# Supplementary material for: Pharmacogenomic and clinical data link non-pharmacokinetic metabolic dysregulation to drug side effect pathogenesis
Source: Nat Commun. 2015 Jun 9;6:7101. doi: 10.1038/ncomms8101 (PMC4468904; doi:10.1038/ncomms8101)
Supplement: Supplementary Data 1 — Results of a number of computational analyses conducted in the manuscript, as well as experimental data. First worksheet of the file is a table of contents [file ncomms8101-s2.xlsx]

## Sheet: Notes
Supplementary Data 1
File contains results for a number of computational analyses conducted in the manuscript, as well as experimental data.
Description of tables:
1) Yeast K-means	K-means clustering of published matched yeast metabolomics and gene expression data under carbon and nitrogen data, compared with clustering of MetChange scores. It is apparent that MetChange shares clustering properties with both metabolomic and gene expression data. Color coding is done manually for visual purposes. Numbers indicate groups but absolute values are meaningless.
Met Data	K-means clustering groups of yeast metabolomics data under carbon and nitrogen starvation conditions (see references)
MetChange	K-means clustering groups of MetChange scores generated uses yeast gene expression data under carbon and nitrogen starvation conditions and the iMM904 genome-scale network reconstruction of yeast
Expr Data	K-means clustering groups of yeast gene expression data under carbon and nitrogen starvation conditions (see references)
2) DrugBank Distance	Distance analysis of MetChange scores against metabolites of enzymes that are reported in DrugBank to be targeted by drugs in the cmap database, compared with processed gene expression data and the Reporter Metabolites method
3) Drug-Met Assoc.	Contains drug/metabolite associations found through a more sophisticated text-mining algorithm based on Pubmed abstract associations using a training set of 'good' association-containing abstracts
drug_name	cmap database name of the drug
metabolite_abbrev	BiGG ID of the metabolite
reference	PMID
metabolite_name	Full name of the metabolite
aprob	Probability score based on abstract
mprob	Probability score based on context of the metabolite
prob	Overall probability of association
4) Met-Prot Assoc.	Contains metabolite/protein associations found through direct co-term association searches of Pubmed abstracts
metabolite_name	Full name of the metabolite
protein_name	Common name of signaling protein
5) Drug-Prot Assoc.	Contains drug/protein associations found through direct co-term association searches of Pubmed abstracts
drug_name	cmap database name of the drug
protein_name	Common name of signaling protein
6) Haloperidol Data	Experimental data generated for haloperidol treatment of MCF-7 cells
7) Metformin Data	Experimental data generated for metformin treatment of MCF-7 cells
8) Genistein Data	Experimental data generated for genistein treatment of MCF-7 cells
9) Side Effect Cross Val.	Cross validation MetChange signatures for 357 side effect indications with frequency appearing in at least 4 of 10-fold cross validation signatures. These interactions form the list of the side effect-linked metabolic perturbations
side_effect	The side effect that was shared by a particular group of drugs
metabolite	The conserved metabolite production perturbation
cross_validation_sum	The sign and degree of conservation of the metabolic perturbation. Negative values indicate down-regulation and positive values indicate up-regulation. Values fall between -10 and 10, where the larger absolute numbers are more highly conserved between iterative cross-validation runs of the genetic algorithm
10) Met-Side Assoc.	Contains metabolite/side effect associations found through direct co-term association searches of Pubmed abstracts
metabolite_name	Full name of the metabolite
side_effect	Side effect name from SIDER database
11) Physiology Enrichments	Contains enrichment p-values (one tail hypergeometric) for the degree of enrichment of DISLoDGED pathways within disease within particular physiological classes as defined in MDDB (Supplementary Data S2)
Down-regulations	Enrichment of particular down-regulated DISLoDGED nutrient pathways among disease classes
Up-regulatons	Enrichment of particular up-regulated DISLoDGED nutrient pathways among disease classes
12) Gene Metabolite Overlaps	The sets of overlapping metabolites used in calculating the enrichment p-value of DISLoDGED metabolite pathways for side effect susceptibility gene pathways (details in the Supplementary Text)
13) Automated Def. Searches	Results of the automated PubMed abstract co-association search between diseases, side effect-linked nutrient perturbations, and deficiency terms
disease_synonyms	List of disease synonyms corresponding to particular side effects
nutrient_synonyms	List of nutrient synonyms corresponding to a perturbed nutrient pathway
deficiency_synonyms	List of synonyms indicating a deficiency relationship
#_pubmed_abstracts	Number of PubMed abstracts containing at least one term from each of the search groups.
14) Blinded Statistics	Specific results regarding statistical significant of deficiency relationships for DISLoDGED pathways after jackknife-based resampling to remove individual nutrients and side effects to test for the robustness of statistical significance
15) Curated Statistics	Specific results regarding statistical significant of deficiency relationships for DISLoDGED pathways after jackknife-based resampling to remove individual nutrients and side effects to test for the robustness of statistical significance
16) Pathway Statistics	Disease-linked gene and DISLoDGED pathway enrichment results, shown also in Supplementary Table S2
17) Inhib & Nutr Statistics	Statistics for Figure 4, based on analysis of data in MDDB given in Supplementary Data S2

## Sheet: 1) Yeast K-means
k=2	Met Data	MetChange	Expr Data	k=3	Met Data	MetChange	Expr Data	k=4	Met Data	MetChange	Expr Data	k=5	Met Data	MetChange	Expr Data	k=6	Met Data	MetChange	Expr Data
0.5h C	1	1	2		1	1	1		1	1	1		1	1	1		1	1	1
1h C	1	1	1		2	2	2		2	2	2		2	2	2		2	2	2
2h C	1	1	1		2	2	2		2	2	2		2	2	3		2	2	3
4h C	1	1	1		2	2	2		2	2	2		3	2	3		3	2	3
8h C	1	1	1		2	1	2		2	2	2		3	3	3		3	3	3
0.5h N	1	1	2		1	1	1		1	5	4		2	6	5		1	7	7
1h N	2	2	2		3	3	3		3	3	3		4	4	4		4	4	4
2h N	2	2	2		3	3	3		3	3	3		4	4	4		4	4	4
4h N	2	2	2		3	3	3		3	3	3		4	4	4		5	6	6
8h N	2	2	2		3	3	3		4	3	3		5	4	4		6	6	6

## Sheet: 2) DrugBank Dist.
	2 Tailed			1 Tailed			2 Tailed				Samples
Bin	Experimental Data	Cumulative Distance	ExpNum	Reporter Metabolites	Cumulative Distance	ReporterNum	MetCHANGE	Cumulative Distance	FuncNum		611
4	3.69405	3.69405	54785	3.67544	3.67544	65643	3.65865	3.65865	51711
3	3.69313	3.69345	103936	3.71348	3.69834	99339	3.68065	3.6713	70004
2	3.76144	3.73417	236955	3.72589	3.71249	174251	3.69207	3.68209	131678
1	3.77039	3.75289	423322	3.75285	3.72817	215515	3.69904	3.69076	265018
0	3.78926	3.76517	417666	3.77475	3.74405	287093	3.81851	3.76496	718253
-1				3.75402	3.74559	152844
-2				3.84569	3.76517	241979
			1236664			1236664			1236664
For random data, expression data matrix is permuted 1000 times and average distances are taken for each bin.

## Sheet: 3) Drug-Met Assoc.
drug_name	metabolite_abbrev	reference	metabolite_name	aprob	mprob	prob
sulfacetamide	air	15350276	1-(5-phospho-d-ribosyl)imidazole	0.4013	0.9157	0.3675
corticosterone	air	6675037	1-(5-phospho-d-ribosyl)imidazole	0.9811	0.3671	0.3602
pilocarpine	13dampp	8987772	1,3-diaminopropane	0.9266	0.9453	0.8759
bicuculline	13dampp	8987772	1,3-diaminopropane	0.9266	0.9453	0.8759
diethylstilbestrol	13dampp	18805631	1,3-diaminopropane	0.9515	0.8684	0.8263
norethisterone	13dampp	21917388	1,3-diaminopropane	1	0.778	0.778
progesterone	13dampp	21917388	1,3-diaminopropane	1	0.778	0.778
amantadine	13dampp	9145208	1,3-diaminopropane	1	0.7445	0.7445
liothyronine	13dampp	9706073	1,3-diaminopropane	1	0.7445	0.7445
estradiol	13dampp	17369538	1,3-diaminopropane	1	0.6462	0.6462
alpha-estradiol	13dampp	17369538	1,3-diaminopropane	1	0.6462	0.6462
sulfacetamide	13dampp	8027779	1,3-diaminopropane	1	0.6184	0.6184
bucladesine	13dampp	2842342	1,3-diaminopropane	0.7538	0.7445	0.5612
fluoxetine	13dampp	19344674	1,3-diaminopropane	0.9075	0.4871	0.4421
serotonin	13dampp	19344674	1,3-diaminopropane	0.9075	0.4871	0.4421
diphenhydramine	13dampp	15810075	1,3-diaminopropane	0.5551	0.6873	0.3815
phenazopyridine	13dampp	2764712	1,3-diaminopropane	1	0.3433	0.3433
corticosterone	13dampp	7657793	1,3-diaminopropane	0.5152	0.6462	0.3329
pentamidine	10fthf	2527275	10-formyltetrahydrofolate	1	0.784	0.784
trimethoprim	10fthf	2527275	10-formyltetrahydrofolate	1	0.784	0.784
testosterone	10fthf	5010854	10-formyltetrahydrofolate	0.7213	0.9764	0.7042
estradiol	10fthf	7067401	10-formyltetrahydrofolate	0.5544	0.81	0.4491
alpha-estradiol	10fthf	7067401	10-formyltetrahydrofolate	0.5544	0.81	0.4491
nadide	10fthf	12024029	10-formyltetrahydrofolate	1	0.3433	0.3433
tretinoin	11-cis-retfa	8078508	11-cis-retinol	0.8283	0.7142	0.5916
haloperidol	11-cis-retfa	18984855	11-cis-retinol	0.6027	0.6184	0.3727
diethylstilbestrol	11-cis-retfa	18984855	11-cis-retinol	0.6027	0.6184	0.3727
sulfacetamide	11-cis-retfa	2052162	11-cis-retinol	1	0.3433	0.3433
kinetin	11-cis-retfa	10375454	11-cis-retinol	1	0.3378	0.3378
desoxycortone	11docrtsl	2879174	11-deoxycortisol	1	0.9648	0.9648
corticosterone	11docrtsl	2879174	11-deoxycortisol	1	0.9648	0.9648
ketoconazole	11docrtsl	11522375	11-deoxycortisol	0.9877	0.9594	0.9476
metyrapone	11docrtsl	11522375	11-deoxycortisol	0.9877	0.9594	0.9476
prasterone	11docrtsl	10497620	11-deoxycortisol	1	0.9195	0.9195
progesterone	11docrtsl	16837642	11-deoxycortisol	0.9522	0.8454	0.8049
liothyronine	11docrtsl	7540249	11-deoxycortisol	0.8104	0.9826	0.7963
testosterone	11docrtsl	7540249	11-deoxycortisol	0.8104	0.9826	0.7963
adrenosterone	11docrtsl	6231429	11-deoxycortisol	1	0.7893	0.7893
estradiol	11docrtsl	1646219	11-deoxycortisol	0.973	0.7998	0.7782
estrone	11docrtsl	1646219	11-deoxycortisol	0.973	0.7998	0.7782
alpha-estradiol	11docrtsl	1646219	11-deoxycortisol	0.973	0.7998	0.7782
diethylstilbestrol	11docrtsl	1646219	11-deoxycortisol	0.973	0.7998	0.7782
guaifenesin	11docrtsl	8866452	11-deoxycortisol	1	0.778	0.778
pregnenolone	11docrtsl	1661128	11-deoxycortisol	0.9264	0.7739	0.7169
prednisolone	11docrtsl	8038357	11-deoxycortisol	1	0.5722	0.5722
triamterene	11docrtsl	1592140	11-deoxycortisol	1	0.5651	0.5651
metoclopramide	11docrtsl	6303868	11-deoxycortisol	0.6482	0.8684	0.5629
serotonin	11docrtsl	6306711	11-deoxycortisol	0.7464	0.7398	0.5522
indometacin	11docrtsl	233680	11-deoxycortisol	0.663	0.7504	0.4975
sulfacetamide	11docrtsl	14568563	11-deoxycortisol	0.895	0.5494	0.4917
cyclic adenosine monophosphate	11docrtsl	14568563	11-deoxycortisol	0.895	0.5494	0.4917
Prestwick-689	11docrtsl	6239935	11-deoxycortisol	0.5515	0.8092	0.4463
etiocholanolone	11docrtsl	6239935	11-deoxycortisol	0.5515	0.8092	0.4463
flutamide	11docrtsl	3891317	11-deoxycortisol	0.6366	0.6873	0.4375
digoxin	11docrtsl	2539926	11-deoxycortisol	0.4541	0.8454	0.3839
ouabain	11docrtsl	2539926	11-deoxycortisol	0.4541	0.8454	0.3839
cicloheximide	11docrtsl	1602139	11-deoxycortisol	0.7575	0.4812	0.3645
haloperidol	11docrtsl	2558826	11-deoxycortisol	1	0.3433	0.3433
alprostadil	prostg1	8211888	13e)-11alpha-hydroxy-9,15-dioxoprost-13-enoate	0.9725	0.8881	0.8637
melatonin	15HPET	19879958	15-hydroperoxyeicosatetraenoic acid	1	0.3378	0.3378
benfluorex	15HPET	19879958	15-hydroperoxyeicosatetraenoic acid	1	0.3378	0.3378
sulfacetamide	15HPET	19879958	15-hydroperoxyeicosatetraenoic acid	1	0.3378	0.3378
estriol	estriolglc	6778214	16-glucuronide-estriol	1	0.8137	0.8137
bucladesine	17ahprgnlone	1847421	17alpha-hydroxypregnenolone	1	0.7445	0.7445
testosterone	17ahprgnlone	1847421	17alpha-hydroxypregnenolone	1	0.7445	0.7445
prasterone	17ahprgnlone	1847421	17alpha-hydroxypregnenolone	1	0.7445	0.7445
pregnenolone	17ahprgnlone	1847421	17alpha-hydroxypregnenolone	1	0.7445	0.7445
desoxycortone	17ahprgnlone	11888844	17alpha-hydroxypregnenolone	0.9035	0.784	0.7084
corticosterone	17ahprgnlone	11888844	17alpha-hydroxypregnenolone	0.9035	0.784	0.7084
progesterone	17ahprgnlone	11888844	17alpha-hydroxypregnenolone	0.9035	0.784	0.7084
indometacin	17ahprgnlone	3491009	17alpha-hydroxypregnenolone	1	0.6873	0.6873
estradiol	17ahprgnlone	7629236	17alpha-hydroxypregnenolone	0.884	0.7569	0.6691
alpha-estradiol	17ahprgnlone	7629236	17alpha-hydroxypregnenolone	0.884	0.7569	0.6691
flutamide	17ahprgnlone	2852689	17alpha-hydroxypregnenolone	0.8046	0.8099	0.6516
estrone	17ahprgnlone	1264403	17alpha-hydroxypregnenolone	0.8843	0.7193	0.636
prednisolone	17ahprgnlone	12563679	17alpha-hydroxypregnenolone	0.725	0.8137	0.5899
valproic acid	17ahprgnlone	20541012	17alpha-hydroxypregnenolone	0.7899	0.6462	0.5105
carbamazepine	17ahprgnlone	20541012	17alpha-hydroxypregnenolone	0.7899	0.6462	0.5105
Prestwick-689	17ahprgnlone	20541012	17alpha-hydroxypregnenolone	0.7899	0.6462	0.5105
epiandrosterone	17ahprgnlone	20541012	17alpha-hydroxypregnenolone	0.7899	0.6462	0.5105
finasteride	17ahprgnlone	7982796	17alpha-hydroxypregnenolone	0.7737	0.6462	0.5
diethylstilbestrol	17ahprgnlone	6277196	17alpha-hydroxypregnenolone	0.9451	0.5112	0.4831
fludrocortisone	17ahprgnlone	295036	17alpha-hydroxypregnenolone	0.6046	0.7948	0.4805
metformin	17ahprgnlone	11928069	17alpha-hydroxypregnenolone	0.5825	0.7998	0.4659
sulfacetamide	17ahprgnlone	7651769	17alpha-hydroxypregnenolone	0.6482	0.7142	0.463
etiocholanolone	17ahprgnlone	6239935	17alpha-hydroxypregnenolone	0.5515	0.8092	0.4463
lovastatin	17ahprgnlone	7911514	17alpha-hydroxypregnenolone	0.6404	0.5494	0.3518
clomifene	17ahprgnlone	4079381	17alpha-hydroxypregnenolone	0.4282	0.778	0.3332
testosterone	17ahprgstrn	15636426	17alpha-hydroxyprogesterone	1	0.9568	0.9568
prasterone	17ahprgstrn	15636426	17alpha-hydroxyprogesterone	1	0.9568	0.9568
rosiglitazone	17ahprgstrn	16501039	17alpha-hydroxyprogesterone	1	0.9541	0.9541
estradiol	17ahprgstrn	17454168	17alpha-hydroxyprogesterone	1	0.9195	0.9195
alpha-estradiol	17ahprgstrn	17454168	17alpha-hydroxyprogesterone	1	0.9195	0.9195
metformin	17ahprgstrn	17454168	17alpha-hydroxyprogesterone	1	0.9195	0.9195
progesterone	17ahprgstrn	20462044	17alpha-hydroxyprogesterone	1	0.8233	0.8233
liothyronine	17ahprgstrn	7540249	17alpha-hydroxyprogesterone	0.8104	0.9826	0.7963
troglitazone	17ahprgstrn	9215280	17alpha-hydroxyprogesterone	1	0.7893	0.7893
adrenosterone	17ahprgstrn	6231429	17alpha-hydroxyprogesterone	1	0.7893	0.7893
estrone	17ahprgstrn	3781188	17alpha-hydroxyprogesterone	1	0.7893	0.7893
valproic acid	17ahprgstrn	12788905	17alpha-hydroxyprogesterone	1	0.778	0.778
propranolol	17ahprgstrn	12534357	17alpha-hydroxyprogesterone	0.8068	0.9604	0.7748
levonorgestrel	17ahprgstrn	6811837	17alpha-hydroxyprogesterone	1	0.7614	0.7614
omeprazole	17ahprgstrn	21307134	17alpha-hydroxyprogesterone	1	0.7504	0.7504
benfluorex	17ahprgstrn	3556410	17alpha-hydroxyprogesterone	0.8928	0.8367	0.747
ciclosporin	17ahprgstrn	3556410	17alpha-hydroxyprogesterone	0.8928	0.8367	0.747
flutamide	17ahprgstrn	16804036	17alpha-hydroxyprogesterone	0.9264	0.7893	0.7312
fludrocortisone	17ahprgstrn	10469007	17alpha-hydroxyprogesterone	1	0.7193	0.7193
carbenoxolone	17ahprgstrn	10469007	17alpha-hydroxyprogesterone	1	0.7193	0.7193
pregnenolone	17ahprgstrn	12547266	17alpha-hydroxyprogesterone	1	0.7193	0.7193
diethylstilbestrol	17ahprgstrn	12547266	17alpha-hydroxyprogesterone	1	0.7193	0.7193
estriol	17ahprgstrn	8137527	17alpha-hydroxyprogesterone	1	0.7193	0.7193
desoxycortone	17ahprgstrn	3220046	17alpha-hydroxyprogesterone	0.8461	0.8454	0.7153
corticosterone	17ahprgstrn	3220046	17alpha-hydroxyprogesterone	0.8461	0.8454	0.7153
ketoconazole	17ahprgstrn	1825737	17alpha-hydroxyprogesterone	0.8625	0.7504	0.6472
melatonin	17ahprgstrn	12195232	17alpha-hydroxyprogesterone	0.8256	0.7504	0.6195
dinoprost	17ahprgstrn	16545383	17alpha-hydroxyprogesterone	0.9046	0.6805	0.6156
colecalciferol	17ahprgstrn	21387179	17alpha-hydroxyprogesterone	1	0.6093	0.6093
finasteride	17ahprgstrn	10376445	17alpha-hydroxyprogesterone	0.7637	0.778	0.5942
nadide	17ahprgstrn	2019257	17alpha-hydroxyprogesterone	0.8617	0.6873	0.5922
simvastatin	17ahprgstrn	2560686	17alpha-hydroxyprogesterone	0.8695	0.6805	0.5917
lovastatin	17ahprgstrn	2560686	17alpha-hydroxyprogesterone	0.8695	0.6805	0.5917
prednisolone	17ahprgstrn	12563679	17alpha-hydroxyprogesterone	0.725	0.8137	0.5899
fluoxetine	17ahprgstrn	10368794	17alpha-hydroxyprogesterone	0.9324	0.6093	0.5681
serotonin	17ahprgstrn	10368794	17alpha-hydroxyprogesterone	0.9324	0.6093	0.5681
clomifene	17ahprgstrn	7250405	17alpha-hydroxyprogesterone	0.8256	0.6805	0.5618
bucladesine	17ahprgstrn	9420846	17alpha-hydroxyprogesterone	0.7604	0.6873	0.5226
sulfacetamide	17ahprgstrn	14568563	17alpha-hydroxyprogesterone	0.895	0.5494	0.4917
cyclic adenosine monophosphate	17ahprgstrn	14568563	17alpha-hydroxyprogesterone	0.895	0.5494	0.4917
norethisterone	17ahprgstrn	2183999	17alpha-hydroxyprogesterone	1	0.4712	0.4712
dydrogesterone	17ahprgstrn	2183999	17alpha-hydroxyprogesterone	1	0.4712	0.4712
Prestwick-689	17ahprgstrn	1261488	17alpha-hydroxyprogesterone	1	0.4712	0.4712
haloperidol	17ahprgstrn	21182831	17alpha-hydroxyprogesterone	0.8053	0.5494	0.4424
levothyroxine sodium	17ahprgstrn	19860350	17alpha-hydroxyprogesterone	0.7833	0.5645	0.4422
cicloheximide	17ahprgstrn	3486324	17alpha-hydroxyprogesterone	0.7282	0.5265	0.3834
biotin	17ahprgstrn	9803445	17alpha-hydroxyprogesterone	1	0.3433	0.3433
colecalciferol	1a25dhvitd2	1084355	1-alpha,25-dihydroxyvitamin d2	1	0.3803	0.3803
ergocalciferol	1a25dhvitd2	1084355	1-alpha,25-dihydroxyvitamin d2	1	0.3803	0.3803
colecalciferol	1a25dhvitd3	20951487	1-alpha,25-dihydroxyvitamin d3	1	0.9707	0.9707
felbinac	1a25dhvitd3	20951487	1-alpha,25-dihydroxyvitamin d3	1	0.9707	0.9707
diphenhydramine	1a25dhvitd3	9846632	1-alpha,25-dihydroxyvitamin d3	0.9879	0.9327	0.9214
ergocalciferol	1a25dhvitd3	9846632	1-alpha,25-dihydroxyvitamin d3	0.9879	0.9327	0.9214
tretinoin	1a25dhvitd3	10090931	1-alpha,25-dihydroxyvitamin d3	0.971	0.948	0.9205
diethylstilbestrol	1a25dhvitd3	12414850	1-alpha,25-dihydroxyvitamin d3	0.9827	0.9202	0.9043
estradiol	1a25dhvitd3	9893066	1-alpha,25-dihydroxyvitamin d3	0.952	0.9381	0.8931
alpha-estradiol	1a25dhvitd3	9893066	1-alpha,25-dihydroxyvitamin d3	0.952	0.9381	0.8931
etidronic acid	1a25dhvitd3	6894191	1-alpha,25-dihydroxyvitamin d3	0.9549	0.9267	0.8849
cicloheximide	1a25dhvitd3	7947935	1-alpha,25-dihydroxyvitamin d3	0.9878	0.8751	0.8644
streptozocin	1a25dhvitd3	1387756	1-alpha,25-dihydroxyvitamin d3	1	0.8525	0.8525
sulfacetamide	1a25dhvitd3	3676238	1-alpha,25-dihydroxyvitamin d3	0.9661	0.853	0.8241
(-)-isoprenaline	1a25dhvitd3	2465299	1-alpha,25-dihydroxyvitamin d3	0.9235	0.868	0.8016
chloramphenicol	1a25dhvitd3	12954644	1-alpha,25-dihydroxyvitamin d3	0.9717	0.8189	0.7957
nadide	1a25dhvitd3	7897666	1-alpha,25-dihydroxyvitamin d3	1	0.7881	0.7881
carbenoxolone	1a25dhvitd3	20354682	1-alpha,25-dihydroxyvitamin d3	0.9028	0.8684	0.784
progesterone	1a25dhvitd3	7581942	1-alpha,25-dihydroxyvitamin d3	0.9476	0.8189	0.7759
LY-294002	1a25dhvitd3	15389877	1-alpha,25-dihydroxyvitamin d3	0.859	0.8939	0.7679
indometacin	1a25dhvitd3	9556129	1-alpha,25-dihydroxyvitamin d3	0.971	0.7893	0.7664
puromycin	1a25dhvitd3	3828369	1-alpha,25-dihydroxyvitamin d3	1	0.7569	0.7569
liothyronine	1a25dhvitd3	6981469	1-alpha,25-dihydroxyvitamin d3	0.785	0.9594	0.7531
kinetin	1a25dhvitd3	6896266	1-alpha,25-dihydroxyvitamin d3	1	0.7504	0.7504
ofloxacin	1a25dhvitd3	6091567	1-alpha,25-dihydroxyvitamin d3	1	0.7504	0.7504
benfluorex	1a25dhvitd3	3331847	1-alpha,25-dihydroxyvitamin d3	0.8967	0.8317	0.7458
prednisolone	1a25dhvitd3	18089342	1-alpha,25-dihydroxyvitamin d3	1	0.7445	0.7445
ciclosporin	1a25dhvitd3	18089342	1-alpha,25-dihydroxyvitamin d3	1	0.7445	0.7445
cyclic adenosine monophosphate	1a25dhvitd3	2464756	1-alpha,25-dihydroxyvitamin d3	0.9742	0.7569	0.7374
testosterone	1a25dhvitd3	9626631	1-alpha,25-dihydroxyvitamin d3	0.9795	0.7504	0.735
estrone	1a25dhvitd3	9626631	1-alpha,25-dihydroxyvitamin d3	0.9795	0.7504	0.735
corticosterone	1a25dhvitd3	1598065	1-alpha,25-dihydroxyvitamin d3	0.8812	0.8317	0.7329
ketoconazole	1a25dhvitd3	8610377	1-alpha,25-dihydroxyvitamin d3	1	0.7311	0.7311
nifedipine	1a25dhvitd3	10549855	1-alpha,25-dihydroxyvitamin d3	0.8822	0.8233	0.7263
trioxysalen	1a25dhvitd3	10799658	1-alpha,25-dihydroxyvitamin d3	1	0.7262	0.7262
genistein	1a25dhvitd3	17182827	1-alpha,25-dihydroxyvitamin d3	0.9891	0.7311	0.7231
saquinavir	1a25dhvitd3	10215697	1-alpha,25-dihydroxyvitamin d3	1	0.7193	0.7193
chlorpromazine	1a25dhvitd3	2834031	1-alpha,25-dihydroxyvitamin d3	1	0.7193	0.7193
Prestwick-642	1a25dhvitd3	3034091	1-alpha,25-dihydroxyvitamin d3	1	0.7142	0.7142
6-benzylaminopurine	1a25dhvitd3	16364707	1-alpha,25-dihydroxyvitamin d3	0.8754	0.8099	0.709
trichlormethiazide	1a25dhvitd3	3404813	1-alpha,25-dihydroxyvitamin d3	0.934	0.7569	0.7069
bucladesine	1a25dhvitd3	7684342	1-alpha,25-dihydroxyvitamin d3	0.8979	0.778	0.6986
theophylline	1a25dhvitd3	1849367	1-alpha,25-dihydroxyvitamin d3	1	0.6873	0.6873
fluphenazine	1a25dhvitd3	2175247	1-alpha,25-dihydroxyvitamin d3	0.9164	0.7398	0.6779
phenformin	1a25dhvitd3	9449242	1-alpha,25-dihydroxyvitamin d3	0.8269	0.8137	0.6728
nitrendipine	1a25dhvitd3	9421231	1-alpha,25-dihydroxyvitamin d3	0.9421	0.7078	0.6668
abamectin	1a25dhvitd3	2983252	1-alpha,25-dihydroxyvitamin d3	1	0.6462	0.6462
lumicolchicine	1a25dhvitd3	6548181	1-alpha,25-dihydroxyvitamin d3	0.8817	0.6943	0.6121
raloxifene	1a25dhvitd3	16419494	1-alpha,25-dihydroxyvitamin d3	0.9359	0.6462	0.6048
desoxycortone	1a25dhvitd3	2546741	1-alpha,25-dihydroxyvitamin d3	0.8375	0.7193	0.6024
tetramisole	1a25dhvitd3	2134279	1-alpha,25-dihydroxyvitamin d3	0.6221	0.9325	0.5801
carbamazepine	1a25dhvitd3	10768830	1-alpha,25-dihydroxyvitamin d3	0.6244	0.9286	0.5798
bethanechol	1a25dhvitd3	1352089	1-alpha,25-dihydroxyvitamin d3	0.6949	0.8317	0.578
norethisterone	1a25dhvitd3	3139763	1-alpha,25-dihydroxyvitamin d3	0.8489	0.6805	0.5777
lasalocid	1a25dhvitd3	2510826	1-alpha,25-dihydroxyvitamin d3	0.9845	0.5712	0.5624
acetazolamide	1a25dhvitd3	3455165	1-alpha,25-dihydroxyvitamin d3	0.631	0.8499	0.5363
acetylsalicylic acid	1a25dhvitd3	7249556	1-alpha,25-dihydroxyvitamin d3	0.7357	0.6933	0.51
trichostatin A	1a25dhvitd3	16883603	1-alpha,25-dihydroxyvitamin d3	0.9017	0.5654	0.5098
ursodeoxycholic acid	1a25dhvitd3	1339002	1-alpha,25-dihydroxyvitamin d3	0.7261	0.6933	0.5034
ursodeoxycholic acid	1a25dhvitd3	1339002	1-alpha,25-dihydroxyvitamin d3	0.7261	0.6933	0.5034
troglitazone	1a25dhvitd3	16368784	1-alpha,25-dihydroxyvitamin d3	0.8073	0.6184	0.4992
serotonin	1a25dhvitd3	17105922	1-alpha,25-dihydroxyvitamin d3	0.7208	0.6873	0.4954
alprostadil	1a25dhvitd3	8564798	1-alpha,25-dihydroxyvitamin d3	1	0.4874	0.4874
Prestwick-689	1a25dhvitd3	18281521	1-alpha,25-dihydroxyvitamin d3	0.9608	0.4712	0.4528
nicotinic acid	1a25dhvitd3	9204961	1-alpha,25-dihydroxyvitamin d3	0.9123	0.4893	0.4464
apigenin	1a25dhvitd3	15309423	1-alpha,25-dihydroxyvitamin d3	0.6527	0.6805	0.4442
propidium iodide	1a25dhvitd3	19814732	1-alpha,25-dihydroxyvitamin d3	0.6453	0.6873	0.4435
fluticasone	1a25dhvitd3	18552877	1-alpha,25-dihydroxyvitamin d3	0.6158	0.7193	0.4429
lithocholic acid	1a25dhvitd3	19244278	1-alpha,25-dihydroxyvitamin d3	0.875	0.4874	0.4264
trifluoperazine	1a25dhvitd3	6311371	1-alpha,25-dihydroxyvitamin d3	0.5934	0.6951	0.4125
dinoprost	1a25dhvitd3	1851370	1-alpha,25-dihydroxyvitamin d3	0.9343	0.4414	0.4124
benzylpenicillin	1a25dhvitd3	15151264	1-alpha,25-dihydroxyvitamin d3	0.5064	0.8137	0.412
wortmannin	1a25dhvitd3	12648218	1-alpha,25-dihydroxyvitamin d3	0.8443	0.4874	0.4115
flunarizine	1a25dhvitd3	2537109	1-alpha,25-dihydroxyvitamin d3	0.9641	0.4255	0.4103
phenylbutyrate	1a25dhvitd3	8494932	1-alpha,25-dihydroxyvitamin d3	0.7019	0.5645	0.3962
prazosin	1a25dhvitd3	7758827	1-alpha,25-dihydroxyvitamin d3	0.7295	0.5403	0.3941
metyrapone	1a25dhvitd3	3801395	1-alpha,25-dihydroxyvitamin d3	1	0.3885	0.3885
rosiglitazone	1a25dhvitd3	12776927	1-alpha,25-dihydroxyvitamin d3	0.6029	0.6175	0.3723
valproic acid	1a25dhvitd3	20214985	1-alpha,25-dihydroxyvitamin d3	0.9894	0.3729	0.369
melatonin	1a25dhvitd3	17434515	1-alpha,25-dihydroxyvitamin d3	0.4267	0.8566	0.3655
capsaicin	1a25dhvitd3	11408028	1-alpha,25-dihydroxyvitamin d3	0.6598	0.5494	0.3625
naproxen	1a25dhvitd3	19667155	1-alpha,25-dihydroxyvitamin d3	0.6268	0.5722	0.3587
sirolimus	1a25dhvitd3	18491231	1-alpha,25-dihydroxyvitamin d3	0.8174	0.417	0.3409
carbachol	mi134p	9494070	1d-myo-inositol 1,3,4-trisphosphate	1	0.7311	0.7311
thiamazole	mi134p	2557011	1d-myo-inositol 1,3,4-trisphosphate	0.8366	0.8099	0.6775
bucladesine	mi134p	2557011	1d-myo-inositol 1,3,4-trisphosphate	0.8366	0.8099	0.6775
alprostadil	mi134p	2557011	1d-myo-inositol 1,3,4-trisphosphate	0.8366	0.8099	0.6775
serotonin	mi134p	1346625	1d-myo-inositol 1,3,4-trisphosphate	0.728	0.8881	0.6466
dinoprost	mi134p	2327955	1d-myo-inositol 1,3,4-trisphosphate	0.7765	0.8099	0.6289
isosorbide	mi134p	1530577	1d-myo-inositol 1,3,4-trisphosphate	0.6571	0.7142	0.4693
isosorbide	mi13p	1530577	1d-myo-inositol 1,3-bisphosphate	0.6571	0.8196	0.5386
carbachol	mi13p	2930510	1d-myo-inositol 1,3-bisphosphate	1	0.3517	0.3517
alprostadil	mi13p	1764026	1d-myo-inositol 1,3-bisphosphate	1	0.3378	0.3378
sulfacetamide	mi145p	8035202	1d-myo-inositol 1,4,5-trisphosphate	1	0.9524	0.9524
bucladesine	mi145p	2541816	1d-myo-inositol 1,4,5-trisphosphate	0.9332	0.9638	0.8994
progesterone	mi145p	2541816	1d-myo-inositol 1,4,5-trisphosphate	0.9332	0.9638	0.8994
carbachol	mi145p	8380059	1d-myo-inositol 1,4,5-trisphosphate	0.9364	0.9541	0.8934
dinoprost	mi145p	2551282	1d-myo-inositol 1,4,5-trisphosphate	1	0.8881	0.8881
benfluorex	mi145p	2551282	1d-myo-inositol 1,4,5-trisphosphate	1	0.8881	0.8881
capsaicin	mi145p	18806620	1d-myo-inositol 1,4,5-trisphosphate	0.9723	0.9031	0.8781
dantrolene	mi145p	18806620	1d-myo-inositol 1,4,5-trisphosphate	0.9723	0.9031	0.8781
indometacin	mi145p	2592564	1d-myo-inositol 1,4,5-trisphosphate	0.9437	0.9302	0.8778
cicloheximide	mi145p	9381980	1d-myo-inositol 1,4,5-trisphosphate	0.9005	0.9049	0.8149
felbinac	mi145p	9381980	1d-myo-inositol 1,4,5-trisphosphate	0.9005	0.9049	0.8149
quercetin	mi145p	9381980	1d-myo-inositol 1,4,5-trisphosphate	0.9005	0.9049	0.8149
genistein	mi145p	9381980	1d-myo-inositol 1,4,5-trisphosphate	0.9005	0.9049	0.8149
prazosin	mi145p	16862242	1d-myo-inositol 1,4,5-trisphosphate	0.8581	0.9172	0.787
alprostadil	mi145p	1764026	1d-myo-inositol 1,4,5-trisphosphate	1	0.7504	0.7504
tretinoin	mi145p	2030332	1d-myo-inositol 1,4,5-trisphosphate	0.9045	0.8233	0.7446
(-)-isoprenaline	mi145p	1665982	1d-myo-inositol 1,4,5-trisphosphate	0.9308	0.7948	0.7398
fluoxetine	mi145p	21136124	1d-myo-inositol 1,4,5-trisphosphate	0.788	0.9381	0.7392
diethylstilbestrol	mi145p	10625944	1d-myo-inositol 1,4,5-trisphosphate	0.9101	0.8099	0.7371
amitriptyline	mi145p	8419538	1d-myo-inositol 1,4,5-trisphosphate	0.7599	0.9627	0.7316
imipramine	mi145p	8419538	1d-myo-inositol 1,4,5-trisphosphate	0.7599	0.9627	0.7316
serotonin	mi145p	8938657	1d-myo-inositol 1,4,5-trisphosphate	0.8919	0.8196	0.731
nadide	mi145p	2122887	1d-myo-inositol 1,4,5-trisphosphate	0.8992	0.799	0.7184
monensin	mi145p	1396332	1d-myo-inositol 1,4,5-trisphosphate	0.9451	0.7569	0.7153
nifedipine	mi145p	1396332	1d-myo-inositol 1,4,5-trisphosphate	0.9451	0.7569	0.7153
estradiol	mi145p	10209307	1d-myo-inositol 1,4,5-trisphosphate	0.9557	0.7445	0.7115
alpha-estradiol	mi145p	10209307	1d-myo-inositol 1,4,5-trisphosphate	0.9557	0.7445	0.7115
cyclic adenosine monophosphate	mi145p	10209307	1d-myo-inositol 1,4,5-trisphosphate	0.9557	0.7445	0.7115
tropicamide	mi145p	14557882	1d-myo-inositol 1,4,5-trisphosphate	0.7436	0.948	0.7049
abamectin	mi145p	7667070	1d-myo-inositol 1,4,5-trisphosphate	0.8191	0.8566	0.7017
theophylline	mi145p	9698832	1d-myo-inositol 1,4,5-trisphosphate	0.9332	0.7504	0.7003
simvastatin	mi145p	8425704	1d-myo-inositol 1,4,5-trisphosphate	0.8642	0.7998	0.6912
nitrendipine	mi145p	17289853	1d-myo-inositol 1,4,5-trisphosphate	0.9511	0.7193	0.6841
niflumic acid	mi145p	1337035	1d-myo-inositol 1,4,5-trisphosphate	0.9411	0.7067	0.6651
corticosterone	mi145p	10991986	1d-myo-inositol 1,4,5-trisphosphate	0.9164	0.7193	0.6591
streptozocin	mi145p	20056114	1d-myo-inositol 1,4,5-trisphosphate	0.7924	0.8233	0.6524
beta-escin	mi145p	1429846	1d-myo-inositol 1,4,5-trisphosphate	0.7604	0.8566	0.6514
sirolimus	mi145p	1695902	1d-myo-inositol 1,4,5-trisphosphate	0.8919	0.7193	0.6415
trifluoperazine	mi145p	2423535	1d-myo-inositol 1,4,5-trisphosphate	0.8793	0.7193	0.6324
reserpine	mi145p	9827033	1d-myo-inositol 1,4,5-trisphosphate	0.9052	0.6873	0.6221
ouabain	mi145p	15975899	1d-myo-inositol 1,4,5-trisphosphate	0.8359	0.7193	0.6012
wortmannin	mi145p	14714311	1d-myo-inositol 1,4,5-trisphosphate	0.6815	0.8708	0.5935
carbenoxolone	mi145p	21413022	1d-myo-inositol 1,4,5-trisphosphate	0.7882	0.7504	0.5915
bethanechol	mi145p	11171585	1d-myo-inositol 1,4,5-trisphosphate	0.9584	0.5815	0.5574
methoxamine	mi145p	2886169	1d-myo-inositol 1,4,5-trisphosphate	0.7478	0.7193	0.5379
idazoxan	mi145p	2886169	1d-myo-inositol 1,4,5-trisphosphate	0.7478	0.7193	0.5379
phentolamine	mi145p	2886169	1d-myo-inositol 1,4,5-trisphosphate	0.7478	0.7193	0.5379
testosterone	mi145p	3133193	1d-myo-inositol 1,4,5-trisphosphate	0.9442	0.5494	0.5187
propranolol	mi145p	7579706	1d-myo-inositol 1,4,5-trisphosphate	0.9426	0.5494	0.5179
isradipine	mi145p	7554142	1d-myo-inositol 1,4,5-trisphosphate	0.9756	0.5273	0.5145
melatonin	mi145p	7798906	1d-myo-inositol 1,4,5-trisphosphate	0.5687	0.8902	0.5063
haloperidol	mi145p	1672374	1d-myo-inositol 1,4,5-trisphosphate	0.6965	0.7262	0.5058
thioridazine	mi145p	1672374	1d-myo-inositol 1,4,5-trisphosphate	0.6965	0.7262	0.5058
chlorpromazine	mi145p	1672374	1d-myo-inositol 1,4,5-trisphosphate	0.6965	0.7262	0.5058
phenelzine	mi145p	1672374	1d-myo-inositol 1,4,5-trisphosphate	0.6965	0.7262	0.5058
isosorbide	mi145p	1530577	1d-myo-inositol 1,4,5-trisphosphate	0.6571	0.7398	0.4861
diphenhydramine	mi145p	2541973	1d-myo-inositol 1,4,5-trisphosphate	0.7793	0.6184	0.4819
pilocarpine	mi145p	8242355	1d-myo-inositol 1,4,5-trisphosphate	0.8161	0.5857	0.478
acetylsalicylic acid	mi145p	11936556	1d-myo-inositol 1,4,5-trisphosphate	1	0.4712	0.4712
gibberellic acid	mi145p	18493722	1d-myo-inositol 1,4,5-trisphosphate	1	0.4712	0.4712
ciclosporin	mi145p	9834096	1d-myo-inositol 1,4,5-trisphosphate	0.6223	0.7193	0.4476
LY-294002	mi145p	15271649	1d-myo-inositol 1,4,5-trisphosphate	0.808	0.5481	0.4428
denatonium benzoate	mi145p	10394002	1d-myo-inositol 1,4,5-trisphosphate	0.642	0.6873	0.4412
15-delta prostaglandin J2	mi145p	19539681	1d-myo-inositol 1,4,5-trisphosphate	0.5538	0.778	0.4309
omeprazole	mi145p	9247470	1d-myo-inositol 1,4,5-trisphosphate	0.702	0.6093	0.4277
ursodeoxycholic acid	mi145p	16436655	1d-myo-inositol 1,4,5-trisphosphate	0.8739	0.4874	0.4259
ursodeoxycholic acid	mi145p	16436655	1d-myo-inositol 1,4,5-trisphosphate	0.8739	0.4874	0.4259
levocabastine	mi145p	10193787	1d-myo-inositol 1,4,5-trisphosphate	0.7526	0.5654	0.4255
procaine	mi145p	10898288	1d-myo-inositol 1,4,5-trisphosphate	0.7226	0.5857	0.4232
riluzole	mi145p	11482519	1d-myo-inositol 1,4,5-trisphosphate	0.9447	0.4419	0.4174
phenazopyridine	mi145p	2166752	1d-myo-inositol 1,4,5-trisphosphate	1	0.417	0.417
nimodipine	mi145p	8884995	1d-myo-inositol 1,4,5-trisphosphate	0.4888	0.853	0.4169
fulvestrant	mi145p	11424083	1d-myo-inositol 1,4,5-trisphosphate	0.5537	0.7504	0.4155
scopolamine	mi145p	17244263	1d-myo-inositol 1,4,5-trisphosphate	0.4943	0.8367	0.4136
valproic acid	mi145p	18287529	1d-myo-inositol 1,4,5-trisphosphate	0.9492	0.417	0.3959
metrifonate	mi145p	19631781	1d-myo-inositol 1,4,5-trisphosphate	0.8446	0.4583	0.3871
nicotinic acid	mi145p	9417055	1d-myo-inositol 1,4,5-trisphosphate	1	0.3803	0.3803
carisoprodol	mi145p	15814613	1d-myo-inositol 1,4,5-trisphosphate	0.772	0.4874	0.3762
chloramphenicol	mi145p	8519593	1d-myo-inositol 1,4,5-trisphosphate	0.7953	0.4712	0.3748
fluphenazine	mi145p	11530834	1d-myo-inositol 1,4,5-trisphosphate	0.9216	0.3969	0.3658
mesalazine	mi145p	11566448	1d-myo-inositol 1,4,5-trisphosphate	0.869	0.417	0.3624
arecoline	mi145p	18640043	1d-myo-inositol 1,4,5-trisphosphate	0.5006	0.7193	0.3601
clomifene	mi145p	11357008	1d-myo-inositol 1,4,5-trisphosphate	0.9642	0.3729	0.3596
iohexol	mi145p	3741886	1d-myo-inositol 1,4,5-trisphosphate	0.4323	0.8137	0.3517
(-)-MK-801	mi145p	8078888	1d-myo-inositol 1,4,5-trisphosphate	0.9461	0.3666	0.3468
pentoxyverine	mi145p	8078888	1d-myo-inositol 1,4,5-trisphosphate	0.9461	0.3666	0.3468
(-)-MK-801	mi145p	8078888	1d-myo-inositol 1,4,5-trisphosphate	0.9461	0.3666	0.3468
octopamine	mi145p	8068962	1d-myo-inositol 1,4,5-trisphosphate	0.6497	0.5333	0.3465
colecalciferol	mi145p	2226314	1d-myo-inositol 1,4,5-trisphosphate	0.7072	0.4874	0.3447
liothyronine	mi145p	8027219	1d-myo-inositol 1,4,5-trisphosphate	1	0.3433	0.3433
kinetin	mi145p	15180321	1d-myo-inositol 1,4,5-trisphosphate	0.5756	0.5857	0.3371
metoprolol	mi145p	10087147	1d-myo-inositol 1,4,5-trisphosphate	0.5119	0.6457	0.3306
carbachol	mi14p	2930510	1d-myo-inositol 1,4-bisphosphate	1	0.8566	0.8566
alprostadil	mi14p	1764026	1d-myo-inositol 1,4-bisphosphate	1	0.7504	0.7504
pilocarpine	mi14p	8242355	1d-myo-inositol 1,4-bisphosphate	0.8161	0.8233	0.6719
serotonin	mi14p	6309146	1d-myo-inositol 1,4-bisphosphate	0.7733	0.778	0.6017
isosorbide	mi14p	1530577	1d-myo-inositol 1,4-bisphosphate	0.6571	0.8196	0.5386
nifedipine	mi14p	7864085	1d-myo-inositol 1,4-bisphosphate	0.3917	0.9512	0.3726
propranolol	mi14p	1347200	1d-myo-inositol 1,4-bisphosphate	0.7803	0.4712	0.3677
prazosin	mi14p	1347200	1d-myo-inositol 1,4-bisphosphate	0.7803	0.4712	0.3677
methoxamine	mi14p	1347200	1d-myo-inositol 1,4-bisphosphate	0.7803	0.4712	0.3677
dinoprost	mi14p	2769159	1d-myo-inositol 1,4-bisphosphate	1	0.3433	0.3433
diethylstilbestrol	mi1p-D	9569006	1d-myo-inositol 1-phosphate	0.9688	0.8566	0.8299
pilocarpine	mi1p-D	8212011	1d-myo-inositol 1-phosphate	0.9002	0.8712	0.7842
sulfacetamide	mi1p-D	2164647	1d-myo-inositol 1-phosphate	0.8325	0.778	0.6477
carbachol	mi1p-D	6309146	1d-myo-inositol 1-phosphate	0.7733	0.778	0.6017
serotonin	mi1p-D	6309146	1d-myo-inositol 1-phosphate	0.7733	0.778	0.6017
liothyronine	mi1p-D	6946432	1d-myo-inositol 1-phosphate	0.7603	0.7881	0.5992
scopolamine	mi1p-D	8780017	1d-myo-inositol 1-phosphate	0.8768	0.6099	0.5348
fulvestrant	mi1p-D	11679413	1d-myo-inositol 1-phosphate	0.861	0.6093	0.5246
genistein	mi1p-D	11679413	1d-myo-inositol 1-phosphate	0.861	0.6093	0.5246
valproic acid	mi1p-D	18287529	1d-myo-inositol 1-phosphate	0.9492	0.4874	0.4626
nadide	mi1p-D	4423	1d-myo-inositol 1-phosphate	0.5448	0.8286	0.4514
dinoprost	mi1p-D	2507741	1d-myo-inositol 1-phosphate	0.477	0.7843	0.3741
carbachol	mi34p	1637344	1d-myo-inositol 3,4-bisphosphate	1	0.7193	0.7193
isosorbide	mi34p	1530577	1d-myo-inositol 3,4-bisphosphate	0.6571	0.8196	0.5386
liothyronine	mi3p-D	6946432	1d-myo-inositol 3-phosphate	0.7603	0.7881	0.5992
sulfacetamide	mi3p-D	8246842	1d-myo-inositol 3-phosphate	1	0.5034	0.5034
felbinac	mi3p-D	17257308	1d-myo-inositol 3-phosphate	0.9552	0.4625	0.4418
valproic acid	mi3p-D	17257308	1d-myo-inositol 3-phosphate	0.9552	0.4625	0.4418
dinoprost	mi3p-D	19539681	1d-myo-inositol 3-phosphate	0.5538	0.778	0.4309
15-delta prostaglandin J2	mi3p-D	19539681	1d-myo-inositol 3-phosphate	0.5538	0.778	0.4309
carbachol	mi4p-D	2930510	1d-myo-inositol 4-phosphate	1	0.8566	0.8566
pilocarpine	mi4p-D	8212011	1d-myo-inositol 4-phosphate	0.9002	0.8712	0.7842
sulfacetamide	mi4p-D	8497869	1d-myo-inositol 4-phosphate	0.8612	0.7948	0.6844
beta-escin	mi4p-D	1429846	1d-myo-inositol 4-phosphate	0.7604	0.6093	0.4633
tolbutamide	mi4p-D	8496168	1d-myo-inositol 4-phosphate	0.4467	0.8137	0.3635
ouabain	mi4p-D	8496168	1d-myo-inositol 4-phosphate	0.4467	0.8137	0.3635
nadide	1mncam	19960564	1-methylnicotinamide	1	0.7504	0.7504
propidium iodide	1mncam	18389009	1-methylnicotinamide	1	0.4712	0.4712
nicotinic acid	1mncam	21432157	1-methylnicotinamide	1	0.417	0.417
streptozocin	1mncam	19837120	1-methylnicotinamide	1	0.3522	0.3522
isosorbide	1mncam	19837120	1-methylnicotinamide	1	0.3522	0.3522
serotonin	1mncam	19837120	1-methylnicotinamide	1	0.3522	0.3522
corticosterone	1mncam	17550978	1-methylnicotinamide	1	0.3378	0.3378
nadide	1pyr5c	17655846	1-pyrroline-5-carboxylate	1	0.7142	0.7142
nadide	23dpg	3021263	2,3-disphospho-d-glycerate	1	0.8939	0.8939
streptozocin	23dpg	2033405	2,3-disphospho-d-glycerate	1	0.8939	0.8939
valproic acid	23dpg	11214782	2,3-disphospho-d-glycerate	1	0.7193	0.7193
sulfacetamide	23dpg	8088961	2,3-disphospho-d-glycerate	1	0.6873	0.6873
bupivacaine	23dpg	8780275	2,3-disphospho-d-glycerate	1	0.6457	0.6457
arecoline	23dpg	18838502	2,3-disphospho-d-glycerate	0.8104	0.784	0.6354
(-)-isoprenaline	23dpg	3985174	2,3-disphospho-d-glycerate	0.702	0.7504	0.5268
abamectin	23dpg	9456294	2,3-disphospho-d-glycerate	0.5394	0.966	0.5211
alprostadil	23dpg	10670692	2,3-disphospho-d-glycerate	0.6331	0.7193	0.4554
liothyronine	23dpg	2575364	2,3-disphospho-d-glycerate	1	0.4478	0.4478
melatonin	23dpg	20550024	2,3-disphospho-d-glycerate	0.712	0.5195	0.3699
felbinac	4aphdob	12084468	2,4-dioxobutanoate	1	0.4712	0.4712
saquinavir	4aphdob	12084468	2,4-dioxobutanoate	1	0.4712	0.4712
zalcitabine	4aphdob	12084468	2,4-dioxobutanoate	1	0.4712	0.4712
testosterone	20ahchsterol	7628369	20alpha-hydroxy cholesterol	0.9286	0.8881	0.8247
biotin	20ahchsterol	20701064	20alpha-hydroxy cholesterol	1	0.6805	0.6805
cicloheximide	20ahchsterol	188647	20alpha-hydroxy cholesterol	0.8635	0.4712	0.4069
corticosterone	20ahchsterol	188647	20alpha-hydroxy cholesterol	0.8635	0.4712	0.4069
dinoprost	aprgstrn	9674988	20alpha-hydroxyprogesterone	0.9656	0.9365	0.9043
progesterone	aprgstrn	9674988	20alpha-hydroxyprogesterone	0.9656	0.9365	0.9043
desoxycortone	aprgstrn	6303639	20alpha-hydroxyprogesterone	1	0.8196	0.8196
corticosterone	aprgstrn	6303639	20alpha-hydroxyprogesterone	1	0.8196	0.8196
estradiol	aprgstrn	942403	20alpha-hydroxyprogesterone	1	0.8099	0.8099
estradiol	aprgstrn	942403	20alpha-hydroxyprogesterone	1	0.8099	0.8099
alpha-estradiol	aprgstrn	942403	20alpha-hydroxyprogesterone	1	0.8099	0.8099
alpha-estradiol	aprgstrn	942403	20alpha-hydroxyprogesterone	1	0.8099	0.8099
progesterone	aprgstrn	942403	20alpha-hydroxyprogesterone	1	0.8099	0.8099
testosterone	aprgstrn	3781226	20alpha-hydroxyprogesterone	1	0.7445	0.7445
diethylstilbestrol	aprgstrn	18537080	20alpha-hydroxyprogesterone	1	0.7266	0.7266
pregnenolone	aprgstrn	18625290	20alpha-hydroxyprogesterone	0.8121	0.8902	0.723
felbinac	aprgstrn	20826654	20alpha-hydroxyprogesterone	0.8599	0.7686	0.6609
streptozocin	aprgstrn	20826654	20alpha-hydroxyprogesterone	0.8599	0.7686	0.6609
omeprazole	aprgstrn	6785078	20alpha-hydroxyprogesterone	0.6608	0.9302	0.6147
diethylstilbestrol	aprgstrn	8879500	20alpha-hydroxyprogesterone	0.7673	0.7998	0.6137
cicloheximide	aprgstrn	6279457	20alpha-hydroxyprogesterone	0.9699	0.6093	0.591
bucladesine	aprgstrn	6279457	20alpha-hydroxyprogesterone	0.9699	0.6093	0.591
adrenosterone	aprgstrn	10469997	20alpha-hydroxyprogesterone	0.7708	0.7504	0.5784
estrone	aprgstrn	182582	20alpha-hydroxyprogesterone	0.84	0.6805	0.5716
testosterone	aprgstrn	3112466	20alpha-hydroxyprogesterone	0.8391	0.6805	0.571
estriol	aprgstrn	6238997	20alpha-hydroxyprogesterone	0.8132	0.6805	0.5534
nefopam	aprgstrn	9295205	20alpha-hydroxyprogesterone	1	0.5112	0.5112
nefopam	aprgstrn	9295205	20alpha-hydroxyprogesterone	1	0.5112	0.5112
bicuculline	aprgstrn	16581042	20alpha-hydroxyprogesterone	0.9215	0.5494	0.5063
serotonin	aprgstrn	16581042	20alpha-hydroxyprogesterone	0.9215	0.5494	0.5063
(-)-isoprenaline	aprgstrn	16581042	20alpha-hydroxyprogesterone	0.9215	0.5494	0.5063
finasteride	aprgstrn	16581042	20alpha-hydroxyprogesterone	0.9215	0.5494	0.5063
bucladesine	aprgstrn	9689495	20alpha-hydroxyprogesterone	1	0.5034	0.5034
pregnenolone	aprgstrn	9689495	20alpha-hydroxyprogesterone	1	0.5034	0.5034
corticosterone	aprgstrn	849726	20alpha-hydroxyprogesterone	0.8979	0.5112	0.459
estriol	aprgstrn	849726	20alpha-hydroxyprogesterone	0.8979	0.5112	0.459
dydrogesterone	aprgstrn	6723576	20alpha-hydroxyprogesterone	0.6529	0.6873	0.4487
dydrogesterone	aprgstrn	6723576	20alpha-hydroxyprogesterone	0.6529	0.6873	0.4487
tretinoin	aprgstrn	17538076	20alpha-hydroxyprogesterone	0.8777	0.5112	0.4487
dinoprost	aprgstrn	7190534	20alpha-hydroxyprogesterone	0.8133	0.5255	0.4274
clomifene	aprgstrn	6777308	20alpha-hydroxyprogesterone	0.8518	0.4874	0.4151
clomifene	aprgstrn	6777308	20alpha-hydroxyprogesterone	0.8518	0.4874	0.4151
Prestwick-689	aprgstrn	6777308	20alpha-hydroxyprogesterone	0.8518	0.4874	0.4151
Prestwick-689	aprgstrn	6777308	20alpha-hydroxyprogesterone	0.8518	0.4874	0.4151
sulfacetamide	aprgstrn	17379660	20alpha-hydroxyprogesterone	0.6444	0.5195	0.3348
simvastatin	xol24oh	21811018	24-hydroxycholesterol	0.971	0.7199	0.6991
pregnenolone	xol24oh	9078259	24-hydroxycholesterol	1	0.3803	0.3803
benfluorex	xol24oh	21486371	24-hydroxycholesterol	0.7831	0.4712	0.369
lovastatin	xol24oh	16825952	24-hydroxycholesterol	0.9468	0.3666	0.3471
colecalciferol	2425dhvitd3	9816377	24r,25-dihydroxyvitamin d3	1	0.8137	0.8137
streptozocin	2425dhvitd3	3262545	24r,25-dihydroxyvitamin d3	0.872	0.8905	0.7765
nimodipine	xol25oh	11500963	25-hydroxycholesterol	0.9579	0.9524	0.9123
testosterone	xol25oh	11500963	25-hydroxycholesterol	0.9579	0.9524	0.9123
nifedipine	xol25oh	11500963	25-hydroxycholesterol	0.9579	0.9524	0.9123
pregnenolone	xol25oh	11500963	25-hydroxycholesterol	0.9579	0.9524	0.9123
progesterone	xol25oh	11500963	25-hydroxycholesterol	0.9579	0.9524	0.9123
lovastatin	xol25oh	4056052	25-hydroxycholesterol	1	0.779	0.779
estradiol	xol25oh	10221774	25-hydroxycholesterol	0.9381	0.8196	0.7689
alpha-estradiol	xol25oh	10221774	25-hydroxycholesterol	0.9381	0.8196	0.7689
colecalciferol	xol25oh	15111121	25-hydroxycholesterol	1	0.6805	0.6805
sulfacetamide	xol25oh	7574724	25-hydroxycholesterol	0.9379	0.7193	0.6746
cicloheximide	xol25oh	7717981	25-hydroxycholesterol	0.7188	0.9172	0.6593
corticosterone	xol25oh	2828009	25-hydroxycholesterol	0.8415	0.7569	0.6369
diphenhydramine	xol25oh	19727411	25-hydroxycholesterol	0.8592	0.7193	0.618
nadide	xol25oh	11834532	25-hydroxycholesterol	0.8501	0.6873	0.5842
sitosterol	xol25oh	11427042	25-hydroxycholesterol	0.6753	0.8367	0.565
chenodeoxycholic acid	xol25oh	8144506	25-hydroxycholesterol	0.8205	0.6873	0.5639
liothyronine	xol25oh	9245533	25-hydroxycholesterol	0.8547	0.6125	0.5235
propylthiouracil	xol25oh	9245533	25-hydroxycholesterol	0.8547	0.6125	0.5235
trifluoperazine	xol25oh	2450226	25-hydroxycholesterol	0.879	0.5815	0.5112
monensin	xol25oh	7713903	25-hydroxycholesterol	0.6637	0.7673	0.5092
procaine	xol25oh	3697991	25-hydroxycholesterol	0.9446	0.5333	0.5038
bucladesine	xol25oh	8076220	25-hydroxycholesterol	0.8064	0.6099	0.4918
tyloxapol	xol25oh	7441061	25-hydroxycholesterol	1	0.4874	0.4874
diethylstilbestrol	xol25oh	9002660	25-hydroxycholesterol	0.8512	0.5645	0.4805
ketoconazole	xol25oh	2005896	25-hydroxycholesterol	0.7655	0.5722	0.438
simvastatin	xol25oh	19571257	25-hydroxycholesterol	0.6162	0.6805	0.4193
chloramphenicol	xol25oh	9351383	25-hydroxycholesterol	0.4765	0.7311	0.3484
propidium iodide	xol25oh	16142584	25-hydroxycholesterol	0.8178	0.426	0.3484
colecalciferol	25hvitd2	2170601	25-hydroxyvitamin d2	1	0.8092	0.8092
ergocalciferol	25hvitd2	2340285	25-hydroxyvitamin d2	1	0.4712	0.4712
colecalciferol	25hvitd3	6896123	25-hydroxyvitamin d3	1	0.965	0.965
streptozocin	25hvitd3	3881888	25-hydroxyvitamin d3	1	0.948	0.948
estradiol	25hvitd3	11729857	25-hydroxyvitamin d3	1	0.9267	0.9267
alpha-estradiol	25hvitd3	11729857	25-hydroxyvitamin d3	1	0.9267	0.9267
cyclic adenosine monophosphate	25hvitd3	9480364	25-hydroxyvitamin d3	0.964	0.9541	0.9197
diethylstilbestrol	25hvitd3	15707879	25-hydroxyvitamin d3	0.8754	0.9758	0.8542
progesterone	25hvitd3	15724868	25-hydroxyvitamin d3	1	0.853	0.853
testosterone	25hvitd3	18285411	25-hydroxyvitamin d3	1	0.8525	0.8525
valproic acid	25hvitd3	18443309	25-hydroxyvitamin d3	0.9172	0.9031	0.8283
carbamazepine	25hvitd3	18443309	25-hydroxyvitamin d3	0.9172	0.9031	0.8283
sulfacetamide	25hvitd3	3676238	25-hydroxyvitamin d3	0.9661	0.853	0.8241
simvastatin	25hvitd3	2227818	25-hydroxyvitamin d3	1	0.7881	0.7881
carbenoxolone	25hvitd3	20354682	25-hydroxyvitamin d3	0.9028	0.8684	0.784
liothyronine	25hvitd3	11028447	25-hydroxyvitamin d3	1	0.7504	0.7504
nifedipine	25hvitd3	7917787	25-hydroxyvitamin d3	0.971	0.7686	0.7463
Prestwick-642	25hvitd3	21410620	25-hydroxyvitamin d3	0.9554	0.779	0.7442
ergocalciferol	25hvitd3	18492750	25-hydroxyvitamin d3	0.8969	0.8286	0.7431
sitosterol	25hvitd3	21779826	25-hydroxyvitamin d3	1	0.7193	0.7193
phenacetin	25hvitd3	7178876	25-hydroxyvitamin d3	1	0.7193	0.7193
chlorpromazine	25hvitd3	2834031	25-hydroxyvitamin d3	1	0.7193	0.7193
nefopam	25hvitd3	7178876	25-hydroxyvitamin d3	1	0.7193	0.7193
cicloheximide	25hvitd3	11800234	25-hydroxyvitamin d3	0.9744	0.7193	0.7009
nadide	25hvitd3	3291739	25-hydroxyvitamin d3	1	0.6999	0.6999
etidronic acid	25hvitd3	9056163	25-hydroxyvitamin d3	0.8918	0.778	0.6939
prasterone	25hvitd3	15960365	25-hydroxyvitamin d3	1	0.6873	0.6873
enalapril	25hvitd3	12799093	25-hydroxyvitamin d3	0.7995	0.8233	0.6582
chloramphenicol	25hvitd3	11103220	25-hydroxyvitamin d3	0.7486	0.8317	0.6226
genistein	25hvitd3	16484524	25-hydroxyvitamin d3	0.913	0.6805	0.6213
levothyroxine sodium	25hvitd3	9678534	25-hydroxyvitamin d3	0.7656	0.7948	0.6085
ciclosporin	25hvitd3	11310351	25-hydroxyvitamin d3	0.7896	0.7445	0.5879
prednisolone	25hvitd3	20662833	25-hydroxyvitamin d3	0.6756	0.8566	0.5787
felbinac	25hvitd3	3462486	25-hydroxyvitamin d3	0.9189	0.5722	0.5258
tretinoin	25hvitd3	3462486	25-hydroxyvitamin d3	0.9189	0.5722	0.5258
ursodeoxycholic acid	25hvitd3	1339002	25-hydroxyvitamin d3	0.7261	0.6933	0.5034
ursodeoxycholic acid	25hvitd3	1339002	25-hydroxyvitamin d3	0.7261	0.6933	0.5034
proadifen	25hvitd3	6775702	25-hydroxyvitamin d3	1	0.4876	0.4876
metyrapone	25hvitd3	6775702	25-hydroxyvitamin d3	1	0.4876	0.4876
acetylsalicylic acid	25hvitd3	7249556	25-hydroxyvitamin d3	0.7357	0.6462	0.4754
ketoconazole	25hvitd3	11710930	25-hydroxyvitamin d3	1	0.4712	0.4712
estrone	25hvitd3	9141544	25-hydroxyvitamin d3	0.8855	0.5255	0.4653
digitoxigenin	25hvitd3	12958693	25-hydroxyvitamin d3	0.7705	0.5886	0.4535
lumicolchicine	25hvitd3	6548181	25-hydroxyvitamin d3	0.8817	0.4871	0.4295
raloxifene	25hvitd3	15899959	25-hydroxyvitamin d3	0.7014	0.6093	0.4274
omeprazole	25hvitd3	20578215	25-hydroxyvitamin d3	0.5153	0.7504	0.3867
calcium pantothenate	25hvitd3	17217389	25-hydroxyvitamin d3	0.7429	0.4871	0.3619
biotin	25hvitd3	17217389	25-hydroxyvitamin d3	0.7429	0.4871	0.3619
phenazopyridine	25hvitd3	12716972	25-hydroxyvitamin d3	0.4946	0.7262	0.3592
theophylline	25hvitd3	8734984	25-hydroxyvitamin d3	0.4971	0.7193	0.3575
corticosterone	25hvitd3	11316734	25-hydroxyvitamin d3	0.4888	0.6805	0.3326
simvastatin	xol27oh	9797378	27-hydroxycholesterol	1	0.7504	0.7504
chenodeoxycholic acid	xol27oh	8608157	27-hydroxycholesterol	1	0.7504	0.7504
suloctidil	xol27oh	3597624	27-hydroxycholesterol	1	0.7193	0.7193
pregnenolone	xol27oh	9078259	27-hydroxycholesterol	1	0.7193	0.7193
propidium iodide	xol27oh	16142584	27-hydroxycholesterol	0.8178	0.778	0.6363
diethylstilbestrol	xol27oh	9544735	27-hydroxycholesterol	0.8168	0.7142	0.5834
tretinoin	xol27oh	15340076	27-hydroxycholesterol	1	0.5739	0.5739
sitosterol	xol27oh	9831637	27-hydroxycholesterol	0.7498	0.7464	0.5597
ketoconazole	xol27oh	14690017	27-hydroxycholesterol	0.9639	0.4874	0.4698
ciclosporin	xol27oh	8981665	27-hydroxycholesterol	0.5545	0.778	0.4314
phenylbutyrate	xol27oh	21983012	27-hydroxycholesterol	0.9619	0.4414	0.4246
ursodeoxycholic acid	xol27oh	11254756	27-hydroxycholesterol	0.5246	0.7893	0.414
ursodeoxycholic acid	xol27oh	11254756	27-hydroxycholesterol	0.5246	0.7893	0.414
progesterone	xol27oh	2373053	27-hydroxycholesterol	0.7464	0.4871	0.3636
lovastatin	xol27oh	18980580	27-hydroxycholesterol	0.5722	0.6184	0.3538
pyrazinamide	cmusa	10966936	2-amino-3-carboxymuconate semialdehyde	0.8373	0.9172	0.768
nadide	cmusa	9484804	2-amino-3-carboxymuconate semialdehyde	0.7617	0.7506	0.5717
diethylstilbestrol	2hb	9860500	2-hydroxybutyrate	1	0.6805	0.6805
ciclosporin	2hb	8706660	2-hydroxybutyrate	0.9341	0.6873	0.642
testosterone	2hyoxplac	15636426	2-hydroxyphenylacetate	1	0.9568	0.9568
prasterone	2hyoxplac	15636426	2-hydroxyphenylacetate	1	0.9568	0.9568
rosiglitazone	2hyoxplac	16501039	2-hydroxyphenylacetate	1	0.9541	0.9541
estradiol	2hyoxplac	17057397	2-hydroxyphenylacetate	1	0.9399	0.9399
alpha-estradiol	2hyoxplac	17057397	2-hydroxyphenylacetate	1	0.9399	0.9399
progesterone	2hyoxplac	17057397	2-hydroxyphenylacetate	1	0.9399	0.9399
naringenin	2hyoxplac	12920504	2-hydroxyphenylacetate	1	0.8779	0.8779
myricetin	2hyoxplac	12920504	2-hydroxyphenylacetate	1	0.8779	0.8779
(+/-)-catechin	2hyoxplac	12920504	2-hydroxyphenylacetate	1	0.8779	0.8779
quercetin	2hyoxplac	12920504	2-hydroxyphenylacetate	1	0.8779	0.8779
pregnenolone	2hyoxplac	6086556	2-hydroxyphenylacetate	0.8694	0.9604	0.8349
trifluridine	2hyoxplac	17242697	2-hydroxyphenylacetate	0.9546	0.8412	0.803
colecalciferol	2hyoxplac	21823521	2-hydroxyphenylacetate	1	0.778	0.778
nilutamide	2hyoxplac	8290386	2-hydroxyphenylacetate	0.8311	0.9325	0.775
cicloheximide	2hyoxplac	6428478	2-hydroxyphenylacetate	0.9109	0.8454	0.77
estrone	2hyoxplac	6428478	2-hydroxyphenylacetate	0.9109	0.8454	0.77
metformin	2hyoxplac	10468995	2-hydroxyphenylacetate	0.9753	0.778	0.7588
benfluorex	2hyoxplac	3556410	2-hydroxyphenylacetate	0.8928	0.8367	0.747
ciclosporin	2hyoxplac	3556410	2-hydroxyphenylacetate	0.8928	0.8367	0.747
omeprazole	2hyoxplac	19897528	2-hydroxyphenylacetate	1	0.7445	0.7445
clomifene	2hyoxplac	2209880	2-hydroxyphenylacetate	0.8604	0.8454	0.7273
nadide	2hyoxplac	17903692	2-hydroxyphenylacetate	1	0.7193	0.7193
hydralazine	2hyoxplac	17903692	2-hydroxyphenylacetate	1	0.7193	0.7193
prednisolone	2hyoxplac	9551805	2-hydroxyphenylacetate	1	0.7193	0.7193
desoxycortone	2hyoxplac	11888844	2-hydroxyphenylacetate	0.9035	0.784	0.7084
corticosterone	2hyoxplac	11888844	2-hydroxyphenylacetate	0.9035	0.784	0.7084
diethylstilbestrol	2hyoxplac	7176658	2-hydroxyphenylacetate	0.7248	0.966	0.7002
serotonin	2hyoxplac	7903622	2-hydroxyphenylacetate	1	0.6873	0.6873
flutamide	2hyoxplac	12952365	2-hydroxyphenylacetate	0.9054	0.7266	0.6579
dinoprost	2hyoxplac	6784189	2-hydroxyphenylacetate	0.7938	0.8137	0.6459
propranolol	2hyoxplac	6316053	2-hydroxyphenylacetate	0.8456	0.7504	0.6345
(-)-isoprenaline	2hyoxplac	6316053	2-hydroxyphenylacetate	0.8456	0.7504	0.6345
sulfacetamide	2hyoxplac	7968646	2-hydroxyphenylacetate	0.9294	0.6805	0.6324
estriol	2hyoxplac	2161578	2-hydroxyphenylacetate	0.7266	0.8566	0.6224
streptozocin	2hyoxplac	14687516	2-hydroxyphenylacetate	0.6514	0.9541	0.6215
haloperidol	2hyoxplac	2558826	2-hydroxyphenylacetate	1	0.6184	0.6184
finasteride	2hyoxplac	10376445	2-hydroxyphenylacetate	0.7637	0.778	0.5942
fludrocortisone	2hyoxplac	9010713	2-hydroxyphenylacetate	0.8064	0.7193	0.58
ketoconazole	2hyoxplac	1981529	2-hydroxyphenylacetate	1	0.5645	0.5645
liothyronine	2hyoxplac	11041458	2-hydroxyphenylacetate	0.5935	0.9302	0.5521
acetylsalicylic acid	2hyoxplac	11553368	2-hydroxyphenylacetate	0.7484	0.7142	0.5345
biotin	2hyoxplac	9803445	2-hydroxyphenylacetate	1	0.4712	0.4712
metoclopramide	2hyoxplac	3119381	2-hydroxyphenylacetate	0.6651	0.6537	0.4348
alpha-ergocryptine	2hyoxplac	163183	2-hydroxyphenylacetate	0.4792	0.8878	0.4254
tretinoin	2hyoxplac	20850503	2-hydroxyphenylacetate	0.8119	0.4712	0.3826
dydrogesterone	2hyoxplac	12818462	2-hydroxyphenylacetate	0.5239	0.7142	0.3742
levothyroxine sodium	2hyoxplac	19411232	2-hydroxyphenylacetate	1	0.3729	0.3729
sulfanilamide	2hyoxplac	9467568	2-hydroxyphenylacetate	0.4909	0.7445	0.3655
brompheniramine	2kmb	109581	2-keto-4-methylthiobutyrate	0.6267	0.7193	0.4508
nicotinic acid	2mcit	9727718	2-methylcitrate	1	0.8684	0.8684
biotin	2mcit	9727718	2-methylcitrate	1	0.8684	0.8684
monensin	2mp2coa	8557569	2-methylprop-2-enoyl-coa	1	0.7193	0.7193
acetylsalicylic acid	2obut	19023563	2-oxobutanoate	0.8812	0.6807	0.5999
theophylline	2obut	19023563	2-oxobutanoate	0.8812	0.6807	0.5999
indometacin	2obut	19023563	2-oxobutanoate	0.8812	0.6807	0.5999
furazolidone	2obut	8855555	2-oxobutanoate	1	0.5494	0.5494
calcium pantothenate	2obut	9696751	2-oxobutanoate	0.9363	0.4874	0.4563
nadide	2obut	801103	2-oxobutanoate	1	0.3803	0.3803
acetazolamide	akg	4674603	2-oxoglutarate	1	0.9741	0.9741
valproic acid	akg	10219281	2-oxoglutarate	1	0.9733	0.9733
nadide	akg	19951290	2-oxoglutarate	1	0.9715	0.9715
isosorbide	akg	1053179	2-oxoglutarate	1	0.9715	0.9715
cyclic adenosine monophosphate	akg	20064709	2-oxoglutarate	1	0.9578	0.9578
estradiol	akg	10030388	2-oxoglutarate	1	0.9527	0.9527
testosterone	akg	10030388	2-oxoglutarate	1	0.9527	0.9527
alpha-estradiol	akg	10030388	2-oxoglutarate	1	0.9527	0.9527
streptozocin	akg	1534541	2-oxoglutarate	1	0.9302	0.9302
bicuculline	akg	497817	2-oxoglutarate	1	0.9241	0.9241
allantoin	akg	15925248	2-oxoglutarate	1	0.8939	0.8939
caffeic acid	akg	20376586	2-oxoglutarate	0.949	0.9302	0.8827
(-)-isoprenaline	akg	20376586	2-oxoglutarate	0.949	0.9302	0.8827
fursultiamine	akg	413089	2-oxoglutarate	1	0.8565	0.8565
ouabain	akg	2129052	2-oxoglutarate	1	0.8447	0.8447
sulfacetamide	akg	2385216	2-oxoglutarate	1	0.8137	0.8137
biotin	akg	17008113	2-oxoglutarate	1	0.8046	0.8046
gabapentin	akg	9681479	2-oxoglutarate	1	0.8033	0.8033
propylthiouracil	akg	696003	2-oxoglutarate	1	0.7942	0.7942
quercetin	akg	20304023	2-oxoglutarate	1	0.779	0.779
benfluorex	akg	22099817	2-oxoglutarate	1	0.7565	0.7565
melatonin	akg	3761975	2-oxoglutarate	1	0.7504	0.7504
propidium iodide	akg	21398140	2-oxoglutarate	1	0.7504	0.7504
serotonin	akg	3761975	2-oxoglutarate	1	0.7504	0.7504
geldanamycin	akg	2599981	2-oxoglutarate	0.9673	0.751	0.7265
kinetin	akg	19877670	2-oxoglutarate	1	0.7193	0.7193
corticosterone	akg	18679562	2-oxoglutarate	0.7987	0.8643	0.6903
hydralazine	akg	7086698	2-oxoglutarate	1	0.6873	0.6873
N-acetyl-L-aspartic acid	akg	6142092	2-oxoglutarate	1	0.6873	0.6873
bucladesine	akg	4343563	2-oxoglutarate	1	0.6873	0.6873
nifedipine	akg	3559915	2-oxoglutarate	1	0.6873	0.6873
calcium pantothenate	akg	8102193	2-oxoglutarate	0.6937	0.9889	0.686
haloperidol	akg	21420458	2-oxoglutarate	1	0.6799	0.6799
felbinac	akg	15035826	2-oxoglutarate	0.8706	0.7506	0.6534
naftidrofuryl	akg	7686106	2-oxoglutarate	0.6456	0.9302	0.6005
sirolimus	akg	19415679	2-oxoglutarate	1	0.5494	0.5494
probenecid	akg	1591360	2-oxoglutarate	1	0.5494	0.5494
furazolidone	akg	8855555	2-oxoglutarate	1	0.5494	0.5494
paracetamol	akg	16010985	2-oxoglutarate	0.7121	0.7193	0.5122
dimethadione	akg	2405708	2-oxoglutarate	1	0.5112	0.5112
chloramphenicol	akg	19956942	2-oxoglutarate	0.6233	0.8043	0.5013
dinoprost	akg	2283987	2-oxoglutarate	1	0.4874	0.4874
nicotinic acid	akg	15726365	2-oxoglutarate	0.6998	0.6873	0.4809
betahistine	akg	8550422	2-oxoglutarate	1	0.4712	0.4712
benfotiamine	akg	21288652	2-oxoglutarate	1	0.4712	0.4712
prednisolone	akg	9185298	2-oxoglutarate	0.5933	0.778	0.4616
pronetalol	akg	10444555	2-oxoglutarate	1	0.4492	0.4492
nipecotic acid	akg	3038247	2-oxoglutarate	0.6233	0.7193	0.4483
progesterone	akg	922026	2-oxoglutarate	1	0.417	0.417
pheneticillin	akg	11941464	2-oxoglutarate	1	0.3803	0.3803
vigabatrin	akg	16249254	2-oxoglutarate	1	0.3803	0.3803
omeprazole	akg	9469496	2-oxoglutarate	0.6293	0.5712	0.3595
colecalciferol	akg	8676818	2-oxoglutarate	1	0.3522	0.3522
cycloserine	akg	6162485	2-oxoglutarate	0.6581	0.5273	0.347
L-methionine sulfoximine	akg	5279520	2-oxoglutarate	1	0.3433	0.3433
monensin	akg	1360177	2-oxoglutarate	1	0.3433	0.3433
gibberellic acid	akg	17692079	2-oxoglutarate	1	0.3433	0.3433
brompheniramine	akg	21296880	2-oxoglutarate	1	0.3433	0.3433
acetylsalicylic acid	akg	11737217	2-oxoglutarate	1	0.3378	0.3378
flunarizine	akg	8095480	2-oxoglutarate	0.805	0.417	0.3357
carbamazepine	akg	8095480	2-oxoglutarate	0.805	0.417	0.3357
indometacin	2pglyc	1071620	2-phosphoglycolate	0.935	0.8638	0.8076
propranolol	2pglyc	2571706	2-phosphoglycolate	1	0.5645	0.5645
ouabain	2pglyc	2571706	2-phosphoglycolate	1	0.5645	0.5645
sulfacetamide	2pglyc	3539917	2-phosphoglycolate	0.5407	0.7193	0.3889
promazine	2pglyc	3008759	2-phosphoglycolate	1	0.3433	0.3433
(-)-isoprenaline	2pglyc	8848594	2-phosphoglycolate	1	0.3433	0.3433
nicotinic acid	34hpl	9727718	3-(4-hydroxyphenyl)lactate	1	0.9579	0.9579
biotin	34hpl	9727718	3-(4-hydroxyphenyl)lactate	1	0.9579	0.9579
brompheniramine	34hpl	8125245	3-(4-hydroxyphenyl)lactate	1	0.8281	0.8281
diethylstilbestrol	34hpl	9860500	3-(4-hydroxyphenyl)lactate	1	0.7504	0.7504
paracetamol	34hpl	9665429	3-(4-hydroxyphenyl)lactate	1	0.6739	0.6739
serotonin	34hpl	18784307	3-(4-hydroxyphenyl)lactate	0.8813	0.7078	0.6238
tretinoin	34hpl	22069189	3-(4-hydroxyphenyl)lactate	0.7959	0.6805	0.5416
ethionamide	34hpl	21588708	3-(4-hydroxyphenyl)lactate	1	0.5034	0.5034
luteolin	34hpl	9071742	3-(4-hydroxyphenyl)lactate	0.6318	0.744	0.47
estradiol	34hpl	9071742	3-(4-hydroxyphenyl)lactate	0.6318	0.744	0.47
alpha-estradiol	34hpl	9071742	3-(4-hydroxyphenyl)lactate	0.6318	0.744	0.47
bucladesine	34hpl	11429285	3-(4-hydroxyphenyl)lactate	0.5596	0.7504	0.4199
(-)-atenolol	34hpl	1672471	3-(4-hydroxyphenyl)lactate	1	0.3433	0.3433
vorinostat	34hpl	10399918	3-(4-hydroxyphenyl)lactate	1	0.3433	0.3433
sulfacetamide	34hpp	21251235	3-(4-hydroxyphenyl)pyruvate	1	0.9302	0.9302
theophylline	34hpp	19158122	3-(4-hydroxyphenyl)pyruvate	0.9068	0.9604	0.8708
estradiol	34hpp	19617403	3-(4-hydroxyphenyl)pyruvate	0.8471	0.9453	0.8007
alpha-estradiol	34hpp	19617403	3-(4-hydroxyphenyl)pyruvate	0.8471	0.9453	0.8007
diethylstilbestrol	34hpp	19617403	3-(4-hydroxyphenyl)pyruvate	0.8471	0.9453	0.8007
progesterone	34hpp	19617403	3-(4-hydroxyphenyl)pyruvate	0.8471	0.9453	0.8007
imipramine	34hpp	19926744	3-(4-hydroxyphenyl)pyruvate	0.8558	0.849	0.7266
fluticasone	34hpp	19411296	3-(4-hydroxyphenyl)pyruvate	0.9498	0.7445	0.7071
isosorbide	34hpp	21365350	3-(4-hydroxyphenyl)pyruvate	0.7899	0.8744	0.6907
propranolol	34hpp	21191138	3-(4-hydroxyphenyl)pyruvate	0.7659	0.784	0.6005
(-)-isoprenaline	34hpp	21191138	3-(4-hydroxyphenyl)pyruvate	0.7659	0.784	0.6005
ciclosporin	34hpp	15371677	3-(4-hydroxyphenyl)pyruvate	0.8122	0.6462	0.5249
chlorogenic acid	34hpp	11401298	3-(4-hydroxyphenyl)pyruvate	1	0.4874	0.4874
nadide	34hpp	18849435	3-(4-hydroxyphenyl)pyruvate	0.6047	0.8033	0.4858
benfluorex	34hpp	17356298	3-(4-hydroxyphenyl)pyruvate	0.6664	0.7193	0.4793
beclometasone	34hpp	11180673	3-(4-hydroxyphenyl)pyruvate	0.5635	0.7565	0.4263
flunisolide	34hpp	11180673	3-(4-hydroxyphenyl)pyruvate	0.5635	0.7565	0.4263
felbinac	34hpp	19689405	3-(4-hydroxyphenyl)pyruvate	0.7925	0.536	0.4248
testosterone	34hpp	19652758	3-(4-hydroxyphenyl)pyruvate	1	0.417	0.417
carisoprodol	34hpp	12634340	3-(4-hydroxyphenyl)pyruvate	1	0.417	0.417
salbutamol	34hpp	10587413	3-(4-hydroxyphenyl)pyruvate	0.452	0.8137	0.3678
LY-294002	34dhphe	21683736	3,4-dihydroxy-l-phenylalanine	0.9297	0.9453	0.8788
sulfacetamide	34dhphe	1708406	3,4-dihydroxy-l-phenylalanine	0.9255	0.9307	0.8614
serotonin	34dhphe	18657593	3,4-dihydroxy-l-phenylalanine	0.9323	0.8939	0.8334
haloperidol	34dhphe	125141	3,4-dihydroxy-l-phenylalanine	0.8977	0.9267	0.8319
tiabendazole	34dhphe	125141	3,4-dihydroxy-l-phenylalanine	0.8977	0.9267	0.8319
nefopam	34dhphe	125141	3,4-dihydroxy-l-phenylalanine	0.8977	0.9267	0.8319
profenamine	34dhphe	16000163	3,4-dihydroxy-l-phenylalanine	0.9216	0.8684	0.8003
streptozocin	34dhphe	1717786	3,4-dihydroxy-l-phenylalanine	1	0.7939	0.7939
diphenhydramine	34dhphe	19765187	3,4-dihydroxy-l-phenylalanine	0.9278	0.8317	0.7717
metoclopramide	34dhphe	3949284	3,4-dihydroxy-l-phenylalanine	0.963	0.7881	0.759
chlorpromazine	34dhphe	3949284	3,4-dihydroxy-l-phenylalanine	0.963	0.7881	0.759
paracetamol	34dhphe	2774516	3,4-dihydroxy-l-phenylalanine	1	0.7514	0.7514
felbinac	34dhphe	21886608	3,4-dihydroxy-l-phenylalanine	1	0.7311	0.7311
sirolimus	34dhphe	21886608	3,4-dihydroxy-l-phenylalanine	1	0.7311	0.7311
selegiline	34dhphe	10882160	3,4-dihydroxy-l-phenylalanine	1	0.7311	0.7311
reserpine	34dhphe	10617128	3,4-dihydroxy-l-phenylalanine	0.9425	0.7744	0.7298
(-)-MK-801	34dhphe	17884291	3,4-dihydroxy-l-phenylalanine	0.9365	0.779	0.7295
(-)-MK-801	34dhphe	17884291	3,4-dihydroxy-l-phenylalanine	0.9365	0.779	0.7295
corticosterone	34dhphe	8555378	3,4-dihydroxy-l-phenylalanine	0.9371	0.778	0.7291
acetylsalicylic acid	34dhphe	11205147	3,4-dihydroxy-l-phenylalanine	0.889	0.81	0.7201
caffeic acid	34dhphe	19941381	3,4-dihydroxy-l-phenylalanine	1	0.7193	0.7193
naproxen	34dhphe	11033424	3,4-dihydroxy-l-phenylalanine	1	0.7193	0.7193
indometacin	34dhphe	11033424	3,4-dihydroxy-l-phenylalanine	1	0.7193	0.7193
oxedrine	34dhphe	2836191	3,4-dihydroxy-l-phenylalanine	1	0.7142	0.7142
cyclic adenosine monophosphate	34dhphe	18717735	3,4-dihydroxy-l-phenylalanine	0.7269	0.9527	0.6925
nadolol	34dhphe	11835439	3,4-dihydroxy-l-phenylalanine	0.9487	0.7193	0.6824
(-)-isoprenaline	34dhphe	11835439	3,4-dihydroxy-l-phenylalanine	0.9487	0.7193	0.6824
testosterone	34dhphe	6773975	3,4-dihydroxy-l-phenylalanine	0.973	0.6933	0.6745
diethylstilbestrol	34dhphe	16544004	3,4-dihydroxy-l-phenylalanine	0.8461	0.7942	0.672
pergolide	34dhphe	15602103	3,4-dihydroxy-l-phenylalanine	0.9691	0.6805	0.6595
scopolamine	34dhphe	16086033	3,4-dihydroxy-l-phenylalanine	0.8986	0.7311	0.657
fluoxetine	34dhphe	15453274	3,4-dihydroxy-l-phenylalanine	0.8962	0.7193	0.6446
valproic acid	34dhphe	8266739	3,4-dihydroxy-l-phenylalanine	0.8573	0.7504	0.6433
domperidone	34dhphe	7030527	3,4-dihydroxy-l-phenylalanine	0.9266	0.6873	0.6368
melatonin	34dhphe	16257392	3,4-dihydroxy-l-phenylalanine	0.872	0.7193	0.6272
niflumic acid	34dhphe	16026462	3,4-dihydroxy-l-phenylalanine	0.8713	0.7193	0.6267
liothyronine	34dhphe	19142756	3,4-dihydroxy-l-phenylalanine	0.7685	0.8137	0.6253
colecalciferol	34dhphe	11452145	3,4-dihydroxy-l-phenylalanine	0.7672	0.8137	0.6242
estradiol	34dhphe	11452145	3,4-dihydroxy-l-phenylalanine	0.7672	0.8137	0.6242
alpha-estradiol	34dhphe	11452145	3,4-dihydroxy-l-phenylalanine	0.7672	0.8137	0.6242
theophylline	34dhphe	176961	3,4-dihydroxy-l-phenylalanine	0.8961	0.6873	0.6159
propranolol	34dhphe	176961	3,4-dihydroxy-l-phenylalanine	0.8961	0.6873	0.6159
phentolamine	34dhphe	176961	3,4-dihydroxy-l-phenylalanine	0.8961	0.6873	0.6159
piribedil	34dhphe	176961	3,4-dihydroxy-l-phenylalanine	0.8961	0.6873	0.6159
thiamazole	34dhphe	6429655	3,4-dihydroxy-l-phenylalanine	0.8426	0.7262	0.6119
propylthiouracil	34dhphe	6429655	3,4-dihydroxy-l-phenylalanine	0.8426	0.7262	0.6119
harman	34dhphe	18457825	3,4-dihydroxy-l-phenylalanine	0.8699	0.6873	0.5978
remoxipride	34dhphe	7913539	3,4-dihydroxy-l-phenylalanine	0.918	0.6462	0.5932
imipramine	34dhphe	760904	3,4-dihydroxy-l-phenylalanine	0.7969	0.7393	0.5891
clozapine	34dhphe	1350059	3,4-dihydroxy-l-phenylalanine	0.7383	0.7948	0.5868
prazosin	34dhphe	16510159	3,4-dihydroxy-l-phenylalanine	0.9026	0.6462	0.5833
bucladesine	34dhphe	19660177	3,4-dihydroxy-l-phenylalanine	0.8031	0.7193	0.5776
loracarbef	34dhphe	1497499	3,4-dihydroxy-l-phenylalanine	1	0.5739	0.5739
fludrocortisone	34dhphe	1115660	3,4-dihydroxy-l-phenylalanine	1	0.5712	0.5712
cisapride	34dhphe	7885357	3,4-dihydroxy-l-phenylalanine	0.9687	0.5712	0.5534
amantadine	34dhphe	19259810	3,4-dihydroxy-l-phenylalanine	0.7157	0.7614	0.5449
probenecid	34dhphe	8071864	3,4-dihydroxy-l-phenylalanine	0.7464	0.7193	0.5369
buspirone	34dhphe	19371586	3,4-dihydroxy-l-phenylalanine	0.7863	0.6751	0.5308
dextromethorphan	34dhphe	9674803	3,4-dihydroxy-l-phenylalanine	0.7219	0.7193	0.5192
nicotinic acid	34dhphe	11085190	3,4-dihydroxy-l-phenylalanine	0.7106	0.7193	0.5111
estrone	34dhphe	6233834	3,4-dihydroxy-l-phenylalanine	0.6739	0.7504	0.5057
Prestwick-664	34dhphe	10608486	3,4-dihydroxy-l-phenylalanine	0.6976	0.7193	0.5018
nadide	34dhphe	9013405	3,4-dihydroxy-l-phenylalanine	0.6614	0.7504	0.4963
carbachol	34dhphe	240934	3,4-dihydroxy-l-phenylalanine	0.5958	0.8317	0.4956
arecoline	34dhphe	27348	3,4-dihydroxy-l-phenylalanine	0.7128	0.6933	0.4942
trifluoperazine	34dhphe	3792452	3,4-dihydroxy-l-phenylalanine	0.7467	0.6597	0.4926
ciclosporin	34dhphe	9484849	3,4-dihydroxy-l-phenylalanine	0.6731	0.7311	0.4921
puromycin	34dhphe	6790478	3,4-dihydroxy-l-phenylalanine	0.7215	0.6805	0.491
fluphenazine	34dhphe	7201400	3,4-dihydroxy-l-phenylalanine	0.8581	0.5712	0.4902
cicloheximide	34dhphe	10762029	3,4-dihydroxy-l-phenylalanine	0.7111	0.6873	0.4887
digoxin	34dhphe	10367596	3,4-dihydroxy-l-phenylalanine	0.9354	0.5195	0.4859
flecainide	34dhphe	8952358	3,4-dihydroxy-l-phenylalanine	0.6996	0.6805	0.4761
amitriptyline	34dhphe	2293058	3,4-dihydroxy-l-phenylalanine	0.8175	0.5791	0.4734
biperiden	34dhphe	20434962	3,4-dihydroxy-l-phenylalanine	0.6519	0.7193	0.4689
octopamine	34dhphe	333308	3,4-dihydroxy-l-phenylalanine	0.4823	0.9541	0.4602
doxazosin	34dhphe	9205965	3,4-dihydroxy-l-phenylalanine	0.6107	0.7504	0.4583
capsaicin	34dhphe	9205965	3,4-dihydroxy-l-phenylalanine	0.6107	0.7504	0.4583
progesterone	34dhphe	3960276	3,4-dihydroxy-l-phenylalanine	0.5539	0.8233	0.456
prasterone	34dhphe	6222183	3,4-dihydroxy-l-phenylalanine	0.6683	0.6805	0.4548
cefalexin	34dhphe	1432516	3,4-dihydroxy-l-phenylalanine	0.6284	0.7193	0.452
fusaric acid	34dhphe	1174036	3,4-dihydroxy-l-phenylalanine	0.8132	0.5507	0.4478
ganciclovir	34dhphe	7760062	3,4-dihydroxy-l-phenylalanine	0.6041	0.7311	0.4417
dantrolene	34dhphe	18360563	3,4-dihydroxy-l-phenylalanine	0.5862	0.7445	0.4364
metamizole sodium	34dhphe	18360563	3,4-dihydroxy-l-phenylalanine	0.5862	0.7445	0.4364
phenazopyridine	34dhphe	4054700	3,4-dihydroxy-l-phenylalanine	0.5239	0.8196	0.4294
dinoprost	34dhphe	1972967	3,4-dihydroxy-l-phenylalanine	1	0.4255	0.4255
biotin	34dhphe	11802457	3,4-dihydroxy-l-phenylalanine	0.6543	0.6462	0.4228
tacrine	34dhphe	17445798	3,4-dihydroxy-l-phenylalanine	0.9482	0.4414	0.4186
(-)-atenolol	34dhphe	10193871	3,4-dihydroxy-l-phenylalanine	1	0.417	0.417
eticlopride	34dhphe	12419501	3,4-dihydroxy-l-phenylalanine	0.737	0.5645	0.4161
idazoxan	34dhphe	15649479	3,4-dihydroxy-l-phenylalanine	0.8712	0.4712	0.4105
pentetic acid	34dhphe	7583678	3,4-dihydroxy-l-phenylalanine	0.5194	0.7569	0.3931
flupentixol	34dhphe	2934111	3,4-dihydroxy-l-phenylalanine	0.4881	0.8044	0.3926
omeprazole	34dhphe	15000456	3,4-dihydroxy-l-phenylalanine	0.6039	0.6456	0.3899
terguride	34dhphe	8867520	3,4-dihydroxy-l-phenylalanine	0.5336	0.7193	0.3838
cefotetan	34dhphe	21705259	3,4-dihydroxy-l-phenylalanine	0.619	0.6182	0.3826
pilocarpine	34dhphe	803259	3,4-dihydroxy-l-phenylalanine	0.9611	0.3969	0.3815
vigabatrin	34dhphe	17032564	3,4-dihydroxy-l-phenylalanine	1	0.3803	0.3803
bicuculline	34dhphe	11785907	3,4-dihydroxy-l-phenylalanine	0.8407	0.4414	0.3711
ondansetron	34dhphe	17291485	3,4-dihydroxy-l-phenylalanine	0.6642	0.5494	0.3649
trihexyphenidyl	34dhphe	1248506	3,4-dihydroxy-l-phenylalanine	0.4279	0.852	0.3646
dicoumarol	34dhphe	15111234	3,4-dihydroxy-l-phenylalanine	0.8582	0.417	0.3579
memantine	34dhphe	7710739	3,4-dihydroxy-l-phenylalanine	0.4122	0.8566	0.3531
protriptyline	34dhphe	7449984	3,4-dihydroxy-l-phenylalanine	1	0.3433	0.3433
thioperamide	34dhphe	18522902	3,4-dihydroxy-l-phenylalanine	0.8169	0.417	0.3407
methoxamine	34dhphe	6280627	3,4-dihydroxy-l-phenylalanine	1	0.3378	0.3378
ganciclovir	34dhmald	10424772	3,4-dihydroxymandelaldehyde	0.959	0.3803	0.3647
ganciclovir	34dhoxmand	20220040	3,4-dihydroxymandelate	1	0.8454	0.8454
selegiline	34dhoxmand	9730267	3,4-dihydroxymandelate	1	0.784	0.784
diethylstilbestrol	34dhoxmand	7199966	3,4-dihydroxymandelate	1	0.7504	0.7504
serotonin	34dhoxmand	10580546	3,4-dihydroxymandelate	0.7285	0.7193	0.524
N-acetyl-L-aspartic acid	34dhoxmand	16930299	3,4-dihydroxymandelate	0.6837	0.6933	0.474
estradiol	34dhoxmand	7058671	3,4-dihydroxymandelate	1	0.3666	0.3666
sulfacetamide	34dhoxmand	7058671	3,4-dihydroxymandelate	1	0.3666	0.3666
alpha-estradiol	34dhoxmand	7058671	3,4-dihydroxymandelate	1	0.3666	0.3666
progesterone	34dhoxmand	17892264	3,4-dihydroxymandelate	1	0.3433	0.3433
pergolide	34dhpha	6539428	3,4-dihydroxyphenylacetate	1	0.9302	0.9302
serotonin	34dhpha	12564390	3,4-dihydroxyphenylacetate	1	0.9302	0.9302
sulfacetamide	34dhpha	6539428	3,4-dihydroxyphenylacetate	1	0.9302	0.9302
riluzole	34dhpha	11578843	3,4-dihydroxyphenylacetate	0.9844	0.9381	0.9235
amitriptyline	34dhpha	7508151	3,4-dihydroxyphenylacetate	0.9425	0.965	0.9095
haloperidol	34dhpha	7508151	3,4-dihydroxyphenylacetate	0.9425	0.965	0.9095
reserpine	34dhpha	7694165	3,4-dihydroxyphenylacetate	0.9338	0.9594	0.8959
selegiline	34dhpha	7694165	3,4-dihydroxyphenylacetate	0.9338	0.9594	0.8959
phenelzine	34dhpha	3393230	3,4-dihydroxyphenylacetate	0.9811	0.9048	0.8877
diethylstilbestrol	34dhpha	10984630	3,4-dihydroxyphenylacetate	0.93	0.9302	0.8651
progesterone	34dhpha	10984630	3,4-dihydroxyphenylacetate	0.93	0.9302	0.8651
estradiol	34dhpha	11244296	3,4-dihydroxyphenylacetate	0.941	0.9157	0.8617
alpha-estradiol	34dhpha	11244296	3,4-dihydroxyphenylacetate	0.941	0.9157	0.8617
corticosterone	34dhpha	8930368	3,4-dihydroxyphenylacetate	0.9159	0.9381	0.8592
fluoxetine	34dhpha	10418697	3,4-dihydroxyphenylacetate	0.897	0.9365	0.84
(-)-MK-801	34dhpha	1352478	3,4-dihydroxyphenylacetate	0.9469	0.8644	0.8185
clozapine	34dhpha	1352478	3,4-dihydroxyphenylacetate	0.9469	0.8644	0.8185
(-)-MK-801	34dhpha	1352478	3,4-dihydroxyphenylacetate	0.9469	0.8644	0.8185
buspirone	34dhpha	2471984	3,4-dihydroxyphenylacetate	0.8581	0.9527	0.8175
propranolol	34dhpha	20504214	3,4-dihydroxyphenylacetate	1	0.8092	0.8092
bicuculline	34dhpha	20504214	3,4-dihydroxyphenylacetate	1	0.8092	0.8092
phentolamine	34dhpha	20504214	3,4-dihydroxyphenylacetate	1	0.8092	0.8092
profenamine	34dhpha	16000163	3,4-dihydroxyphenylacetate	0.9216	0.8684	0.8003
ganciclovir	34dhpha	2645784	3,4-dihydroxyphenylacetate	0.958	0.8324	0.7974
capsaicin	34dhpha	3023547	3,4-dihydroxyphenylacetate	0.8401	0.9469	0.7955
ciclosporin	34dhpha	8564191	3,4-dihydroxyphenylacetate	1	0.784	0.784
phenacetin	34dhpha	9682270	3,4-dihydroxyphenylacetate	1	0.778	0.778
fluphenazine	34dhpha	1977408	3,4-dihydroxyphenylacetate	0.9555	0.8043	0.7685
imipramine	34dhpha	2731805	3,4-dihydroxyphenylacetate	0.9238	0.8317	0.7684
pilocarpine	34dhpha	15488322	3,4-dihydroxyphenylacetate	0.9661	0.7948	0.7678
cefalotin	34dhpha	8094252	3,4-dihydroxyphenylacetate	0.8075	0.9497	0.7669
Prestwick-664	34dhpha	7540709	3,4-dihydroxyphenylacetate	0.947	0.8043	0.7617
melatonin	34dhpha	20504531	3,4-dihydroxyphenylacetate	0.9353	0.8092	0.7568
metoclopramide	34dhpha	2438582	3,4-dihydroxyphenylacetate	0.8983	0.8317	0.7472
thioridazine	34dhpha	2438582	3,4-dihydroxyphenylacetate	0.8983	0.8317	0.7472
acetylsalicylic acid	34dhpha	12594006	3,4-dihydroxyphenylacetate	0.7986	0.9302	0.7428
boldine	34dhpha	12594006	3,4-dihydroxyphenylacetate	0.7986	0.9302	0.7428
Prestwick-642	34dhpha	15950819	3,4-dihydroxyphenylacetate	0.8741	0.8324	0.7276
felbinac	34dhpha	18462795	3,4-dihydroxyphenylacetate	1	0.7193	0.7193
ethionamide	34dhpha	2328300	3,4-dihydroxyphenylacetate	1	0.7193	0.7193
dextromethorphan	34dhpha	3973605	3,4-dihydroxyphenylacetate	1	0.7193	0.7193
quercetin	34dhpha	19053221	3,4-dihydroxyphenylacetate	1	0.7193	0.7193
isocarboxazid	34dhpha	522194	3,4-dihydroxyphenylacetate	1	0.7193	0.7193
metyrapone	34dhpha	9479062	3,4-dihydroxyphenylacetate	0.916	0.7843	0.7184
flupentixol	34dhpha	6085051	3,4-dihydroxyphenylacetate	0.8733	0.8137	0.7106
harmaline	34dhpha	2465555	3,4-dihydroxyphenylacetate	0.7562	0.9286	0.7022
dinoprost	34dhpha	6095323	3,4-dihydroxyphenylacetate	1	0.6999	0.6999
alprostadil	34dhpha	6095323	3,4-dihydroxyphenylacetate	1	0.6999	0.6999
prazosin	34dhpha	6514014	3,4-dihydroxyphenylacetate	0.7284	0.9604	0.6995
chlorprothixene	34dhpha	579556	3,4-dihydroxyphenylacetate	0.8862	0.7893	0.6994
chlorpromazine	34dhpha	579556	3,4-dihydroxyphenylacetate	0.8862	0.7893	0.6994
streptozocin	34dhpha	2499275	3,4-dihydroxyphenylacetate	0.9672	0.7193	0.6957
pentetic acid	34dhpha	3672527	3,4-dihydroxyphenylacetate	1	0.6873	0.6873
idazoxan	34dhpha	2446707	3,4-dihydroxyphenylacetate	0.8927	0.7677	0.6853
probenecid	34dhpha	6620731	3,4-dihydroxyphenylacetate	0.9412	0.7193	0.677
testosterone	34dhpha	1725825	3,4-dihydroxyphenylacetate	0.8218	0.8233	0.6766
scopolamine	34dhpha	19161991	3,4-dihydroxyphenylacetate	0.8634	0.778	0.6718
moxonidine	34dhpha	9027381	3,4-dihydroxyphenylacetate	0.8632	0.778	0.6716
valproic acid	34dhpha	8430220	3,4-dihydroxyphenylacetate	0.9261	0.7193	0.6661
nifedipine	34dhpha	2449929	3,4-dihydroxyphenylacetate	0.8001	0.8317	0.6655
domperidone	34dhpha	17574628	3,4-dihydroxyphenylacetate	0.9591	0.6873	0.6591
ondansetron	34dhpha	9329072	3,4-dihydroxyphenylacetate	0.7781	0.8454	0.6578
genistein	34dhpha	18054104	3,4-dihydroxyphenylacetate	0.8903	0.7311	0.6509
vigabatrin	34dhpha	4005541	3,4-dihydroxyphenylacetate	0.8089	0.7998	0.647
SR-95531	34dhpha	7820661	3,4-dihydroxyphenylacetate	0.7235	0.8939	0.6467
droperidol	34dhpha	3601006	3,4-dihydroxyphenylacetate	0.8989	0.7193	0.6465
nefopam	34dhpha	3601006	3,4-dihydroxyphenylacetate	0.8989	0.7193	0.6465
paracetamol	34dhpha	11770008	3,4-dihydroxyphenylacetate	0.9479	0.6805	0.645
ifenprodil	34dhpha	8584652	3,4-dihydroxyphenylacetate	0.7623	0.8412	0.6413
fluvoxamine	34dhpha	15804722	3,4-dihydroxyphenylacetate	0.7244	0.8712	0.6311
terguride	34dhpha	3260191	3,4-dihydroxyphenylacetate	0.7928	0.7948	0.6301
estrone	34dhpha	8012442	3,4-dihydroxyphenylacetate	0.8349	0.7504	0.6265
liothyronine	34dhpha	850149	3,4-dihydroxyphenylacetate	0.758	0.8225	0.6235
piribedil	34dhpha	2524083	3,4-dihydroxyphenylacetate	0.9384	0.6597	0.6191
tretinoin	34dhpha	15464216	3,4-dihydroxyphenylacetate	0.8535	0.7193	0.6139
carbamazepine	34dhpha	9267779	3,4-dihydroxyphenylacetate	0.8982	0.6805	0.6112
nimodipine	34dhpha	8888378	3,4-dihydroxyphenylacetate	0.8354	0.7193	0.6009
fluvastatin	34dhpha	18648914	3,4-dihydroxyphenylacetate	0.8316	0.7193	0.5981
indometacin	34dhpha	18648914	3,4-dihydroxyphenylacetate	0.8316	0.7193	0.5981
minocycline	34dhpha	18648914	3,4-dihydroxyphenylacetate	0.8316	0.7193	0.5981
thioperamide	34dhpha	19384597	3,4-dihydroxyphenylacetate	0.8721	0.6805	0.5934
caffeic acid	34dhpha	20052972	3,4-dihydroxyphenylacetate	0.8499	0.6805	0.5783
nortriptyline	34dhpha	8866721	3,4-dihydroxyphenylacetate	0.8387	0.6873	0.5764
trifluoperazine	34dhpha	6134814	3,4-dihydroxyphenylacetate	1	0.5739	0.5739
neostigmine bromide	34dhpha	2325883	3,4-dihydroxyphenylacetate	0.7942	0.7193	0.5712
orciprenaline	34dhpha	2168526	3,4-dihydroxyphenylacetate	0.7033	0.8043	0.5656
octopamine	34dhpha	6777007	3,4-dihydroxyphenylacetate	0.8266	0.6805	0.5625
molindone	34dhpha	6777007	3,4-dihydroxyphenylacetate	0.8266	0.6805	0.5625
nadide	34dhpha	22084582	3,4-dihydroxyphenylacetate	0.9414	0.5815	0.5475
3-hydroxy-DL-kynurenine	34dhpha	22084582	3,4-dihydroxyphenylacetate	0.9414	0.5815	0.5475
prasterone	34dhpha	16849397	3,4-dihydroxyphenylacetate	0.6887	0.7881	0.5428
procaine	34dhpha	7636732	3,4-dihydroxyphenylacetate	0.753	0.7193	0.5416
cefsulodin	34dhpha	1355572	3,4-dihydroxyphenylacetate	0.7864	0.6873	0.5405
cicloheximide	34dhpha	11334998	3,4-dihydroxyphenylacetate	0.6443	0.8324	0.5363
suloctidil	34dhpha	8391652	3,4-dihydroxyphenylacetate	0.7701	0.6805	0.524
ouabain	34dhpha	10882041	3,4-dihydroxyphenylacetate	0.9114	0.5739	0.5231
rosiglitazone	34dhpha	19245367	3,4-dihydroxyphenylacetate	0.7553	0.6884	0.52
(-)-atenolol	34dhpha	1383006	3,4-dihydroxyphenylacetate	0.7262	0.7067	0.5132
methoxamine	34dhpha	1383006	3,4-dihydroxyphenylacetate	0.7262	0.7067	0.5132
(-)-isoprenaline	34dhpha	1383006	3,4-dihydroxyphenylacetate	0.7262	0.7067	0.5132
rilmenidine	34dhpha	10463334	3,4-dihydroxyphenylacetate	0.5841	0.8751	0.5111
tacrine	34dhpha	8627574	3,4-dihydroxyphenylacetate	0.9591	0.5265	0.505
propylthiouracil	34dhpha	17076684	3,4-dihydroxyphenylacetate	0.6932	0.7193	0.4986
levothyroxine sodium	34dhpha	3212382	3,4-dihydroxyphenylacetate	0.602	0.8137	0.4898
meclofenoxate	34dhpha	3212382	3,4-dihydroxyphenylacetate	0.602	0.8137	0.4898
theophylline	34dhpha	8733294	3,4-dihydroxyphenylacetate	0.8516	0.5739	0.4887
vincamine	34dhpha	6085052	3,4-dihydroxyphenylacetate	0.8875	0.5413	0.4804
phenazopyridine	34dhpha	7804823	3,4-dihydroxyphenylacetate	0.701	0.6805	0.477
xylazine	34dhpha	1940141	3,4-dihydroxyphenylacetate	0.8624	0.5413	0.4668
cefalexin	34dhpha	1432516	3,4-dihydroxyphenylacetate	0.6284	0.7193	0.452
(+/-)-catechin	34dhpha	12663291	3,4-dihydroxyphenylacetate	0.5309	0.8233	0.4371
flunarizine	34dhpha	2739063	3,4-dihydroxyphenylacetate	0.6753	0.6462	0.4364
metrifonate	34dhpha	1711162	3,4-dihydroxyphenylacetate	0.9814	0.4414	0.4332
trihexyphenidyl	34dhpha	7909558	3,4-dihydroxyphenylacetate	0.6668	0.6462	0.4309
meclozine	34dhpha	16583158	3,4-dihydroxyphenylacetate	0.75	0.5739	0.4304
tiapride	34dhpha	15467972	3,4-dihydroxyphenylacetate	0.5704	0.7193	0.4103
harman	34dhpha	7540261	3,4-dihydroxyphenylacetate	0.612	0.6462	0.3955
propofol	34dhpha	9174318	3,4-dihydroxyphenylacetate	0.9711	0.404	0.3923
estriol	34dhpha	16011487	3,4-dihydroxyphenylacetate	0.5613	0.6873	0.3858
esculin	34dhpha	1883711	3,4-dihydroxyphenylacetate	1	0.3803	0.3803
chloropyramine	34dhpha	6114483	3,4-dihydroxyphenylacetate	0.9083	0.417	0.3788
diphenhydramine	34dhpha	6114483	3,4-dihydroxyphenylacetate	0.9083	0.417	0.3788
remoxipride	34dhpha	7846288	3,4-dihydroxyphenylacetate	0.9291	0.404	0.3753
amantadine	34dhpha	2484011	3,4-dihydroxyphenylacetate	0.624	0.5857	0.3655
doxycycline	34dhpha	19615192	3,4-dihydroxyphenylacetate	0.5169	0.6873	0.3552
tiabendazole	34dhpha	6864517	3,4-dihydroxyphenylacetate	0.8994	0.3803	0.342
benfluorex	34dhpha	2255684	3,4-dihydroxyphenylacetate	0.4377	0.778	0.3405
carbachol	34dhpha	1723691	3,4-dihydroxyphenylacetate	0.4146	0.8137	0.3373
bromopride	34dhpha	2087495	3,4-dihydroxyphenylacetate	0.4306	0.778	0.335
ganciclovir	34dhoxpeg	2645784	3,4-dihydroxyphenylethyleneglycol	0.958	0.8881	0.8508
serotonin	34dhoxpeg	2645784	3,4-dihydroxyphenylethyleneglycol	0.958	0.8881	0.8508
idazoxan	34dhoxpeg	7132563	3,4-dihydroxyphenylethyleneglycol	0.958	0.8712	0.8346
reserpine	34dhoxpeg	585416	3,4-dihydroxyphenylethyleneglycol	1	0.8137	0.8137
diethylstilbestrol	34dhoxpeg	7199966	3,4-dihydroxyphenylethyleneglycol	1	0.7504	0.7504
probenecid	34dhoxpeg	8283838	3,4-dihydroxyphenylethyleneglycol	0.9009	0.7846	0.7068
estradiol	34dhoxpeg	8012442	3,4-dihydroxyphenylethyleneglycol	0.8349	0.7504	0.6265
testosterone	34dhoxpeg	8012442	3,4-dihydroxyphenylethyleneglycol	0.8349	0.7504	0.6265
estrone	34dhoxpeg	8012442	3,4-dihydroxyphenylethyleneglycol	0.8349	0.7504	0.6265
alpha-estradiol	34dhoxpeg	8012442	3,4-dihydroxyphenylethyleneglycol	0.8349	0.7504	0.6265
progesterone	34dhoxpeg	15153753	3,4-dihydroxyphenylethyleneglycol	0.8472	0.7142	0.6051
haloperidol	34dhoxpeg	8179790	3,4-dihydroxyphenylethyleneglycol	0.8201	0.6805	0.5581
fluphenazine	34dhoxpeg	8179790	3,4-dihydroxyphenylethyleneglycol	0.8201	0.6805	0.5581
clozapine	34dhoxpeg	8179790	3,4-dihydroxyphenylethyleneglycol	0.8201	0.6805	0.5581
melatonin	34dhoxpeg	3101103	3,4-dihydroxyphenylethyleneglycol	0.6626	0.8137	0.5391
alprostadil	34dhoxpeg	7212088	3,4-dihydroxyphenylethyleneglycol	0.7567	0.6462	0.489
selegiline	34dhoxpeg	9730267	3,4-dihydroxyphenylethyleneglycol	1	0.4874	0.4874
sulfacetamide	34dhoxpeg	3197689	3,4-dihydroxyphenylethyleneglycol	0.6879	0.6805	0.4681
(-)-isoprenaline	34dhoxpeg	1817166	3,4-dihydroxyphenylethyleneglycol	0.5521	0.8367	0.462
imipramine	34dhoxpeg	6148987	3,4-dihydroxyphenylethyleneglycol	0.593	0.7193	0.4265
prazosin	34dhoxpeg	6148987	3,4-dihydroxyphenylethyleneglycol	0.593	0.7193	0.4265
phentolamine	34dhoxpeg	6148987	3,4-dihydroxyphenylethyleneglycol	0.593	0.7193	0.4265
scopolamine	34dhoxpeg	3003590	3,4-dihydroxyphenylethyleneglycol	0.8675	0.4712	0.4088
domperidone	34dhoxpeg	2607250	3,4-dihydroxyphenylethyleneglycol	0.4833	0.8233	0.3979
nifedipine	35cgmp	9820899	3',5'-cyclic gmp	1	0.966	0.966
velnacrine	35cgmp	19029645	3',5'-cyclic gmp	1	0.9524	0.9524
salbutamol	35cgmp	7000415	3',5'-cyclic gmp	1	0.9449	0.9449
sulfacetamide	35cgmp	2743144	3',5'-cyclic gmp	1	0.9449	0.9449
cyclic adenosine monophosphate	35cgmp	2743144	3',5'-cyclic gmp	1	0.9449	0.9449
streptozocin	35cgmp	19748504	3',5'-cyclic gmp	0.9593	0.9082	0.8712
testosterone	35cgmp	20463352	3',5'-cyclic gmp	0.9603	0.9049	0.869
rolipram	35cgmp	8575532	3',5'-cyclic gmp	0.9473	0.9157	0.8674
indometacin	35cgmp	8575532	3',5'-cyclic gmp	0.9473	0.9157	0.8674
bucladesine	35cgmp	11680609	3',5'-cyclic gmp	0.9535	0.9055	0.8634
probenecid	35cgmp	14718358	3',5'-cyclic gmp	1	0.853	0.853
ouabain	35cgmp	14718358	3',5'-cyclic gmp	1	0.853	0.853
benfluorex	35cgmp	20016031	3',5'-cyclic gmp	1	0.8454	0.8454
theophylline	35cgmp	12840867	3',5'-cyclic gmp	0.8693	0.965	0.8389
melatonin	35cgmp	1336546	3',5'-cyclic gmp	0.9707	0.853	0.828
serotonin	35cgmp	1336546	3',5'-cyclic gmp	0.9707	0.853	0.828
dinoprost	35cgmp	8392879	3',5'-cyclic gmp	0.8625	0.9578	0.8261
nordihydroguaiaretic acid	35cgmp	6090035	3',5'-cyclic gmp	0.9679	0.8499	0.8226
harmaline	35cgmp	220617	3',5'-cyclic gmp	0.9581	0.8566	0.8207
liothyronine	35cgmp	7744389	3',5'-cyclic gmp	0.897	0.9131	0.8191
corticosterone	35cgmp	7744389	3',5'-cyclic gmp	0.897	0.9131	0.8191
(-)-isoprenaline	35cgmp	19667237	3',5'-cyclic gmp	0.9166	0.8881	0.8141
kaempferol	35cgmp	6320906	3',5'-cyclic gmp	1	0.8137	0.8137
quercetin	35cgmp	6320906	3',5'-cyclic gmp	1	0.8137	0.8137
cicloheximide	35cgmp	787010	3',5'-cyclic gmp	1	0.8099	0.8099
rifampicin	35cgmp	10334818	3',5'-cyclic gmp	0.8879	0.9082	0.8063
rifampicin	35cgmp	10334818	3',5'-cyclic gmp	0.8879	0.9082	0.8063
acetylsalicylic acid	35cgmp	16039999	3',5'-cyclic gmp	1	0.8043	0.8043
paracetamol	35cgmp	16039999	3',5'-cyclic gmp	1	0.8043	0.8043
nadide	35cgmp	8930790	3',5'-cyclic gmp	0.9456	0.8461	0.8
pilocarpine	35cgmp	14686481	3',5'-cyclic gmp	0.9797	0.8092	0.7927
simvastatin	35cgmp	10656170	3',5'-cyclic gmp	1	0.784	0.784
scopolamine	35cgmp	8780017	3',5'-cyclic gmp	0.8768	0.8881	0.7787
metformin	35cgmp	19834313	3',5'-cyclic gmp	1	0.778	0.778
mephenesin	35cgmp	2890446	3',5'-cyclic gmp	0.9373	0.8233	0.7717
fluoxetine	35cgmp	19788915	3',5'-cyclic gmp	0.8557	0.8998	0.77
amitriptyline	35cgmp	19788915	3',5'-cyclic gmp	0.8557	0.8998	0.77
phentolamine	35cgmp	2443616	3',5'-cyclic gmp	0.9601	0.7998	0.7679
felbinac	35cgmp	16150926	3',5'-cyclic gmp	1	0.7569	0.7569
nystatin	35cgmp	16150926	3',5'-cyclic gmp	1	0.7569	0.7569
iopromide	35cgmp	7797411	3',5'-cyclic gmp	0.785	0.9604	0.7539
estradiol	35cgmp	16487434	3',5'-cyclic gmp	0.9316	0.7998	0.7451
prasterone	35cgmp	16487434	3',5'-cyclic gmp	0.9316	0.7998	0.7451
alpha-estradiol	35cgmp	16487434	3',5'-cyclic gmp	0.9316	0.7998	0.7451
nitrendipine	35cgmp	18846777	3',5'-cyclic gmp	1	0.7445	0.7445
carbachol	35cgmp	2547488	3',5'-cyclic gmp	0.9494	0.778	0.7387
progesterone	35cgmp	9530107	3',5'-cyclic gmp	0.888	0.8316	0.7385
alprostadil	35cgmp	7513202	3',5'-cyclic gmp	0.8982	0.8196	0.7362
geldanamycin	35cgmp	14613873	3',5'-cyclic gmp	0.9187	0.7998	0.7348
propranolol	35cgmp	2408779	3',5'-cyclic gmp	0.9166	0.7998	0.7331
cycloserine	35cgmp	8848014	3',5'-cyclic gmp	0.9758	0.7504	0.7323
aminophylline	35cgmp	187411	3',5'-cyclic gmp	0.8344	0.8712	0.7269
lithocholic acid	35cgmp	7424811	3',5'-cyclic gmp	1	0.7193	0.7193
ciclosporin	35cgmp	10442494	3',5'-cyclic gmp	1	0.7193	0.7193
chenodeoxycholic acid	35cgmp	7424811	3',5'-cyclic gmp	1	0.7193	0.7193
diethylstilbestrol	35cgmp	6313198	3',5'-cyclic gmp	1	0.7193	0.7193
fluvastatin	35cgmp	12270981	3',5'-cyclic gmp	0.9456	0.7569	0.7157
diphenhydramine	35cgmp	6246173	3',5'-cyclic gmp	1	0.7142	0.7142
chloramphenicol	35cgmp	2866234	3',5'-cyclic gmp	0.9303	0.7677	0.7141
bumetanide	35cgmp	7837099	3',5'-cyclic gmp	0.8298	0.8566	0.7108
(-)-atenolol	35cgmp	1971599	3',5'-cyclic gmp	0.9472	0.7445	0.7052
econazole	35cgmp	2410538	3',5'-cyclic gmp	0.8436	0.8317	0.7017
enalapril	35cgmp	7527099	3',5'-cyclic gmp	0.9345	0.7504	0.7013
haloperidol	35cgmp	20015466	3',5'-cyclic gmp	0.9255	0.7569	0.7005
disopyramide	35cgmp	8897884	3',5'-cyclic gmp	0.9401	0.7445	0.6999
orciprenaline	35cgmp	12814393	3',5'-cyclic gmp	0.8311	0.8412	0.6991
spectinomycin	35cgmp	17784902	3',5'-cyclic gmp	0.909	0.7686	0.6986
LY-294002	35cgmp	17922342	3',5'-cyclic gmp	0.8246	0.8405	0.6931
tetramisole	35cgmp	11715424	3',5'-cyclic gmp	0.7271	0.9528	0.6928
valproic acid	35cgmp	6085032	3',5'-cyclic gmp	0.9267	0.7445	0.6899
acetazolamide	35cgmp	229499	3',5'-cyclic gmp	1	0.6873	0.6873
methoxamine	35cgmp	1983727	3',5'-cyclic gmp	1	0.6873	0.6873
amrinone	35cgmp	11965029	3',5'-cyclic gmp	0.8425	0.8137	0.6855
nicotinic acid	35cgmp	10326312	3',5'-cyclic gmp	1	0.6805	0.6805
nefopam	35cgmp	10326312	3',5'-cyclic gmp	1	0.6805	0.6805
trifluoperazine	35cgmp	15878118	3',5'-cyclic gmp	0.9195	0.7383	0.6788
genistein	35cgmp	18987879	3',5'-cyclic gmp	0.9421	0.7193	0.6776
pregnenolone	35cgmp	10385387	3',5'-cyclic gmp	0.7817	0.8644	0.6757
hydralazine	35cgmp	9786076	3',5'-cyclic gmp	0.8027	0.8317	0.6676
bicuculline	35cgmp	7299397	3',5'-cyclic gmp	0.7705	0.8644	0.666
phenazopyridine	35cgmp	2984223	3',5'-cyclic gmp	0.8659	0.7686	0.6655
levonorgestrel	35cgmp	11996209	3',5'-cyclic gmp	0.9311	0.7142	0.665
reserpine	35cgmp	233412	3',5'-cyclic gmp	0.8173	0.8099	0.6619
lasalocid	35cgmp	6262600	3',5'-cyclic gmp	0.8321	0.7939	0.6606
canavanine	35cgmp	2559853	3',5'-cyclic gmp	0.9554	0.6873	0.6566
gossypol	35cgmp	2559853	3',5'-cyclic gmp	0.9554	0.6873	0.6566
vigabatrin	35cgmp	2452456	3',5'-cyclic gmp	0.8311	0.784	0.6516
carisoprodol	35cgmp	10235536	3',5'-cyclic gmp	0.9045	0.7142	0.646
(-)-MK-801	35cgmp	1847186	3',5'-cyclic gmp	0.845	0.7556	0.6385
tiletamine	35cgmp	1847186	3',5'-cyclic gmp	0.845	0.7556	0.6385
(-)-MK-801	35cgmp	1847186	3',5'-cyclic gmp	0.845	0.7556	0.6385
ramipril	35cgmp	16891913	3',5'-cyclic gmp	0.8181	0.778	0.6365
sitosterol	35cgmp	18682596	3',5'-cyclic gmp	0.7942	0.7951	0.6314
arecoline	35cgmp	241944	3',5'-cyclic gmp	0.8999	0.6999	0.6298
(+/-)-catechin	35cgmp	2840292	3',5'-cyclic gmp	0.8166	0.7686	0.6276
raloxifene	35cgmp	21513812	3',5'-cyclic gmp	0.7407	0.8454	0.6262
estriol	35cgmp	21513812	3',5'-cyclic gmp	0.7407	0.8454	0.6262
clozapine	35cgmp	12675930	3',5'-cyclic gmp	0.9473	0.6592	0.6245
propofol	35cgmp	16424728	3',5'-cyclic gmp	0.7762	0.8043	0.6243
metyrapone	35cgmp	8381319	3',5'-cyclic gmp	0.8803	0.7078	0.6231
octopamine	35cgmp	2466993	3',5'-cyclic gmp	0.9306	0.667	0.6207
wortmannin	35cgmp	14597982	3',5'-cyclic gmp	1	0.6184	0.6184
meglumine	35cgmp	1355106	3',5'-cyclic gmp	0.9564	0.6462	0.6181
capsaicin	35cgmp	14508237	3',5'-cyclic gmp	0.6817	0.9003	0.6137
prednisolone	35cgmp	6256299	3',5'-cyclic gmp	0.7834	0.778	0.6095
isosorbide	35cgmp	7679153	3',5'-cyclic gmp	0.8413	0.7193	0.6051
cefsulodin	35cgmp	18710643	3',5'-cyclic gmp	0.7338	0.8233	0.6041
doxycycline	35cgmp	10506583	3',5'-cyclic gmp	0.8822	0.6805	0.6003
mesalazine	35cgmp	2842215	3',5'-cyclic gmp	0.7958	0.7504	0.5972
nadolol	35cgmp	10498836	3',5'-cyclic gmp	0.8746	0.6805	0.5952
thioridazine	35cgmp	182505	3',5'-cyclic gmp	0.7039	0.8454	0.595
promethazine	35cgmp	182505	3',5'-cyclic gmp	0.7039	0.8454	0.595
chlorpromazine	35cgmp	182505	3',5'-cyclic gmp	0.7039	0.8454	0.595
ritodrine	35cgmp	6268718	3',5'-cyclic gmp	0.8155	0.7262	0.5922
thioguanosine	35cgmp	8862226	3',5'-cyclic gmp	0.946	0.6234	0.5897
omeprazole	35cgmp	19608425	3',5'-cyclic gmp	0.8504	0.6933	0.5896
bepridil	35cgmp	3014308	3',5'-cyclic gmp	0.9123	0.6462	0.5896
mexiletine	35cgmp	2733320	3',5'-cyclic gmp	0.6203	0.9497	0.5891
prazosin	35cgmp	6137925	3',5'-cyclic gmp	0.7621	0.7682	0.5855
sirolimus	35cgmp	16963453	3',5'-cyclic gmp	0.9046	0.6462	0.5846
abamectin	35cgmp	8285286	3',5'-cyclic gmp	0.6721	0.8573	0.5762
thiamazole	35cgmp	8050392	3',5'-cyclic gmp	0.7544	0.7556	0.5701
propidium iodide	35cgmp	15185294	3',5'-cyclic gmp	0.683	0.8282	0.5657
imipramine	35cgmp	2483172	3',5'-cyclic gmp	0.8212	0.6873	0.5644
propylthiouracil	35cgmp	216209	3',5'-cyclic gmp	0.6777	0.8324	0.5641
bethanechol	35cgmp	17660329	3',5'-cyclic gmp	0.6288	0.8902	0.5598
ozagrel	35cgmp	11288812	3',5'-cyclic gmp	0.7457	0.7504	0.5596
atropine methonitrate	35cgmp	6097845	3',5'-cyclic gmp	0.728	0.7686	0.5595
nimodipine	35cgmp	12072416	3',5'-cyclic gmp	0.9599	0.5815	0.5582
bisacodyl	35cgmp	6253843	3',5'-cyclic gmp	0.9001	0.6175	0.5558
puromycin	35cgmp	2439472	3',5'-cyclic gmp	0.6734	0.8099	0.5454
fenoterol	35cgmp	1967098	3',5'-cyclic gmp	0.6577	0.8282	0.5447
estrone	35cgmp	9770726	3',5'-cyclic gmp	0.8701	0.6093	0.5302
biotin	35cgmp	2153666	3',5'-cyclic gmp	1	0.5255	0.5255
cefoxitin	35cgmp	8907801	3',5'-cyclic gmp	0.538	0.9688	0.5212
niflumic acid	35cgmp	14724180	3',5'-cyclic gmp	0.8489	0.6093	0.5172
kinetin	35cgmp	12879262	3',5'-cyclic gmp	0.6354	0.8137	0.517
6-benzylaminopurine	35cgmp	12879262	3',5'-cyclic gmp	0.6354	0.8137	0.517
pinacidil	35cgmp	8282016	3',5'-cyclic gmp	0.6261	0.8189	0.5127
aminohippuric acid	35cgmp	20651700	3',5'-cyclic gmp	0.8405	0.6093	0.5121
atractyloside	35cgmp	20008957	3',5'-cyclic gmp	0.9523	0.5273	0.5022
tolbutamide	35cgmp	7606343	3',5'-cyclic gmp	0.8298	0.6024	0.4999
dilazep	35cgmp	6274157	3',5'-cyclic gmp	0.7222	0.6873	0.4963
doxazosin	35cgmp	2471010	3',5'-cyclic gmp	0.9305	0.5333	0.4962
dantrolene	35cgmp	2828017	3',5'-cyclic gmp	0.6999	0.7078	0.4954
digoxin	35cgmp	11865578	3',5'-cyclic gmp	0.8702	0.5645	0.4913
tropicamide	35cgmp	15955028	3',5'-cyclic gmp	0.6821	0.7193	0.4906
tretinoin	35cgmp	181494	3',5'-cyclic gmp	0.6398	0.7633	0.4884
mefenamic acid	35cgmp	17589384	3',5'-cyclic gmp	0.7266	0.667	0.4846
amphotericin B	35cgmp	9530172	3',5'-cyclic gmp	0.6019	0.7881	0.4744
colecalciferol	35cgmp	179779	3',5'-cyclic gmp	0.8311	0.5651	0.4697
ketoconazole	35cgmp	12695417	3',5'-cyclic gmp	0.9882	0.4712	0.4657
metoclopramide	35cgmp	2854793	3',5'-cyclic gmp	0.6831	0.6805	0.4648
metamizole sodium	35cgmp	12234055	3',5'-cyclic gmp	0.6167	0.7266	0.4481
dicoumarol	35cgmp	72827	3',5'-cyclic gmp	0.9191	0.4874	0.4479
apigenin	35cgmp	1659912	3',5'-cyclic gmp	0.7355	0.6024	0.4431
ifenprodil	35cgmp	17407767	3',5'-cyclic gmp	0.7146	0.6184	0.4419
isradipine	35cgmp	1332708	3',5'-cyclic gmp	0.9307	0.4712	0.4386
moxonidine	35cgmp	12037379	3',5'-cyclic gmp	0.8834	0.4893	0.4323
beta-escin	35cgmp	11598325	3',5'-cyclic gmp	0.6228	0.6873	0.428
metrifonate	35cgmp	20303175	3',5'-cyclic gmp	0.5919	0.7193	0.4257
metoprolol	35cgmp	16700877	3',5'-cyclic gmp	0.8466	0.4893	0.4143
levocabastine	35cgmp	7748196	3',5'-cyclic gmp	1	0.4119	0.4119
aminocaproic acid	35cgmp	16645040	3',5'-cyclic gmp	0.8667	0.465	0.4031
cefaclor	35cgmp	6306410	3',5'-cyclic gmp	0.9093	0.4414	0.4014
pirenperone	35cgmp	14614947	3',5'-cyclic gmp	0.9212	0.4332	0.3991
hymecromone	35cgmp	17229936	3',5'-cyclic gmp	0.9712	0.404	0.3923
carbenoxolone	35cgmp	7320468	3',5'-cyclic gmp	1	0.3885	0.3885
fulvestrant	35cgmp	17714081	3',5'-cyclic gmp	0.4523	0.849	0.384
monensin	35cgmp	6124857	3',5'-cyclic gmp	0.4897	0.784	0.3839
thiamphenicol	35cgmp	11059908	3',5'-cyclic gmp	0.5401	0.6805	0.3675
alpha-ergocryptine	35cgmp	185887	3',5'-cyclic gmp	0.3977	0.9172	0.3648
bupivacaine	35cgmp	9311406	3',5'-cyclic gmp	0.5041	0.7193	0.3626
tetrandrine	35cgmp	20582806	3',5'-cyclic gmp	0.5597	0.6462	0.3617
lovastatin	35cgmp	11734192	3',5'-cyclic gmp	0.4609	0.778	0.3586
sulindac	35cgmp	12384529	3',5'-cyclic gmp	0.9469	0.3729	0.3531
minocycline	35cgmp	21184825	3',5'-cyclic gmp	0.4892	0.7193	0.3519
altretamine	35cgmp	8759339	3',5'-cyclic gmp	0.5146	0.6805	0.3502
ganciclovir	35cgmp	2824068	3',5'-cyclic gmp	0.5079	0.6873	0.3491
amantadine	35cgmp	181689	3',5'-cyclic gmp	0.4689	0.7445	0.3491
glycocholic acid	35cgmp	17012144	3',5'-cyclic gmp	0.786	0.4414	0.347
picrotoxinin	35cgmp	6089023	3',5'-cyclic gmp	0.797	0.4332	0.3453
ebselen	35cgmp	14642695	3',5'-cyclic gmp	0.5579	0.6184	0.345
procaine	35cgmp	2848206	3',5'-cyclic gmp	0.7486	0.4511	0.3377
cicloheximide	35diotyr	15932927	3,5-diiodo-l-tyrosine	1	0.6462	0.6462
liothyronine	35diotyr	1120468	3,5-diiodo-l-tyrosine	0.6811	0.8099	0.5516
chenodeoxycholic acid	xoltetrol	11181760	3alpha,7alpha,12alpha,26-tetrahydroxy-5beta-cholestane	0.8242	0.7504	0.6185
chenodeoxycholic acid	xoltriol	11181760	3alpha,7alpha,12alpha-trihydroxy-5beta-cholestane	0.8242	0.8137	0.6706
simvastatin	xoltriol	12385778	3alpha,7alpha,12alpha-trihydroxy-5beta-cholestane	0.6761	0.6462	0.4369
chenodeoxycholic acid	xol7ah3	6848555	3alpha,7alpha,26-trihydroxy-5beta-cholestane	1	0.4712	0.4712
chenodeoxycholic acid	xol7ah2	6848555	3alpha,7alpha-dihydroxy-5beta-cholestane	1	0.4712	0.4712
ursodeoxycholic acid	xol7ah2	2090715	3alpha,7alpha-dihydroxy-5beta-cholestane	0.591	0.6873	0.4062
ursodeoxycholic acid	xol7ah2	2090715	3alpha,7alpha-dihydroxy-5beta-cholestane	0.591	0.6873	0.4062
etiocholanolone	ahandrostan	1873918	3alpha-hydroxy-5beta-androstan-17-one	1	0.6234	0.6234
melatonin	3amp	2001558	3'-amp	1	0.7504	0.7504
streptozocin	3amp	18544912	3'-amp	0.895	0.5712	0.5113
diphenhydramine	3amp	11353879	3'-amp	0.7862	0.5722	0.4499
theophylline	3amp	7851094	3'-amp	1	0.3803	0.3803
paracetamol	3amp	8216381	3'-amp	0.5448	0.6873	0.3744
8-azaguanine	3amp	11749610	3'-amp	1	0.3433	0.3433
geldanamycin	3hmp	18451050	3-hydroxy-2-methylpropanoate	1	0.8367	0.8367
sulfacetamide	3hmp	18222470	3-hydroxy-2-methylpropanoate	1	0.7504	0.7504
sulfanilamide	3hmp	18222470	3-hydroxy-2-methylpropanoate	1	0.7504	0.7504
3-hydroxy-DL-kynurenine	3hanthrn	15836620	3-hydroxyanthranilate	0.9193	0.9302	0.8551
pyrazinamide	3hanthrn	10966936	3-hydroxyanthranilate	0.8373	0.9172	0.768
nicotinic acid	3hanthrn	1919812	3-hydroxyanthranilate	1	0.7193	0.7193
nadide	3hanthrn	6186043	3-hydroxyanthranilate	1	0.7193	0.7193
pentetic acid	3hanthrn	2525040	3-hydroxyanthranilate	1	0.7193	0.7193
raloxifene	3hanthrn	17042918	3-hydroxyanthranilate	0.7911	0.8881	0.7026
etidronic acid	3hanthrn	17042918	3-hydroxyanthranilate	0.7911	0.8881	0.7026
prednisolone	3hanthrn	15206742	3-hydroxyanthranilate	0.7052	0.9541	0.6728
dinoprost	3hanthrn	1473350	3-hydroxyanthranilate	0.6981	0.9302	0.6494
estradiol	3hanthrn	1473350	3-hydroxyanthranilate	0.6981	0.9302	0.6494
alpha-estradiol	3hanthrn	1473350	3-hydroxyanthranilate	0.6981	0.9302	0.6494
progesterone	3hanthrn	1473350	3-hydroxyanthranilate	0.6981	0.9302	0.6494
ganciclovir	3hanthrn	7246196	3-hydroxyanthranilate	0.845	0.7624	0.6442
sulfacetamide	3hanthrn	8417138	3-hydroxyanthranilate	0.8851	0.6805	0.6023
serotonin	3hanthrn	10611459	3-hydroxyanthranilate	0.8722	0.6873	0.5994
cicloheximide	3hanthrn	5563863	3-hydroxyanthranilate	0.7692	0.7445	0.5727
nefopam	3hanthrn	17644821	3-hydroxyanthranilate	0.8103	0.4712	0.3818
dicoumarol	3hanthrn	12453669	3-hydroxyanthranilate	0.4096	0.8137	0.3333
isosorbide	3hanthrn	12453669	3-hydroxyanthranilate	0.4096	0.8137	0.3333
3-hydroxy-DL-kynurenine	hLkynr	19618107	3-hydroxy-l-kynurenine	1	0.3433	0.3433
biotin	3hpp	115903	3-hydroxypropanoate	1	0.9524	0.9524
theophylline	3hpp	3971637	3-hydroxypropanoate	1	0.9131	0.9131
amitriptyline	3hpp	3971637	3-hydroxypropanoate	1	0.9131	0.9131
sparteine	3hpp	3971637	3-hydroxypropanoate	1	0.9131	0.9131
carbamazepine	3hpp	3971637	3-hydroxypropanoate	1	0.9131	0.9131
diethylstilbestrol	3hpp	17010539	3-hydroxypropanoate	1	0.8099	0.8099
quercetin	3hpp	21090565	3-hydroxypropanoate	1	0.7893	0.7893
serotonin	3hpp	20639683	3-hydroxypropanoate	0.951	0.7998	0.7606
3-hydroxy-DL-kynurenine	3hpp	20639683	3-hydroxypropanoate	0.951	0.7998	0.7606
valproic acid	3hpp	19704403	3-hydroxypropanoate	1	0.7569	0.7569
estradiol	3hpp	11113883	3-hydroxypropanoate	1	0.7193	0.7193
testosterone	3hpp	11113883	3-hydroxypropanoate	1	0.7193	0.7193
alpha-estradiol	3hpp	11113883	3-hydroxypropanoate	1	0.7193	0.7193
progesterone	3hpp	11113883	3-hydroxypropanoate	1	0.7193	0.7193
dextromethorphan	3hpp	8861660	3-hydroxypropanoate	1	0.6805	0.6805
LY-294002	3hpp	12473596	3-hydroxypropanoate	0.8159	0.7193	0.5868
sulfacetamide	3hpp	12473596	3-hydroxypropanoate	0.8159	0.7193	0.5868
Prestwick-689	3hpp	11408524	3-hydroxypropanoate	0.6271	0.9286	0.5823
estrone	3hpp	11408524	3-hydroxypropanoate	0.6271	0.9286	0.5823
melatonin	3hpp	11420422	3-hydroxypropanoate	1	0.4874	0.4874
meglumine	3hpp	12149496	3-hydroxypropanoate	1	0.4712	0.4712
nadide	3hpp	19841470	3-hydroxypropanoate	0.6736	0.6805	0.4584
(+/-)-catechin	3hpp	15840381	3-hydroxypropanoate	0.8464	0.5333	0.4514
propidium iodide	3hpp	15774829	3-hydroxypropanoate	1	0.417	0.417
paracetamol	3hpp	9714300	3-hydroxypropanoate	1	0.3803	0.3803
genistein	3hpp	10799562	3-hydroxypropanoate	1	0.3803	0.3803
nefopam	3hpp	9714300	3-hydroxypropanoate	1	0.3803	0.3803
geldanamycin	3hpp	15100099	3-hydroxypropanoate	0.9787	0.388	0.3797
wortmannin	3hpp	15100099	3-hydroxypropanoate	0.9787	0.388	0.3797
benfluorex	3hpp	16625210	3-hydroxypropanoate	1	0.3729	0.3729
diphenhydramine	3hpp	21666495	3-hydroxypropanoate	0.8874	0.417	0.3701
serotonin	3ityr-L	508206	3-iodo-l-tyrosine	0.8059	0.6805	0.5484
estradiol	3ityr-L	6325128	3-iodo-l-tyrosine	0.703	0.6873	0.4831
testosterone	3ityr-L	6325128	3-iodo-l-tyrosine	0.703	0.6873	0.4831
alpha-estradiol	3ityr-L	6325128	3-iodo-l-tyrosine	0.703	0.6873	0.4831
propranolol	3ityr-L	7260113	3-iodo-l-tyrosine	1	0.3433	0.3433
chlorpromazine	3ityr-L	7260113	3-iodo-l-tyrosine	1	0.3433	0.3433
melatonin	3mox4hoxm	17513028	3-methoxy-4-hydroxymandelate	0.9751	0.948	0.9244
haloperidol	3mox4hoxm	17513028	3-methoxy-4-hydroxymandelate	0.9751	0.948	0.9244
serotonin	3mox4hoxm	17513028	3-methoxy-4-hydroxymandelate	0.9751	0.948	0.9244
chlorpromazine	3mox4hoxm	17513028	3-methoxy-4-hydroxymandelate	0.9751	0.948	0.9244
streptozocin	3mox4hoxm	2499275	3-methoxy-4-hydroxymandelate	0.9672	0.9286	0.8981
sulfacetamide	3mox4hoxm	2499275	3-methoxy-4-hydroxymandelate	0.9672	0.9286	0.8981
testosterone	3mox4hoxm	11348839	3-methoxy-4-hydroxymandelate	0.973	0.8233	0.801
phenacetin	3mox4hoxm	9682270	3-methoxy-4-hydroxymandelate	1	0.778	0.778
dinoprost	3mox4hoxm	2374373	3-methoxy-4-hydroxymandelate	1	0.7779	0.7779
nefopam	3mox4hoxm	1422720	3-methoxy-4-hydroxymandelate	1	0.7504	0.7504
reserpine	3mox4hoxm	5547279	3-methoxy-4-hydroxymandelate	1	0.7266	0.7266
levothyroxine sodium	3mox4hoxm	3413439	3-methoxy-4-hydroxymandelate	1	0.7193	0.7193
propranolol	3mox4hoxm	522194	3-methoxy-4-hydroxymandelate	1	0.7193	0.7193
phentolamine	3mox4hoxm	522194	3-methoxy-4-hydroxymandelate	1	0.7193	0.7193
isocarboxazid	3mox4hoxm	522194	3-methoxy-4-hydroxymandelate	1	0.7193	0.7193
corticosterone	3mox4hoxm	1650334	3-methoxy-4-hydroxymandelate	0.8925	0.7998	0.7138
liothyronine	3mox4hoxm	2646945	3-methoxy-4-hydroxymandelate	1	0.6462	0.6462
octopamine	3mox4hoxm	769883	3-methoxy-4-hydroxymandelate	0.6756	0.8233	0.5562
imipramine	3mox4hoxm	8396179	3-methoxy-4-hydroxymandelate	0.7914	0.6462	0.5114
fluvoxamine	3mox4hoxm	8396179	3-methoxy-4-hydroxymandelate	0.7914	0.6462	0.5114
idazoxan	3mox4hoxm	2440704	3-methoxy-4-hydroxymandelate	0.7495	0.6809	0.5103
ganciclovir	3mox4hoxm	6983434	3-methoxy-4-hydroxymandelate	1	0.4255	0.4255
guanfacine	3mox4hoxm	3315447	3-methoxy-4-hydroxymandelate	0.5868	0.7193	0.4221
scopolamine	3mox4hoxm	21639683	3-methoxy-4-hydroxymandelate	0.5915	0.6034	0.3569
griseofulvin	3mox4hoxm	2913964	3-methoxy-4-hydroxymandelate	0.6224	0.5712	0.3555
serotonin	3moxtyr	8382266	3-methoxytyramine	0.8851	0.9497	0.8406
sulfacetamide	3moxtyr	8382266	3-methoxytyramine	0.8851	0.9497	0.8406
droperidol	3moxtyr	3601006	3-methoxytyramine	0.8989	0.7193	0.6465
nefopam	3moxtyr	3601006	3-methoxytyramine	0.8989	0.7193	0.6465
reserpine	3moxtyr	10423628	3-methoxytyramine	0.9159	0.6462	0.5919
haloperidol	3moxtyr	3432322	3-methoxytyramine	0.7565	0.7193	0.5441
procaine	3moxtyr	7636732	3-methoxytyramine	0.753	0.7193	0.5416
selegiline	3moxtyr	1904113	3-methoxytyramine	0.6463	0.8317	0.5376
hydralazine	3moxtyr	3192164	3-methoxytyramine	0.6996	0.7142	0.4997
estradiol	3moxtyr	3192164	3-methoxytyramine	0.6996	0.7142	0.4997
testosterone	3moxtyr	3192164	3-methoxytyramine	0.6996	0.7142	0.4997
alpha-estradiol	3moxtyr	3192164	3-methoxytyramine	0.6996	0.7142	0.4997
piribedil	3moxtyr	6616231	3-methoxytyramine	0.6999	0.6682	0.4677
clozapine	3moxtyr	8472742	3-methoxytyramine	0.5686	0.784	0.4458
ouabain	3moxtyr	2447237	3-methoxytyramine	0.5879	0.7142	0.4199
lorglumide	3moxtyr	2776829	3-methoxytyramine	0.4958	0.8225	0.4078
pergolide	3moxtyr	8935803	3-methoxytyramine	0.7671	0.4874	0.3739
diethylstilbestrol	3moxtyr	19115413	3-methoxytyramine	0.861	0.404	0.3478
scopolamine	3moxtyr	999410	3-methoxytyramine	0.6386	0.5255	0.3356
calcium pantothenate	3mob	9696751	3-methyl-2-oxobutanoate	0.9363	0.4874	0.4563
nadide	3mob	801103	3-methyl-2-oxobutanoate	1	0.3803	0.3803
paracetamol	paps	3944770	3'-phosphoadenylyl sulfate	0.819	0.9172	0.7512
prasterone	paps	9037254	3'-phosphoadenylyl sulfate	1	0.7142	0.7142
nadide	paps	1394842	3'-phosphoadenylyl sulfate	1	0.6805	0.6805
indometacin	paps	1394842	3'-phosphoadenylyl sulfate	1	0.6805	0.6805
nifedipine	paps	20150004	3'-phosphoadenylyl sulfate	0.9568	0.6873	0.6576
hydralazine	paps	3192164	3'-phosphoadenylyl sulfate	0.6996	0.7504	0.525
estradiol	paps	3192164	3'-phosphoadenylyl sulfate	0.6996	0.7504	0.525
testosterone	paps	3192164	3'-phosphoadenylyl sulfate	0.6996	0.7504	0.525
alpha-estradiol	paps	3192164	3'-phosphoadenylyl sulfate	0.6996	0.7504	0.525
sulfacetamide	paps	8132556	3'-phosphoadenylyl sulfate	0.5601	0.6682	0.3742
vancomycin	paps	17242144	3'-phosphoadenylyl sulfate	0.5397	0.6462	0.3488
vancomycin	paps	17242144	3'-phosphoadenylyl sulfate	0.5397	0.6462	0.3488
salbutamol	3pg	7479299	3-phospho-d-glycerate	0.8271	0.8743	0.7231
estradiol	3pg	6363434	3-phospho-d-glycerate	0.8556	0.8447	0.7227
testosterone	3pg	6363434	3-phospho-d-glycerate	0.8556	0.8447	0.7227
alpha-estradiol	3pg	6363434	3-phospho-d-glycerate	0.8556	0.8447	0.7227
isosorbide	3pg	12564389	3-phospho-d-glycerate	1	0.7193	0.7193
propidium iodide	3pg	12564389	3-phospho-d-glycerate	1	0.7193	0.7193
glimepiride	3pg	19729529	3-phospho-d-glycerate	0.8734	0.8233	0.719
nadide	3pg	15092179	3-phospho-d-glycerate	0.9158	0.7569	0.6932
raloxifene	3pg	11697809	3-phospho-d-glycerate	0.8826	0.7739	0.683
diethylstilbestrol	3pg	11697809	3-phospho-d-glycerate	0.8826	0.7739	0.683
betahistine	3pg	8550422	3-phospho-d-glycerate	1	0.6805	0.6805
felbinac	3pg	12218985	3-phospho-d-glycerate	0.9412	0.7142	0.6722
benfluorex	3pg	16136771	3-phospho-d-glycerate	0.8454	0.778	0.6578
acetylsalicylic acid	3pg	10624398	3-phospho-d-glycerate	0.8131	0.784	0.6375
melatonin	3pg	19552764	3-phospho-d-glycerate	0.9814	0.6099	0.5986
streptozocin	3pg	3311717	3-phospho-d-glycerate	0.7476	0.7843	0.5864
enalapril	3pg	10477530	3-phospho-d-glycerate	0.7001	0.7556	0.529
novobiocin	3pg	12526003	3-phospho-d-glycerate	0.7072	0.7193	0.5087
roxithromycin	3pg	12526003	3-phospho-d-glycerate	0.7072	0.7193	0.5087
dinoprost	3pg	7896640	3-phospho-d-glycerate	0.7281	0.6751	0.4915
omeprazole	3pg	11200930	3-phospho-d-glycerate	0.8562	0.5712	0.4891
corticosterone	3pg	16533951	3-phospho-d-glycerate	0.5985	0.7686	0.46
prasterone	3pg	10585175	3-phospho-d-glycerate	0.7052	0.6321	0.4457
progesterone	3pg	122395	3-phospho-d-glycerate	0.8899	0.4871	0.4335
ozagrel	3pg	3775653	3-phospho-d-glycerate	1	0.388	0.388
diethylcarbamazine	3pg	3775653	3-phospho-d-glycerate	1	0.388	0.388
paracetamol	3pg	14592556	3-phospho-d-glycerate	0.8797	0.4332	0.3811
colecalciferol	3pg	3093024	3-phospho-d-glycerate	0.8266	0.4492	0.3713
estrone	3pg	3093024	3-phospho-d-glycerate	0.8266	0.4492	0.3713
haloperidol	3pg	16930101	3-phospho-d-glycerate	0.9045	0.4035	0.3649
tetramisole	3pg	10776683	3-phospho-d-glycerate	0.4181	0.8233	0.3442
amiodarone	3pg	6884652	3-phospho-d-glycerate	0.399	0.8324	0.3321
liothyronine	3pg	6884652	3-phospho-d-glycerate	0.399	0.8324	0.3321
betahistine	3php	8550422	3-phosphohydroxypyruvate	1	0.6805	0.6805
nadide	3sala	18559081	3-sulfino-l-alanine	1	0.8233	0.8233
Prestwick-689	3sala	18559081	3-sulfino-l-alanine	1	0.8233	0.8233
nortriptyline	4hdebrisoquine	7249504	4 hydroxy debrisoquine	1	0.778	0.778
metoprolol	4hdebrisoquine	1981321	4 hydroxy debrisoquine	1	0.7506	0.7506
oxprenolol	4hdebrisoquine	1981321	4 hydroxy debrisoquine	1	0.7506	0.7506
propranolol	4hdebrisoquine	1981321	4 hydroxy debrisoquine	1	0.7506	0.7506
sparteine	4hdebrisoquine	1302046	4 hydroxy debrisoquine	1	0.7445	0.7445
diphenhydramine	4hdebrisoquine	12365197	4 hydroxy debrisoquine	1	0.6873	0.6873
dextromethorphan	4hdebrisoquine	2713216	4 hydroxy debrisoquine	1	0.6873	0.6873
mexiletine	4hdebrisoquine	1958440	4 hydroxy debrisoquine	1	0.6805	0.6805
perhexiline	4hdebrisoquine	7123181	4 hydroxy debrisoquine	1	0.6093	0.6093
mephenytoin	4hdebrisoquine	1345344	4 hydroxy debrisoquine	1	0.4712	0.4712
tretinoin	hretn	14623888	4 hydroxy retinoic acid	0.5101	0.688	0.3509
Prestwick-642	hretn	6120808	4 hydroxy retinoic acid	1	0.3433	0.3433
tolbutamide	4mtolbutamide	12426520	4 hydroxy tolbutamide	1	0.8644	0.8644
sulfaphenazole	4mtolbutamide	2311340	4 hydroxy tolbutamide	1	0.778	0.778
paracetamol	4mtolbutamide	12467917	4 hydroxy tolbutamide	1	0.6873	0.6873
mephenytoin	4mtolbutamide	12467917	4 hydroxy tolbutamide	1	0.6873	0.6873
omeprazole	4mtolbutamide	12467917	4 hydroxy tolbutamide	1	0.6873	0.6873
serotonin	46dhoxquin	312499	4,6-dihydroxyquinoline	1	0.7193	0.7193
nadide	4aabutn	1682209	4-acetamidobutanoate	0.5572	0.6873	0.3829
N-acetyl-L-aspartic acid	4abut	15893408	4-aminobutanoate	1	0.9914	0.9914
serotonin	4abut	2271960	4-aminobutanoate	1	0.9764	0.9764
sulfacetamide	4abut	19428792	4-aminobutanoate	1	0.9707	0.9707
ouabain	4abut	20853444	4-aminobutanoate	1	0.966	0.966
cyclic adenosine monophosphate	4abut	2743144	4-aminobutanoate	1	0.9449	0.9449
valproic acid	4abut	18256615	4-aminobutanoate	1	0.9365	0.9365
vigabatrin	4abut	8208305	4-aminobutanoate	0.9616	0.9638	0.9268
felbinac	4abut	21924329	4-aminobutanoate	0.9687	0.9418	0.9123
nipecotic acid	4abut	18457232	4-aminobutanoate	0.9623	0.9365	0.9012
alpha-estradiol	4abut	9799625	4-aminobutanoate	0.9415	0.9418	0.8867
diethylstilbestrol	4abut	9799625	4-aminobutanoate	0.9415	0.9418	0.8867
carbamazepine	4abut	10534261	4-aminobutanoate	1	0.8712	0.8712
corticosterone	4abut	19463882	4-aminobutanoate	1	0.8708	0.8708
melatonin	4abut	20374442	4-aminobutanoate	0.9553	0.9082	0.8676
nadide	4abut	19513197	4-aminobutanoate	1	0.8447	0.8447
bicuculline	4abut	2888043	4-aminobutanoate	1	0.8368	0.8368
nefopam	4abut	17451232	4-aminobutanoate	1	0.8324	0.8324
biotin	4abut	17893460	4-aminobutanoate	1	0.8274	0.8274
bumetanide	4abut	19406757	4-aminobutanoate	1	0.8233	0.8233
SR-95531	4abut	20483350	4-aminobutanoate	0.9439	0.8712	0.8223
propranolol	4abut	20504214	4-aminobutanoate	1	0.8092	0.8092
phentolamine	4abut	20504214	4-aminobutanoate	1	0.8092	0.8092
fluoxetine	4abut	11744079	4-aminobutanoate	0.9727	0.8317	0.809
estradiol	4abut	7953644	4-aminobutanoate	0.8604	0.9365	0.8058
progesterone	4abut	7953644	4-aminobutanoate	0.8604	0.9365	0.8058
haloperidol	4abut	11180502	4-aminobutanoate	0.9559	0.8329	0.7961
testosterone	4abut	21656274	4-aminobutanoate	0.8486	0.9247	0.7847
gabapentin	4abut	8565962	4-aminobutanoate	1	0.784	0.784
clozapine	4abut	18418367	4-aminobutanoate	1	0.784	0.784
pilocarpine	4abut	8987772	4-aminobutanoate	0.9266	0.8412	0.7795
amitriptyline	4abut	8261880	4-aminobutanoate	1	0.778	0.778
(-)-MK-801	4abut	15111013	4-aminobutanoate	0.9437	0.8225	0.7762
(-)-MK-801	4abut	15111013	4-aminobutanoate	0.9437	0.8225	0.7762
sirolimus	4abut	11454661	4-aminobutanoate	1	0.7681	0.7681
ciclosporin	4abut	11454661	4-aminobutanoate	1	0.7681	0.7681
lovastatin	4abut	14625794	4-aminobutanoate	1	0.7506	0.7506
theophylline	4abut	9039028	4-aminobutanoate	1	0.7504	0.7504
octopamine	4abut	10954843	4-aminobutanoate	1	0.7504	0.7504
picrotoxinin	4abut	2824220	4-aminobutanoate	1	0.7504	0.7504
(-)-isoprenaline	4abut	3370486	4-aminobutanoate	0.9447	0.7893	0.7456
streptozocin	4abut	15454397	4-aminobutanoate	0.7638	0.9528	0.7277
anisomycin	4abut	2890418	4-aminobutanoate	0.7496	0.966	0.7241
acetylsalicylic acid	4abut	11033424	4-aminobutanoate	1	0.7193	0.7193
kaempferol	4abut	12696919	4-aminobutanoate	1	0.7193	0.7193
quercetin	4abut	16041642	4-aminobutanoate	1	0.7193	0.7193
naproxen	4abut	11033424	4-aminobutanoate	1	0.7193	0.7193
indometacin	4abut	11033424	4-aminobutanoate	1	0.7193	0.7193
propofol	4abut	10049148	4-aminobutanoate	1	0.7193	0.7193
nifedipine	4abut	7617127	4-aminobutanoate	0.8722	0.8196	0.7149
benfluorex	4abut	2550855	4-aminobutanoate	1	0.7142	0.7142
carbachol	4abut	7844311	4-aminobutanoate	0.943	0.7445	0.7021
chlorogenic acid	4abut	16941117	4-aminobutanoate	1	0.6999	0.6999
scopolamine	4abut	21903106	4-aminobutanoate	0.9658	0.7193	0.6947
neostigmine bromide	4abut	1504761	4-aminobutanoate	0.9594	0.7193	0.6901
phenelzine	4abut	7901387	4-aminobutanoate	0.9594	0.7193	0.6901
imipramine	4abut	1222253	4-aminobutanoate	1	0.6873	0.6873
fluphenazine	4abut	1222253	4-aminobutanoate	1	0.6873	0.6873
liothyronine	4abut	9640274	4-aminobutanoate	1	0.6873	0.6873
trifluoperazine	4abut	1222253	4-aminobutanoate	1	0.6873	0.6873
ofloxacin	4abut	8835045	4-aminobutanoate	1	0.6873	0.6873
chlorpromazine	4abut	1222253	4-aminobutanoate	1	0.6873	0.6873
Prestwick-689	4abut	8632710	4-aminobutanoate	1	0.6821	0.6821
diphenhydramine	4abut	15183518	4-aminobutanoate	0.7034	0.9688	0.6815
ribostamycin	4abut	8196418	4-aminobutanoate	0.8851	0.7686	0.6803
prazosin	4abut	1534067	4-aminobutanoate	0.8582	0.778	0.6677
domperidone	4abut	9832423	4-aminobutanoate	0.926	0.7193	0.666
nimodipine	4abut	17259375	4-aminobutanoate	0.8093	0.8196	0.6633
mephenesin	4abut	2885136	4-aminobutanoate	0.922	0.7193	0.6632
finasteride	4abut	16581042	4-aminobutanoate	0.9215	0.7193	0.6628
selegiline	4abut	2193110	4-aminobutanoate	0.6857	0.966	0.6624
reserpine	4abut	18216287	4-aminobutanoate	0.7955	0.8317	0.6617
cicloheximide	4abut	9779925	4-aminobutanoate	0.7181	0.9157	0.6576
pergolide	4abut	1975763	4-aminobutanoate	0.8157	0.8043	0.6561
cefmetazole	4abut	15809357	4-aminobutanoate	0.8645	0.7504	0.6487
probenecid	4abut	15355319	4-aminobutanoate	1	0.6467	0.6467
ganciclovir	4abut	11165379	4-aminobutanoate	0.9371	0.6873	0.644
propidium iodide	4abut	20175221	4-aminobutanoate	0.8576	0.7459	0.6397
tiabendazole	4abut	1265097	4-aminobutanoate	0.7673	0.8317	0.6382
econazole	4abut	7514665	4-aminobutanoate	0.8072	0.7893	0.6371
dexpanthenol	4abut	6812096	4-aminobutanoate	0.9268	0.6873	0.637
riluzole	4abut	12067327	4-aminobutanoate	0.8615	0.7393	0.6369
digoxin	4abut	12437578	4-aminobutanoate	0.7805	0.8137	0.6351
metoclopramide	4abut	8667227	4-aminobutanoate	0.7601	0.8317	0.6322
xylazine	4abut	17046753	4-aminobutanoate	0.8085	0.778	0.629
sitosterol	4abut	17095122	4-aminobutanoate	0.7284	0.853	0.6213
flutamide	4abut	15591793	4-aminobutanoate	0.7463	0.8324	0.6212
arecoline	4abut	8890920	4-aminobutanoate	0.7614	0.8137	0.6195
tolbutamide	4abut	17881521	4-aminobutanoate	1	0.6184	0.6184
procaine	4abut	1895577	4-aminobutanoate	0.9532	0.6462	0.616
estrone	4abut	21486400	4-aminobutanoate	0.8164	0.7504	0.6126
mefenamic acid	4abut	8913369	4-aminobutanoate	0.8486	0.7193	0.6104
triprolidine	4abut	1362948	4-aminobutanoate	1	0.6093	0.6093
bethanechol	4abut	1674760	4-aminobutanoate	0.815	0.7459	0.6079
phenazopyridine	4abut	1674760	4-aminobutanoate	0.815	0.7459	0.6079
prasterone	4abut	18496525	4-aminobutanoate	0.7352	0.8137	0.5982
profenamine	4abut	16701721	4-aminobutanoate	0.8283	0.7193	0.5958
nystatin	4abut	9622238	4-aminobutanoate	0.7915	0.7506	0.5941
paracetamol	4abut	9566840	4-aminobutanoate	0.7264	0.8137	0.591
buspirone	4abut	18443382	4-aminobutanoate	0.859	0.6873	0.5904
niflumic acid	4abut	10375453	4-aminobutanoate	1	0.5886	0.5886
metrifonate	4abut	11961141	4-aminobutanoate	0.9489	0.6125	0.5812
galantamine	4abut	11961141	4-aminobutanoate	0.9489	0.6125	0.5812
atropine methonitrate	4abut	7740065	4-aminobutanoate	0.6832	0.849	0.58
(-)-atenolol	4abut	7740065	4-aminobutanoate	0.6832	0.849	0.58
omeprazole	4abut	14726306	4-aminobutanoate	0.9379	0.6184	0.58
trihexyphenidyl	4abut	2863337	4-aminobutanoate	0.8271	0.6943	0.5742
idazoxan	4abut	2863337	4-aminobutanoate	0.8271	0.6943	0.5742
meglumine	4abut	2166903	4-aminobutanoate	0.8254	0.6873	0.5673
suloctidil	4abut	17235515	4-aminobutanoate	0.8087	0.6999	0.566
capsaicin	4abut	9697129	4-aminobutanoate	1	0.5651	0.5651
aminocaproic acid	4abut	6181489	4-aminobutanoate	0.613	0.9219	0.5651
metyrapone	4abut	16133129	4-aminobutanoate	0.6856	0.8137	0.5578
fulvestrant	4abut	14568330	4-aminobutanoate	0.7034	0.779	0.5479
thioperamide	4abut	19795107	4-aminobutanoate	0.8985	0.6093	0.5475
cycloserine	4abut	20807585	4-aminobutanoate	0.9535	0.5739	0.5472
letrozole	4abut	17005180	4-aminobutanoate	0.6196	0.8712	0.5398
bucladesine	4abut	20153403	4-aminobutanoate	0.7315	0.7271	0.5319
doxycycline	4abut	21382396	4-aminobutanoate	0.6378	0.8282	0.5283
tretinoin	4abut	19575508	4-aminobutanoate	0.629	0.8367	0.5263
nadolol	4abut	8819520	4-aminobutanoate	0.8721	0.6024	0.5254
eticlopride	4abut	7535410	4-aminobutanoate	0.73	0.7193	0.5251
promethazine	4abut	6135762	4-aminobutanoate	0.9592	0.5333	0.5115
genistein	4abut	19679663	4-aminobutanoate	0.9028	0.5645	0.5097
pregnenolone	4abut	21178317	4-aminobutanoate	0.6705	0.7504	0.5032
primidone	4abut	1980351	4-aminobutanoate	0.6877	0.7311	0.5028
cefalexin	4abut	15117548	4-aminobutanoate	0.772	0.6462	0.4989
ifenprodil	4abut	17407767	4-aminobutanoate	0.7146	0.6891	0.4925
proglumide	4abut	21294907	4-aminobutanoate	0.681	0.7193	0.4898
canavanine	4abut	18485640	4-aminobutanoate	0.8392	0.5722	0.4802
desoxycortone	4abut	4048165	4-aminobutanoate	0.7034	0.6805	0.4787
monensin	4abut	3927201	4-aminobutanoate	0.7617	0.6234	0.4748
benzylpenicillin	4abut	7441555	4-aminobutanoate	0.564	0.8367	0.4719
ciprofibrate	4abut	21126196	4-aminobutanoate	0.7596	0.6184	0.4697
harmaline	4abut	11146122	4-aminobutanoate	0.9447	0.4965	0.4691
estriol	4abut	2501380	4-aminobutanoate	0.9012	0.5195	0.4682
aminophylline	4abut	1305960	4-aminobutanoate	0.6746	0.6873	0.4636
abamectin	4abut	20713058	4-aminobutanoate	0.7355	0.6024	0.4431
bupivacaine	4abut	16254013	4-aminobutanoate	0.8982	0.4871	0.4376
acetazolamide	4abut	9926871	4-aminobutanoate	0.4612	0.9399	0.4335
apigenin	4abut	12171576	4-aminobutanoate	1	0.4332	0.4332
sulfanilamide	4abut	19763258	4-aminobutanoate	1	0.4332	0.4332
nortriptyline	4abut	18845018	4-aminobutanoate	1	0.4255	0.4255
cefalotin	4abut	9309316	4-aminobutanoate	0.5348	0.7893	0.4221
vidarabine	4abut	20403442	4-aminobutanoate	0.7268	0.5797	0.4213
tacrine	4abut	17445798	4-aminobutanoate	0.9482	0.4414	0.4186
luteolin	4abut	18249450	4-aminobutanoate	1	0.417	0.417
bretylium tosilate	4abut	15150686	4-aminobutanoate	1	0.417	0.417
6-benzylaminopurine	4abut	18566000	4-aminobutanoate	0.6622	0.6184	0.4095
phenformin	4abut	1317581	4-aminobutanoate	0.5227	0.778	0.4067
ebselen	4abut	19576596	4-aminobutanoate	0.7365	0.5494	0.4046
fluvoxamine	4abut	20181299	4-aminobutanoate	0.9699	0.417	0.4045
chloramphenicol	4abut	19434509	4-aminobutanoate	0.8281	0.4871	0.4034
ondansetron	4abut	15223301	4-aminobutanoate	0.5574	0.7193	0.4009
amphotericin B	4abut	8723465	4-aminobutanoate	0.5524	0.7193	0.3973
amphotericin B	4abut	8723465	4-aminobutanoate	0.5524	0.7193	0.3973
pizotifen	4abut	6200957	4-aminobutanoate	0.8742	0.4414	0.3859
Prestwick-664	4abut	2137698	4-aminobutanoate	0.5561	0.6873	0.3822
flunarizine	4abut	8513648	4-aminobutanoate	1	0.3803	0.3803
carbenoxolone	4abut	11430896	4-aminobutanoate	1	0.3803	0.3803
dantrolene	4abut	21918167	4-aminobutanoate	0.7282	0.4874	0.3549
cyproterone	4abut	11785914	4-aminobutanoate	0.8321	0.4255	0.3541
sulfadiazine	4abut	8613971	4-aminobutanoate	0.71	0.4965	0.3525
securinine	4abut	1701263	4-aminobutanoate	0.831	0.417	0.3466
norethisterone	4abut	3814905	4-aminobutanoate	1	0.3433	0.3433
nicotinic acid	4abut	8284828	4-aminobutanoate	1	0.3433	0.3433
fenbufen	4abut	2286594	4-aminobutanoate	1	0.3433	0.3433
amoxicillin	4abut	2286594	4-aminobutanoate	1	0.3433	0.3433
tetramisole	4abut	6317859	4-aminobutanoate	1	0.3378	0.3378
amantadine	4abut	756168	4-aminobutanoate	0.8346	0.404	0.3372
fusaric acid	4abut	756168	4-aminobutanoate	0.8346	0.404	0.3372
dapsone	4abut	9444668	4-aminobutanoate	0.4888	0.6873	0.3359
aminohippuric acid	4fumacac	21917493	4-fumarylacetoacetate	0.585	0.7271	0.4254
cicloheximide	4fumacac	15638932	4-fumarylacetoacetate	0.5704	0.7193	0.4103
nadide	4fumacac	9168903	4-fumarylacetoacetate	0.8142	0.4874	0.3968
enalapril	4h2oglt	8524853	4-hydroxy-2-oxoglutarate	1	0.4712	0.4712
nicotinic acid	kynate	21640743	4-hydroxy-2-quinolinecarboxylic acid	0.9305	0.8744	0.8136
clozapine	kynate	18590745	4-hydroxy-2-quinolinecarboxylic acid	0.9655	0.8225	0.7941
indometacin	kynate	18590745	4-hydroxy-2-quinolinecarboxylic acid	0.9655	0.8225	0.7941
probenecid	kynate	16082514	4-hydroxy-2-quinolinecarboxylic acid	0.9753	0.8137	0.7936
3-hydroxy-DL-kynurenine	kynate	19173370	4-hydroxy-2-quinolinecarboxylic acid	0.9404	0.8317	0.7822
serotonin	kynate	20639683	4-hydroxy-2-quinolinecarboxylic acid	0.951	0.7998	0.7606
melatonin	kynate	9703384	4-hydroxy-2-quinolinecarboxylic acid	1	0.7193	0.7193
bicuculline	kynate	16931649	4-hydroxy-2-quinolinecarboxylic acid	1	0.7193	0.7193
nadide	kynate	1919812	4-hydroxy-2-quinolinecarboxylic acid	1	0.7142	0.7142
benfluorex	kynate	1422788	4-hydroxy-2-quinolinecarboxylic acid	0.8498	0.8367	0.711
felbinac	kynate	11567036	4-hydroxy-2-quinolinecarboxylic acid	0.9227	0.7514	0.6933
(-)-MK-801	kynate	16395280	4-hydroxy-2-quinolinecarboxylic acid	1	0.6873	0.6873
raloxifene	kynate	15206742	4-hydroxy-2-quinolinecarboxylic acid	0.7052	0.9541	0.6728
prednisolone	kynate	15206742	4-hydroxy-2-quinolinecarboxylic acid	0.7052	0.9541	0.6728
etidronic acid	kynate	15206742	4-hydroxy-2-quinolinecarboxylic acid	0.7052	0.9541	0.6728
galantamine	kynate	20600676	4-hydroxy-2-quinolinecarboxylic acid	0.9379	0.6943	0.6511
alprostadil	kynate	15517427	4-hydroxy-2-quinolinecarboxylic acid	0.8323	0.7673	0.6386
nefopam	kynate	15517427	4-hydroxy-2-quinolinecarboxylic acid	0.8323	0.7673	0.6386
sulfacetamide	kynate	8605953	4-hydroxy-2-quinolinecarboxylic acid	0.9154	0.6805	0.6229
pilocarpine	kynate	16026552	4-hydroxy-2-quinolinecarboxylic acid	0.8581	0.7193	0.6172
ouabain	kynate	7540925	4-hydroxy-2-quinolinecarboxylic acid	0.9031	0.6807	0.6148
nipecotic acid	kynate	21920385	4-hydroxy-2-quinolinecarboxylic acid	0.6359	0.9604	0.6107
vigabatrin	kynate	21920385	4-hydroxy-2-quinolinecarboxylic acid	0.6359	0.9604	0.6107
(-)-MK-801	kynate	21920385	4-hydroxy-2-quinolinecarboxylic acid	0.6359	0.9604	0.6107
(-)-isoprenaline	kynate	21888677	4-hydroxy-2-quinolinecarboxylic acid	0.71	0.8233	0.5845
streptozocin	kynate	19373575	4-hydroxy-2-quinolinecarboxylic acid	0.9595	0.5722	0.549
isosorbide	kynate	19373575	4-hydroxy-2-quinolinecarboxylic acid	0.9595	0.5722	0.549
meglumine	kynate	2166903	4-hydroxy-2-quinolinecarboxylic acid	0.8254	0.6462	0.5334
N-acetyl-L-aspartic acid	kynate	19816853	4-hydroxy-2-quinolinecarboxylic acid	0.7252	0.6873	0.4984
haloperidol	kynate	15737250	4-hydroxy-2-quinolinecarboxylic acid	0.9625	0.5034	0.4845
estradiol	kynate	2990984	4-hydroxy-2-quinolinecarboxylic acid	0.6841	0.6943	0.4749
alpha-estradiol	kynate	2990984	4-hydroxy-2-quinolinecarboxylic acid	0.6841	0.6943	0.4749
salbutamol	kynate	19439240	4-hydroxy-2-quinolinecarboxylic acid	0.9475	0.4965	0.4705
propranolol	kynate	19439240	4-hydroxy-2-quinolinecarboxylic acid	0.9475	0.4965	0.4705
cycloserine	kynate	16416446	4-hydroxy-2-quinolinecarboxylic acid	0.608	0.6891	0.419
SR-95531	kynate	17309953	4-hydroxy-2-quinolinecarboxylic acid	0.5697	0.7311	0.4165
theophylline	kynate	2446838	4-hydroxy-2-quinolinecarboxylic acid	0.8304	0.4414	0.3666
naproxen	kynate	20932884	4-hydroxy-2-quinolinecarboxylic acid	1	0.3433	0.3433
raloxifene	4hbz	11996894	4-hydroxybenzoate	0.9441	0.8137	0.7682
diethylstilbestrol	4hbz	11996894	4-hydroxybenzoate	0.9441	0.8137	0.7682
caffeic acid	4hbz	21545178	4-hydroxybenzoate	1	0.7445	0.7445
lovastatin	4hbz	12095106	4-hydroxybenzoate	1	0.7193	0.7193
nadide	4hbz	7926672	4-hydroxybenzoate	1	0.6873	0.6873
primidone	4hbz	3949148	4-hydroxybenzoate	0.8339	0.8189	0.6828
estradiol	4hbz	12242676	4-hydroxybenzoate	1	0.6805	0.6805
alpha-estradiol	4hbz	12242676	4-hydroxybenzoate	1	0.6805	0.6805
kaempferol	4hbz	17279770	4-hydroxybenzoate	1	0.6093	0.6093
quercetin	4hbz	17279770	4-hydroxybenzoate	1	0.6093	0.6093
arecoline	4hbz	19101832	4-hydroxybenzoate	0.8416	0.7021	0.5909
sulfacetamide	4hbz	12605415	4-hydroxybenzoate	0.8706	0.5255	0.4575
felbinac	4hbz	18524483	4-hydroxybenzoate	0.6284	0.6462	0.4061
biotin	4hbz	2120194	4-hydroxybenzoate	1	0.3803	0.3803
flurbiprofen	4hbz	21157703	4-hydroxybenzoate	0.7696	0.4492	0.3457
octopamine	4hphac	6177996	4-hydroxyphenylacetate	0.9593	0.7948	0.7624
serotonin	4hphac	6181210	4-hydroxyphenylacetate	1	0.7504	0.7504
caffeic acid	4hphac	20052972	4-hydroxyphenylacetate	0.8499	0.6805	0.5783
nadide	4hphac	4420192	4-hydroxyphenylacetate	1	0.5333	0.5333
paracetamol	4hphac	8869821	4-hydroxyphenylacetate	1	0.4712	0.4712
sulfacetamide	4hphac	17424836	4-hydroxyphenylacetate	0.6169	0.6805	0.4198
probenecid	4hphac	8366757	4-hydroxyphenylacetate	0.538	0.7193	0.387
selegiline	4hphac	8466551	4-hydroxyphenylacetate	0.5547	0.6873	0.3812
quercetin	4hphac	15721987	4-hydroxyphenylacetate	0.5194	0.7142	0.371
nadide	4mop	2930501	4-methyl-2-oxopentanoate	1	0.8902	0.8902
liothyronine	4mop	6727653	4-methyl-2-oxopentanoate	1	0.8326	0.8326
indometacin	4mop	6470144	4-methyl-2-oxopentanoate	1	0.7779	0.7779
theophylline	4mop	2877668	4-methyl-2-oxopentanoate	1	0.7383	0.7383
nicotinic acid	4mop	10419987	4-methyl-2-oxopentanoate	1	0.7193	0.7193
propylthiouracil	4mop	8708544	4-methyl-2-oxopentanoate	1	0.7193	0.7193
iopanoic acid	4mop	8708544	4-methyl-2-oxopentanoate	1	0.7193	0.7193
progesterone	4mop	14559722	4-methyl-2-oxopentanoate	0.9795	0.7086	0.6941
chloramphenicol	4mop	1322137	4-methyl-2-oxopentanoate	0.7209	0.778	0.5609
bucladesine	4mop	1322137	4-methyl-2-oxopentanoate	0.7209	0.778	0.5609
cicloheximide	4mop	10218969	4-methyl-2-oxopentanoate	1	0.5494	0.5494
nitrendipine	4mop	9541167	4-methyl-2-oxopentanoate	0.6426	0.8233	0.529
tolbutamide	4mop	9541167	4-methyl-2-oxopentanoate	0.6426	0.8233	0.529
pergolide	4mop	9585004	4-methyl-2-oxopentanoate	1	0.5287	0.5287
valproic acid	4mop	3106576	4-methyl-2-oxopentanoate	1	0.4874	0.4874
nifedipine	4mop	8621508	4-methyl-2-oxopentanoate	1	0.4712	0.4712
carbachol	4mop	11316737	4-methyl-2-oxopentanoate	0.8495	0.4874	0.414
nimodipine	4mop	11316737	4-methyl-2-oxopentanoate	0.8495	0.4874	0.414
flunarizine	4mop	8423537	4-methyl-2-oxopentanoate	1	0.389	0.389
benfluorex	4mop	43144	4-methyl-2-oxopentanoate	1	0.3433	0.3433
apigenin	4nph	17927138	4-nitrophenol	1	0.9568	0.9568
genistein	4nph	17927138	4-nitrophenol	1	0.9568	0.9568
simvastatin	4nph	12143038	4-nitrophenol	1	0.9302	0.9302
ursodeoxycholic acid	4nph	12143038	4-nitrophenol	1	0.9302	0.9302
testosterone	4nph	12143038	4-nitrophenol	1	0.9302	0.9302
ursodeoxycholic acid	4nph	12143038	4-nitrophenol	1	0.9302	0.9302
hymecromone	4nph	18505787	4-nitrophenol	1	0.8324	0.8324
estradiol	4nph	18505787	4-nitrophenol	1	0.8324	0.8324
alpha-estradiol	4nph	18505787	4-nitrophenol	1	0.8324	0.8324
propofol	4nph	18505787	4-nitrophenol	1	0.8324	0.8324
liothyronine	4nph	5765026	4-nitrophenol	0.8413	0.8881	0.7472
metyrapone	4nph	8863822	4-nitrophenol	1	0.7271	0.7271
phenacetin	4nph	11911841	4-nitrophenol	1	0.7217	0.7217
mephenytoin	4nph	11911841	4-nitrophenol	1	0.7217	0.7217
dextromethorphan	4nph	11911841	4-nitrophenol	1	0.7217	0.7217
naringenin	4nph	7574722	4-nitrophenol	0.8899	0.784	0.6977
paracetamol	4nph	9510980	4-nitrophenol	1	0.6873	0.6873
ciclosporin	4nph	1820923	4-nitrophenol	1	0.6873	0.6873
spiramycin	4nph	1820923	4-nitrophenol	1	0.6873	0.6873
digitoxigenin	4nph	1820923	4-nitrophenol	1	0.6873	0.6873
estrone	4nph	8903406	4-nitrophenol	1	0.6809	0.6809
omeprazole	4nph	11353760	4-nitrophenol	1	0.6462	0.6462
octopamine	4nph	21708020	4-nitrophenol	0.8594	0.7504	0.6449
amphotericin B	4nph	9716711	4-nitrophenol	0.7958	0.8043	0.64
amphotericin B	4nph	9716711	4-nitrophenol	0.7958	0.8043	0.64
diethylstilbestrol	4nph	12128099	4-nitrophenol	0.6812	0.9286	0.6325
chloramphenicol	4nph	6811722	4-nitrophenol	0.7637	0.7998	0.6108
nadide	4nph	9193686	4-nitrophenol	0.8198	0.7334	0.6013
streptozocin	4nph	8435090	4-nitrophenol	0.7671	0.778	0.5968
nifedipine	4nph	11045600	4-nitrophenol	0.7892	0.7504	0.5922
indometacin	4nph	15545402	4-nitrophenol	1	0.5857	0.5857
Prestwick-689	4nph	11408524	4-nitrophenol	0.6271	0.9286	0.5823
prednisolone	4nph	9732391	4-nitrophenol	1	0.5112	0.5112
ketoconazole	4nph	9348445	4-nitrophenol	1	0.5112	0.5112
serotonin	4nph	238745	4-nitrophenol	1	0.5112	0.5112
sulfacetamide	4nph	1539180	4-nitrophenol	1	0.4712	0.4712
ciprofibrate	4nph	9616184	4-nitrophenol	1	0.4712	0.4712
quercetin	4nph	9616184	4-nitrophenol	1	0.4712	0.4712
naproxen	4nph	9616184	4-nitrophenol	1	0.4712	0.4712
bucladesine	4nph	3190754	4-nitrophenol	0.687	0.6805	0.4675
arecoline	4nph	9344892	4-nitrophenol	0.5842	0.778	0.4545
isosorbide	4nph	19834287	4-nitrophenol	1	0.404	0.404
tolbutamide	4nph	8824531	4-nitrophenol	1	0.3803	0.3803
selegiline	4nph	10729359	4-nitrophenol	1	0.3803	0.3803
mefenamic acid	4nph	9667079	4-nitrophenol	0.5082	0.7311	0.3715
estriol	4nph	21846474	4-nitrophenol	0.4575	0.7948	0.3636
cefmetazole	4nph	9581684	4-nitrophenol	0.7443	0.4874	0.3627
corticosterone	4nph	6597310	4-nitrophenol	0.4644	0.778	0.3613
progesterone	4nph	6597310	4-nitrophenol	0.4644	0.778	0.3613
rifampicin	4nph	9353130	4-nitrophenol	0.9164	0.389	0.3564
phentolamine	4nph	18761015	4-nitrophenol	0.6446	0.5481	0.3533
valproic acid	4nph	2859166	4-nitrophenol	0.4959	0.7075	0.3509
nefopam	4nph	15576447	4-nitrophenol	0.899	0.3803	0.3419
prednisolone	4pyrdx	21205917	4-pyridoxate	1	0.7633	0.7633
ouabain	4pyrdx	2723824	4-pyridoxate	1	0.6805	0.6805
calcium pantothenate	4pyrdx	20354342	4-pyridoxate	0.7938	0.7311	0.5804
biotin	4pyrdx	20354342	4-pyridoxate	0.7938	0.7311	0.5804
nicotinic acid	4pyrdx	21214021	4-pyridoxate	0.6942	0.7193	0.4993
theophylline	4pyrdx	3384587	4-pyridoxate	0.659	0.5722	0.3771
streptozocin	4pyrdx	8058681	4-pyridoxate	0.7673	0.4871	0.3738
nadide	4tmeabutn	14595781	4-trimethylammoniobutanoate	1	0.8137	0.8137
estradiol	4tmeabutn	18480072	4-trimethylammoniobutanoate	0.9735	0.6891	0.6709
alpha-estradiol	4tmeabutn	18480072	4-trimethylammoniobutanoate	0.9735	0.6891	0.6709
nifedipine	4tmeabutn	11764187	4-trimethylammoniobutanoate	0.7287	0.7504	0.5468
brompheniramine	4tmeabutn	6619971	4-trimethylammoniobutanoate	0.7866	0.6805	0.5353
cicloheximide	4tmeabutn	8276131	4-trimethylammoniobutanoate	0.6915	0.6999	0.484
diethylstilbestrol	4tmeabutn	8276131	4-trimethylammoniobutanoate	0.6915	0.6999	0.484
wortmannin	4tmeabutn	20435043	4-trimethylammoniobutanoate	0.5771	0.7193	0.4151
diphenhydramine	4tmeabutn	20435043	4-trimethylammoniobutanoate	0.5771	0.7193	0.4151
ouabain	4tmeabutn	20435043	4-trimethylammoniobutanoate	0.5771	0.7193	0.4151
metoprolol	4tmeabutn	12439634	4-trimethylammoniobutanoate	1	0.4035	0.4035
amiodarone	4tmeabutn	12439634	4-trimethylammoniobutanoate	1	0.4035	0.4035
perhexiline	4tmeabutn	12439634	4-trimethylammoniobutanoate	1	0.4035	0.4035
felbinac	4tmeabutn	15725067	4-trimethylammoniobutanoate	1	0.3433	0.3433
calcium folinate	methf	2141258	5,10-methenyltetrahydrofolate	0.7655	0.784	0.6002
diethylstilbestrol	mlthf	17069650	5,10-methylenetetrahydrofolate	1	0.7311	0.7311
diethylstilbestrol	mlthf	17595805	5,10-methylenetetrahydrofolate	1	0.7086	0.7086
testosterone	mlthf	5010854	5,10-methylenetetrahydrofolate	0.7213	0.9764	0.7042
testosterone	mlthf	5010854	5,10-methylenetetrahydrofolate	0.7213	0.9764	0.7042
calcium folinate	mlthf	2141258	5,10-methylenetetrahydrofolate	0.7655	0.784	0.6002
calcium folinate	mlthf	2141258	5,10-methylenetetrahydrofolate	0.7655	0.784	0.6002
sulfacetamide	mlthf	11683544	5,10-methylenetetrahydrofolate	1	0.5857	0.5857
sulfacetamide	mlthf	11683544	5,10-methylenetetrahydrofolate	1	0.5857	0.5857
nadide	mlthf	2275549	5,10-methylenetetrahydrofolate	0.8005	0.5712	0.4573
nadide	mlthf	2275549	5,10-methylenetetrahydrofolate	0.8005	0.5712	0.4573
estradiol	mlthf	7067401	5,10-methylenetetrahydrofolate	0.5544	0.81	0.4491
estradiol	mlthf	7067401	5,10-methylenetetrahydrofolate	0.5544	0.81	0.4491
alpha-estradiol	mlthf	7067401	5,10-methylenetetrahydrofolate	0.5544	0.81	0.4491
alpha-estradiol	mlthf	7067401	5,10-methylenetetrahydrofolate	0.5544	0.81	0.4491
valproic acid	mlthf	10771253	5,10-methylenetetrahydrofolate	0.517	0.6805	0.3518
valproic acid	mlthf	10771253	5,10-methylenetetrahydrofolate	0.517	0.6805	0.3518
carbamazepine	mlthf	10771253	5,10-methylenetetrahydrofolate	0.517	0.6805	0.3518
carbamazepine	mlthf	10771253	5,10-methylenetetrahydrofolate	0.517	0.6805	0.3518
felbinac	56dthm	2917346	5,6-dihydrothymine	1	0.8225	0.8225
vigabatrin	56dura	16435204	5,6-dihydrouracil	1	0.8367	0.8367
sitosterol	56dura	8786005	5,6-dihydrouracil	0.5687	0.7504	0.4268
sitosterol	lthstrl	16492436	5alpha-cholest-7-en-3beta-ol	0.9131	0.9604	0.8769
lovastatin	lthstrl	7751822	5alpha-cholest-7-en-3beta-ol	1	0.8367	0.8367
ketoconazole	lthstrl	3451007	5alpha-cholest-7-en-3beta-ol	0.8271	0.9764	0.8075
ursodeoxycholic acid	lthstrl	9049189	5alpha-cholest-7-en-3beta-ol	0.8295	0.9381	0.7781
ursodeoxycholic acid	lthstrl	9049189	5alpha-cholest-7-en-3beta-ol	0.8295	0.9381	0.7781
simvastatin	lthstrl	14574622	5alpha-cholest-7-en-3beta-ol	0.7481	0.9195	0.6879
chenodeoxycholic acid	lthstrl	2066659	5alpha-cholest-7-en-3beta-ol	0.6937	0.948	0.6576
hesperidin	lthstrl	21979313	5alpha-cholest-7-en-3beta-ol	0.8295	0.7193	0.5966
levonorgestrel	5adtststerone	1511607	5alpha-dihydrotestosterone	1	0.9764	0.9764
estradiol	5adtststerone	1511607	5alpha-dihydrotestosterone	1	0.9764	0.9764
testosterone	5adtststerone	1511607	5alpha-dihydrotestosterone	1	0.9764	0.9764
alpha-estradiol	5adtststerone	1511607	5alpha-dihydrotestosterone	1	0.9764	0.9764
progesterone	5adtststerone	1511607	5alpha-dihydrotestosterone	1	0.9764	0.9764
estrone	5adtststerone	6530515	5alpha-dihydrotestosterone	1	0.9267	0.9267
diethylstilbestrol	5adtststerone	6530515	5alpha-dihydrotestosterone	1	0.9267	0.9267
fulvestrant	5adtststerone	17968177	5alpha-dihydrotestosterone	0.9609	0.9604	0.9228
finasteride	5adtststerone	17968177	5alpha-dihydrotestosterone	0.9609	0.9604	0.9228
prasterone	5adtststerone	9876338	5alpha-dihydrotestosterone	1	0.9031	0.9031
flutamide	5adtststerone	2972431	5alpha-dihydrotestosterone	0.9256	0.9541	0.8831
chloramphenicol	5adtststerone	19881957	5alpha-dihydrotestosterone	0.9292	0.9302	0.8643
arecoline	5adtststerone	17495187	5alpha-dihydrotestosterone	1	0.8367	0.8367
minocycline	5adtststerone	10708666	5alpha-dihydrotestosterone	1	0.8367	0.8367
pregnenolone	5adtststerone	2054733	5alpha-dihydrotestosterone	0.8558	0.9764	0.8356
ketoconazole	5adtststerone	3331377	5alpha-dihydrotestosterone	1	0.8317	0.8317
metoclopramide	5adtststerone	6384260	5alpha-dihydrotestosterone	0.8536	0.9707	0.8286
dinoprost	5adtststerone	15037525	5alpha-dihydrotestosterone	1	0.8137	0.8137
amiodarone	5adtststerone	17316909	5alpha-dihydrotestosterone	1	0.8137	0.8137
desoxycortone	5adtststerone	2280675	5alpha-dihydrotestosterone	1	0.8137	0.8137
ciclosporin	5adtststerone	2214776	5alpha-dihydrotestosterone	1	0.8137	0.8137
corticosterone	5adtststerone	2280675	5alpha-dihydrotestosterone	1	0.8137	0.8137
sulfacetamide	5adtststerone	1402528	5alpha-dihydrotestosterone	1	0.8137	0.8137
Prestwick-689	5adtststerone	2280675	5alpha-dihydrotestosterone	1	0.8137	0.8137
estriol	5adtststerone	2280675	5alpha-dihydrotestosterone	1	0.8137	0.8137
aminocaproic acid	5adtststerone	10774816	5alpha-dihydrotestosterone	0.8977	0.9055	0.8129
etiocholanolone	5adtststerone	18402944	5alpha-dihydrotestosterone	0.8364	0.966	0.808
nilutamide	5adtststerone	17931384	5alpha-dihydrotestosterone	0.9522	0.8454	0.8049
vorinostat	5adtststerone	20954080	5alpha-dihydrotestosterone	0.8573	0.9302	0.7974
clomifene	5adtststerone	2139451	5alpha-dihydrotestosterone	0.951	0.8367	0.7957
diphenhydramine	5adtststerone	16413235	5alpha-dihydrotestosterone	0.9267	0.8566	0.7938
liothyronine	5adtststerone	6124576	5alpha-dihydrotestosterone	1	0.7893	0.7893
cyclic adenosine monophosphate	5adtststerone	6124576	5alpha-dihydrotestosterone	1	0.7893	0.7893
theophylline	5adtststerone	210526	5alpha-dihydrotestosterone	0.9683	0.8137	0.7879
bucladesine	5adtststerone	210526	5alpha-dihydrotestosterone	0.9683	0.8137	0.7879
(-)-isoprenaline	5adtststerone	210526	5alpha-dihydrotestosterone	0.9683	0.8137	0.7879
ouabain	5adtststerone	210526	5alpha-dihydrotestosterone	0.9683	0.8137	0.7879
serotonin	5adtststerone	15266556	5alpha-dihydrotestosterone	0.9661	0.8137	0.7861
norethisterone	5adtststerone	2137890	5alpha-dihydrotestosterone	1	0.7843	0.7843
haloperidol	5adtststerone	6311513	5alpha-dihydrotestosterone	0.8425	0.9302	0.7837
sirolimus	5adtststerone	18692155	5alpha-dihydrotestosterone	0.9146	0.8566	0.7835
levothyroxine sodium	5adtststerone	8872610	5alpha-dihydrotestosterone	0.912	0.8454	0.771
felbinac	5adtststerone	15042610	5alpha-dihydrotestosterone	0.9032	0.8317	0.7512
cicloheximide	5adtststerone	3391424	5alpha-dihydrotestosterone	1	0.7504	0.7504
tolbutamide	5adtststerone	21393446	5alpha-dihydrotestosterone	1	0.7504	0.7504
puromycin	5adtststerone	3391424	5alpha-dihydrotestosterone	1	0.7504	0.7504
indometacin	5adtststerone	11711113	5alpha-dihydrotestosterone	1	0.7504	0.7504
quercetin	5adtststerone	15171697	5alpha-dihydrotestosterone	0.9005	0.8233	0.7414
benfluorex	5adtststerone	10403129	5alpha-dihydrotestosterone	0.909	0.8137	0.7396
nadide	5adtststerone	8836171	5alpha-dihydrotestosterone	1	0.7266	0.7266
streptozocin	5adtststerone	17417742	5alpha-dihydrotestosterone	0.9651	0.7506	0.7244
metformin	5adtststerone	11925670	5alpha-dihydrotestosterone	0.9305	0.778	0.724
aminophylline	5adtststerone	10688098	5alpha-dihydrotestosterone	1	0.7207	0.7207
noretynodrel	5adtststerone	19833195	5alpha-dihydrotestosterone	1	0.7193	0.7193
colecalciferol	5adtststerone	2844067	5alpha-dihydrotestosterone	1	0.7193	0.7193
metyrapone	5adtststerone	1493586	5alpha-dihydrotestosterone	1	0.7193	0.7193
alprostadil	5adtststerone	9879516	5alpha-dihydrotestosterone	1	0.7193	0.7193
omeprazole	5adtststerone	1443664	5alpha-dihydrotestosterone	0.9577	0.7504	0.7187
thiamazole	5adtststerone	11428705	5alpha-dihydrotestosterone	0.7609	0.9399	0.7152
genistein	5adtststerone	20138837	5alpha-dihydrotestosterone	0.8532	0.8225	0.7018
letrozole	5adtststerone	18331266	5alpha-dihydrotestosterone	1	0.6999	0.6999
imipramine	5adtststerone	22044672	5alpha-dihydrotestosterone	0.8944	0.778	0.6959
fluphenazine	5adtststerone	10858613	5alpha-dihydrotestosterone	0.9532	0.7193	0.6856
simvastatin	5adtststerone	20717902	5alpha-dihydrotestosterone	0.8263	0.799	0.6602
propylthiouracil	5adtststerone	12215662	5alpha-dihydrotestosterone	0.7294	0.8915	0.6503
salbutamol	5adtststerone	6767996	5alpha-dihydrotestosterone	0.8127	0.7948	0.6459
cyproterone	5adtststerone	8457912	5alpha-dihydrotestosterone	0.8852	0.7193	0.6367
tretinoin	5adtststerone	1375907	5alpha-dihydrotestosterone	0.7324	0.8644	0.6331
prednisolone	5adtststerone	8994517	5alpha-dihydrotestosterone	0.8571	0.7193	0.6165
prazosin	5adtststerone	1646954	5alpha-dihydrotestosterone	0.8064	0.7504	0.6051
pergolide	5adtststerone	7898311	5alpha-dihydrotestosterone	0.7387	0.7942	0.5867
wortmannin	5adtststerone	17656415	5alpha-dihydrotestosterone	0.8042	0.7266	0.5844
ergocalciferol	5adtststerone	6894416	5alpha-dihydrotestosterone	1	0.5712	0.5712
troglitazone	5adtststerone	15955086	5alpha-dihydrotestosterone	0.7684	0.7383	0.5673
adrenosterone	5adtststerone	10469997	5alpha-dihydrotestosterone	0.7708	0.7193	0.5544
lithocholic acid	5adtststerone	16399349	5alpha-dihydrotestosterone	1	0.5494	0.5494
raloxifene	5adtststerone	17029789	5alpha-dihydrotestosterone	0.7444	0.7193	0.5354
tiabendazole	5adtststerone	17628618	5alpha-dihydrotestosterone	0.728	0.7193	0.5236
nitrendipine	5adtststerone	8807632	5alpha-dihydrotestosterone	0.719	0.7193	0.5172
epiandrosterone	5adtststerone	16137729	5alpha-dihydrotestosterone	0.7069	0.7193	0.5084
acetylsalicylic acid	5adtststerone	20031767	5alpha-dihydrotestosterone	0.7037	0.7193	0.5061
memantine	5adtststerone	3190358	5alpha-dihydrotestosterone	0.6919	0.7193	0.4977
procainamide	5adtststerone	3156603	5alpha-dihydrotestosterone	0.5527	0.856	0.4731
propidium iodide	5adtststerone	12542519	5alpha-dihydrotestosterone	0.8422	0.5494	0.4627
Prestwick-642	5adtststerone	12542519	5alpha-dihydrotestosterone	0.8422	0.5494	0.4627
phenformin	5adtststerone	16963002	5alpha-dihydrotestosterone	0.8294	0.5494	0.4557
megestrol	5adtststerone	1699965	5alpha-dihydrotestosterone	0.574	0.7881	0.4524
melatonin	5adtststerone	14996107	5alpha-dihydrotestosterone	0.9479	0.4712	0.4467
valproic acid	5adtststerone	20541012	5alpha-dihydrotestosterone	0.7899	0.5654	0.4466
carbamazepine	5adtststerone	20541012	5alpha-dihydrotestosterone	0.7899	0.5654	0.4466
propofol	5adtststerone	21242514	5alpha-dihydrotestosterone	0.9418	0.4712	0.4438
reserpine	5adtststerone	2540880	5alpha-dihydrotestosterone	0.7084	0.5712	0.4047
LY-294002	5adtststerone	20378617	5alpha-dihydrotestosterone	0.4571	0.8189	0.3743
nifedipine	5adtststerone	3878580	5alpha-dihydrotestosterone	0.9749	0.3803	0.3707
kinetin	5adtststerone	9838878	5alpha-dihydrotestosterone	0.5004	0.7193	0.3599
gossypol	5adtststerone	6688944	5alpha-dihydrotestosterone	0.5448	0.6597	0.3594
nefopam	5adtststerone	15721054	5alpha-dihydrotestosterone	0.5175	0.689	0.3565
flupentixol	5adtststerone	12955303	5alpha-dihydrotestosterone	0.8539	0.417	0.3561
bumetanide	5adtststerone	1531733	5alpha-dihydrotestosterone	0.4707	0.7504	0.3532
biotin	5adtststerone	9141529	5alpha-dihydrotestosterone	0.5099	0.6873	0.3504
lovastatin	5adtststerone	9141529	5alpha-dihydrotestosterone	0.5099	0.6873	0.3504
metrizamide	5adtststerone	2552727	5alpha-dihydrotestosterone	0.9437	0.3666	0.3459
rosiglitazone	5adtststerone	18922158	5alpha-dihydrotestosterone	1	0.3433	0.3433
sitosterol	5adtststerone	15629188	5alpha-dihydrotestosterone	0.5243	0.6457	0.3386
terazosin	5adtststerone	9530536	5alpha-dihydrotestosterone	0.5873	0.5712	0.3355
pheneticillin	air	12114575	5-amino-1-(5-phospho-d-ribosyl)imidazole	0.6285	0.7193	0.4521
corticosterone	5aop	21889565	5-amino-4-oxopentanoate	0.9384	0.9717	0.9118
sulfacetamide	5aop	19639250	5-amino-4-oxopentanoate	1	0.8137	0.8137
rifampicin	5aop	12062207	5-amino-4-oxopentanoate	1	0.778	0.778
rifampicin	5aop	12062207	5-amino-4-oxopentanoate	1	0.778	0.778
benfluorex	5aop	21034764	5-amino-4-oxopentanoate	0.8486	0.8881	0.7537
colecalciferol	5aop	14527840	5-amino-4-oxopentanoate	1	0.7193	0.7193
kinetin	5aop	16506064	5-amino-4-oxopentanoate	1	0.7193	0.7193
griseofulvin	5aop	7543189	5-amino-4-oxopentanoate	0.8932	0.7998	0.7144
melatonin	5aop	11906825	5-amino-4-oxopentanoate	0.9862	0.7193	0.7093
paracetamol	5aop	11084378	5-amino-4-oxopentanoate	0.9761	0.7142	0.6972
isosorbide	5aop	2394940	5-amino-4-oxopentanoate	1	0.6873	0.6873
cicloheximide	5aop	4019471	5-amino-4-oxopentanoate	0.9836	0.6691	0.6581
serotonin	5aop	2381571	5-amino-4-oxopentanoate	0.9123	0.7193	0.6562
estradiol	5aop	21432356	5-amino-4-oxopentanoate	0.9106	0.6805	0.6196
alpha-estradiol	5aop	21432356	5-amino-4-oxopentanoate	0.9106	0.6805	0.6196
nefopam	5aop	15896668	5-amino-4-oxopentanoate	0.9502	0.6462	0.614
felbinac	5aop	20364084	5-amino-4-oxopentanoate	0.7176	0.8454	0.6066
benzylpenicillin	5aop	15901802	5-amino-4-oxopentanoate	0.7339	0.8137	0.5971
pilocarpine	5aop	19798568	5-amino-4-oxopentanoate	0.7939	0.7504	0.5958
alprostadil	5aop	21246581	5-amino-4-oxopentanoate	0.9593	0.6093	0.5845
propidium iodide	5aop	18546870	5-amino-4-oxopentanoate	0.8019	0.7266	0.5827
amiodarone	5aop	10188629	5-amino-4-oxopentanoate	0.7014	0.784	0.5499
liothyronine	5aop	17720948	5-amino-4-oxopentanoate	0.6653	0.8189	0.5448
propylthiouracil	5aop	17720948	5-amino-4-oxopentanoate	0.6653	0.8189	0.5448
coralyne	5aop	19862332	5-amino-4-oxopentanoate	0.6059	0.8142	0.4933
tretinoin	5aop	1657172	5-amino-4-oxopentanoate	0.6947	0.6873	0.4774
dimethadione	5aop	8531418	5-amino-4-oxopentanoate	0.5302	0.8638	0.458
chloramphenicol	5aop	3595986	5-amino-4-oxopentanoate	0.8378	0.5333	0.4468
diethylstilbestrol	5aop	10571258	5-amino-4-oxopentanoate	0.9151	0.4874	0.446
testosterone	5aop	8349026	5-amino-4-oxopentanoate	0.6086	0.7142	0.4347
streptozocin	5aop	18668330	5-amino-4-oxopentanoate	0.4199	0.9433	0.3961
ethionamide	5aop	18668330	5-amino-4-oxopentanoate	0.4199	0.9433	0.3961
diphenhydramine	5aop	18646722	5-amino-4-oxopentanoate	0.5782	0.6805	0.3935
oxprenolol	5aop	8132	5-amino-4-oxopentanoate	0.439	0.8225	0.3611
propranolol	5aop	8132	5-amino-4-oxopentanoate	0.439	0.8225	0.3611
dexpropranolol	5aop	8132	5-amino-4-oxopentanoate	0.439	0.8225	0.3611
Prestwick-642	5aop	16468292	5-amino-4-oxopentanoate	0.4685	0.7504	0.3516
benzthiazide	5aop	18345284	5-amino-4-oxopentanoate	1	0.3433	0.3433
prasterone	5aop	4263649	5-amino-4-oxopentanoate	0.7365	0.4492	0.3308
cicloheximide	dad-5	7945270	5'-deoxyadenosine	1	0.6809	0.6809
testosterone	dad-5	3108422	5'-deoxyadenosine	0.7511	0.7504	0.5636
pregnenolone	dad-5	3108422	5'-deoxyadenosine	0.7511	0.7504	0.5636
alpha-estradiol	dad-5	3108422	5'-deoxyadenosine	0.7511	0.7504	0.5636
progesterone	dad-5	3108422	5'-deoxyadenosine	0.7511	0.7504	0.5636
genistein	ppmi12346p	15342793	5-diphosphoinositol pentakisphosphate	0.9796	0.6873	0.6732
chlorpromazine	ppmi12346p	15342793	5-diphosphoinositol pentakisphosphate	0.9796	0.6873	0.6732
isosorbide	ppmi12346p	18299322	5-diphosphoinositol pentakisphosphate	0.8205	0.8148	0.6685
estradiol	5fthf	21213337	5-formyltetrahydrofolate	0.9409	0.9513	0.895
omeprazole	5fthf	21213337	5-formyltetrahydrofolate	0.9409	0.9513	0.895
alpha-estradiol	5fthf	21213337	5-formyltetrahydrofolate	0.9409	0.9513	0.895
progesterone	5fthf	21213337	5-formyltetrahydrofolate	0.9409	0.9513	0.895
pentamidine	5fthf	2527275	5-formyltetrahydrofolate	1	0.784	0.784
trimethoprim	5fthf	2527275	5-formyltetrahydrofolate	1	0.784	0.784
calcium folinate	5fthf	9661893	5-formyltetrahydrofolate	0.9336	0.8137	0.7596
streptozocin	5fthf	338137	5-formyltetrahydrofolate	1	0.7504	0.7504
cyanocobalamin	5fthf	14584018	5-formyltetrahydrofolate	1	0.7193	0.7193
valproic acid	5fthf	3110521	5-formyltetrahydrofolate	0.8146	0.8233	0.6706
succinylsulfathiazole	5fthf	1433358	5-formyltetrahydrofolate	1	0.6093	0.6093
tetramisole	5fthf	11251010	5-formyltetrahydrofolate	0.7795	0.6933	0.5404
isosorbide	5fthf	8586020	5-formyltetrahydrofolate	0.9553	0.5651	0.5399
carbamazepine	5fthf	11797144	5-formyltetrahydrofolate	0.8295	0.6467	0.5364
ciclosporin	5fthf	7781646	5-formyltetrahydrofolate	0.9406	0.5654	0.5318
sirolimus	5fthf	12796032	5-formyltetrahydrofolate	0.7265	0.7193	0.5225
serotonin	5fthf	15138550	5-formyltetrahydrofolate	0.6677	0.7445	0.4971
fluoxetine	5fthf	21181126	5-formyltetrahydrofolate	0.6772	0.7193	0.4871
sulfacetamide	5fthf	18976724	5-formyltetrahydrofolate	0.569	0.8317	0.4733
probenecid	5fthf	12486126	5-formyltetrahydrofolate	0.9188	0.4874	0.4478
octopamine	5fthf	17846021	5-formyltetrahydrofolate	0.5803	0.7193	0.4174
ganciclovir	5fthf	7760062	5-formyltetrahydrofolate	0.6041	0.6873	0.4152
salbutamol	5fthf	15019303	5-formyltetrahydrofolate	0.79	0.5255	0.4151
prazosin	5fthf	8042787	5-formyltetrahydrofolate	0.5879	0.6805	0.4001
propofol	5fthf	2297193	5-formyltetrahydrofolate	0.6163	0.6462	0.3983
felbinac	5fthf	7565626	5-formyltetrahydrofolate	0.5532	0.7193	0.3979
kinetin	5fthf	2627128	5-formyltetrahydrofolate	0.5101	0.7193	0.3669
testosterone	5fthf	19136393	5-formyltetrahydrofolate	0.5032	0.7142	0.3594
nadide	5hoxindact	10644046	5-hydroxyindoleacetaldehyde	1	0.6093	0.6093
serotonin	5hoxindact	10644046	5-hydroxyindoleacetaldehyde	1	0.6093	0.6093
serotonin	5hoxindoa	8738296	5-hydroxyindoleacetate	0.982	0.9764	0.9588
sulfacetamide	5hoxindoa	1701223	5-hydroxyindoleacetate	1	0.9267	0.9267
melatonin	5hoxindoa	1714339	5-hydroxyindoleacetate	0.9774	0.9437	0.9224
ondansetron	5hoxindoa	2476547	5-hydroxyindoleacetate	0.9681	0.9527	0.9223
buspirone	5hoxindoa	2476547	5-hydroxyindoleacetate	0.9681	0.9527	0.9223
vigabatrin	5hoxindoa	2474312	5-hydroxyindoleacetate	0.9242	0.9791	0.9049
reserpine	5hoxindoa	7694165	5-hydroxyindoleacetate	0.9338	0.9594	0.8959
selegiline	5hoxindoa	7694165	5-hydroxyindoleacetate	0.9338	0.9594	0.8959
phenelzine	5hoxindoa	3393230	5-hydroxyindoleacetate	0.9811	0.9048	0.8877
fluoxetine	5hoxindoa	1924637	5-hydroxyindoleacetate	0.9616	0.9172	0.882
fluvoxamine	5hoxindoa	17559097	5-hydroxyindoleacetate	0.9402	0.9381	0.882
corticosterone	5hoxindoa	8930368	5-hydroxyindoleacetate	0.9159	0.948	0.8683
haloperidol	5hoxindoa	17576515	5-hydroxyindoleacetate	0.9214	0.9399	0.866
clozapine	5hoxindoa	17576515	5-hydroxyindoleacetate	0.9214	0.9399	0.866
imipramine	5hoxindoa	1978794	5-hydroxyindoleacetate	1	0.8573	0.8573
acetylsalicylic acid	5hoxindoa	9758203	5-hydroxyindoleacetate	1	0.8525	0.8525
propranolol	5hoxindoa	7605599	5-hydroxyindoleacetate	0.9172	0.9049	0.83
diethylstilbestrol	5hoxindoa	19043201	5-hydroxyindoleacetate	0.8791	0.937	0.8237
harmaline	5hoxindoa	9068981	5-hydroxyindoleacetate	0.8771	0.9302	0.8159
bicuculline	5hoxindoa	20504214	5-hydroxyindoleacetate	1	0.8092	0.8092
phentolamine	5hoxindoa	20504214	5-hydroxyindoleacetate	1	0.8092	0.8092
dantrolene	5hoxindoa	7678377	5-hydroxyindoleacetate	0.8403	0.9578	0.8049
nefopam	5hoxindoa	6174403	5-hydroxyindoleacetate	0.8884	0.9055	0.8044
pilocarpine	5hoxindoa	20433896	5-hydroxyindoleacetate	1	0.8043	0.8043
thioperamide	5hoxindoa	7515820	5-hydroxyindoleacetate	0.8216	0.9764	0.8022
ganciclovir	5hoxindoa	2645784	5-hydroxyindoleacetate	0.958	0.8324	0.7974
gabapentin	5hoxindoa	17141754	5-hydroxyindoleacetate	0.9129	0.8684	0.7928
Prestwick-664	5hoxindoa	8667212	5-hydroxyindoleacetate	0.909	0.8708	0.7916
estradiol	5hoxindoa	8816304	5-hydroxyindoleacetate	0.8839	0.8881	0.785
alpha-estradiol	5hoxindoa	8816304	5-hydroxyindoleacetate	0.8839	0.8881	0.785
prazosin	5hoxindoa	3067104	5-hydroxyindoleacetate	0.9068	0.8644	0.7838
idazoxan	5hoxindoa	3067104	5-hydroxyindoleacetate	0.9068	0.8644	0.7838
octopamine	5hoxindoa	9204370	5-hydroxyindoleacetate	1	0.778	0.778
progesterone	5hoxindoa	8902252	5-hydroxyindoleacetate	0.8712	0.8684	0.7566
chloropyramine	5hoxindoa	6114483	5-hydroxyindoleacetate	0.9083	0.8317	0.7555
diphenhydramine	5hoxindoa	6114483	5-hydroxyindoleacetate	0.9083	0.8317	0.7555
liothyronine	5hoxindoa	17826921	5-hydroxyindoleacetate	1	0.7504	0.7504
wortmannin	5hoxindoa	17912506	5-hydroxyindoleacetate	1	0.7504	0.7504
genistein	5hoxindoa	17912506	5-hydroxyindoleacetate	1	0.7504	0.7504
metoclopramide	5hoxindoa	2438582	5-hydroxyindoleacetate	0.8983	0.8317	0.7472
testosterone	5hoxindoa	17194457	5-hydroxyindoleacetate	0.9814	0.7614	0.7472
thioridazine	5hoxindoa	2438582	5-hydroxyindoleacetate	0.8983	0.8317	0.7472
3-hydroxy-DL-kynurenine	5hoxindoa	20639683	5-hydroxyindoleacetate	0.951	0.778	0.7399
pregnenolone	5hoxindoa	14748901	5-hydroxyindoleacetate	0.9218	0.7998	0.7373
Prestwick-642	5hoxindoa	15950819	5-hydroxyindoleacetate	0.8741	0.8324	0.7276
felbinac	5hoxindoa	18462795	5-hydroxyindoleacetate	1	0.7193	0.7193
streptozocin	5hoxindoa	6196820	5-hydroxyindoleacetate	0.8075	0.8905	0.7191
carbamazepine	5hoxindoa	19414003	5-hydroxyindoleacetate	0.8741	0.8196	0.7164
amantadine	5hoxindoa	14747773	5-hydroxyindoleacetate	0.8541	0.8317	0.7104
dinoprost	5hoxindoa	138146	5-hydroxyindoleacetate	0.8246	0.8454	0.6971
chlorpromazine	5hoxindoa	138146	5-hydroxyindoleacetate	0.8246	0.8454	0.6971
alprostadil	5hoxindoa	138146	5-hydroxyindoleacetate	0.8246	0.8454	0.6971
biotin	5hoxindoa	2445912	5-hydroxyindoleacetate	0.8497	0.8137	0.6914
nortriptyline	5hoxindoa	6197507	5-hydroxyindoleacetate	0.8987	0.7686	0.6907
amitriptyline	5hoxindoa	6197507	5-hydroxyindoleacetate	0.8987	0.7686	0.6907
salbutamol	5hoxindoa	6197507	5-hydroxyindoleacetate	0.8987	0.7686	0.6907
nisoxetine	5hoxindoa	6197507	5-hydroxyindoleacetate	0.8987	0.7686	0.6907
valproic acid	5hoxindoa	6085032	5-hydroxyindoleacetate	0.9267	0.7445	0.6899
flupentixol	5hoxindoa	6085051	5-hydroxyindoleacetate	0.8733	0.778	0.6795
trimipramine	5hoxindoa	8519275	5-hydroxyindoleacetate	0.8324	0.8137	0.6773
probenecid	5hoxindoa	6203568	5-hydroxyindoleacetate	0.8248	0.8099	0.668
urapidil	5hoxindoa	2225876	5-hydroxyindoleacetate	0.9335	0.7142	0.6667
nifedipine	5hoxindoa	2449929	5-hydroxyindoleacetate	0.8001	0.8317	0.6655
domperidone	5hoxindoa	17574628	5-hydroxyindoleacetate	0.9591	0.6873	0.6591
isocarboxazid	5hoxindoa	3682406	5-hydroxyindoleacetate	0.7828	0.8324	0.6516
pizotifen	5hoxindoa	2467272	5-hydroxyindoleacetate	0.9469	0.6873	0.6508
vincamine	5hoxindoa	6085052	5-hydroxyindoleacetate	0.8875	0.7311	0.6489
pergolide	5hoxindoa	6655467	5-hydroxyindoleacetate	0.9264	0.6999	0.6484
droperidol	5hoxindoa	3601006	5-hydroxyindoleacetate	0.8989	0.7193	0.6465
benfluorex	5hoxindoa	8735224	5-hydroxyindoleacetate	0.8986	0.7193	0.6463
indometacin	5hoxindoa	8735224	5-hydroxyindoleacetate	0.8986	0.7193	0.6463
ifenprodil	5hoxindoa	8584652	5-hydroxyindoleacetate	0.7623	0.8412	0.6413
simvastatin	5hoxindoa	16185717	5-hydroxyindoleacetate	0.7719	0.8233	0.6355
terguride	5hoxindoa	3260191	5-hydroxyindoleacetate	0.7928	0.7948	0.6301
scopolamine	5hoxindoa	7540103	5-hydroxyindoleacetate	0.9207	0.6805	0.6265
piribedil	5hoxindoa	2524083	5-hydroxyindoleacetate	0.9384	0.6597	0.6191
nicotinic acid	5hoxindoa	1244092	5-hydroxyindoleacetate	1	0.6093	0.6093
carbachol	5hoxindoa	2430267	5-hydroxyindoleacetate	0.8423	0.7193	0.6058
cycloserine	5hoxindoa	972198	5-hydroxyindoleacetate	1	0.6024	0.6024
nimodipine	5hoxindoa	1377827	5-hydroxyindoleacetate	0.6249	0.9528	0.5954
cefsulodin	5hoxindoa	7667378	5-hydroxyindoleacetate	0.9237	0.6333	0.585
cefalotin	5hoxindoa	8094252	5-hydroxyindoleacetate	0.8075	0.7193	0.5808
capsaicin	5hoxindoa	3023547	5-hydroxyindoleacetate	0.8401	0.6873	0.5774
isradipine	5hoxindoa	1720482	5-hydroxyindoleacetate	0.8401	0.6873	0.5774
desoxycortone	5hoxindoa	15167270	5-hydroxyindoleacetate	0.6668	0.8644	0.5764
niflumic acid	5hoxindoa	16894110	5-hydroxyindoleacetate	0.5982	0.9604	0.5745
ciclosporin	5hoxindoa	7532326	5-hydroxyindoleacetate	0.7941	0.7142	0.5672
propylthiouracil	5hoxindoa	6198601	5-hydroxyindoleacetate	0.8568	0.6467	0.5541
propofol	5hoxindoa	11273930	5-hydroxyindoleacetate	0.7631	0.7193	0.5489
estriol	5hoxindoa	16487493	5-hydroxyindoleacetate	0.6483	0.8092	0.5246
hydralazine	5hoxindoa	2441099	5-hydroxyindoleacetate	0.6369	0.7948	0.5062
tacrine	5hoxindoa	8627574	5-hydroxyindoleacetate	0.9591	0.5265	0.505
(-)-MK-801	5hoxindoa	8029308	5-hydroxyindoleacetate	0.6999	0.7193	0.5034
(-)-MK-801	5hoxindoa	8029308	5-hydroxyindoleacetate	0.6999	0.7193	0.5034
metyrapone	5hoxindoa	8933365	5-hydroxyindoleacetate	0.7749	0.6462	0.5008
fusaric acid	5hoxindoa	2423643	5-hydroxyindoleacetate	0.9419	0.5273	0.4967
fluphenazine	5hoxindoa	1382815	5-hydroxyindoleacetate	0.6855	0.7193	0.4931
paracetamol	5hoxindoa	10219653	5-hydroxyindoleacetate	0.652	0.7193	0.469
ouabain	5hoxindoa	2447237	5-hydroxyindoleacetate	0.5879	0.779	0.458
meclozine	5hoxindoa	16583158	5-hydroxyindoleacetate	0.75	0.5857	0.4393
metrifonate	5hoxindoa	1711162	5-hydroxyindoleacetate	0.9814	0.4414	0.4332
estrone	5hoxindoa	2085798	5-hydroxyindoleacetate	0.4686	0.9195	0.4309
prednisolone	5hoxindoa	3193661	5-hydroxyindoleacetate	0.4494	0.9399	0.4224
guanfacine	5hoxindoa	3315447	5-hydroxyindoleacetate	0.5868	0.7193	0.4221
doxycycline	5hoxindoa	18616612	5-hydroxyindoleacetate	0.7897	0.5255	0.415
nadide	5hoxindoa	10336614	5-hydroxyindoleacetate	1	0.4035	0.4035
harman	5hoxindoa	7540261	5-hydroxyindoleacetate	0.612	0.6462	0.3955
proadifen	5hoxindoa	7582557	5-hydroxyindoleacetate	0.6565	0.5791	0.3802
theophylline	5hoxindoa	2426551	5-hydroxyindoleacetate	0.5096	0.7193	0.3665
levothyroxine sodium	5hoxindoa	10757461	5-hydroxyindoleacetate	1	0.3433	0.3433
(-)-atenolol	5hoxindoa	1383006	5-hydroxyindoleacetate	0.7262	0.4712	0.3422
methoxamine	5hoxindoa	1383006	5-hydroxyindoleacetate	0.7262	0.4712	0.3422
(-)-isoprenaline	5hoxindoa	1383006	5-hydroxyindoleacetate	0.7262	0.4712	0.3422
minocycline	5hoxindoa	16859675	5-hydroxyindoleacetate	0.5188	0.6597	0.3422
chloramphenicol	5hoxindoa	12454732	5-hydroxyindoleacetate	0.4189	0.8137	0.3408
serotonin	5hxkynam	312499	5-hydroxykynurenamine	1	0.8137	0.8137
serotonin	5hxkyn	312499	5-hydroxykynurenine	1	0.8137	0.8137
rifampicin	5htrp	1354106	5-hydroxy-l-tryptophan	1	0.778	0.778
serotonin	5htrp	1354106	5-hydroxy-l-tryptophan	1	0.778	0.778
nefopam	5htrp	2945645	5-hydroxy-l-tryptophan	0.9494	0.8137	0.7725
dantrolene	5htrp	11164765	5-hydroxy-l-tryptophan	0.9129	0.8233	0.7516
propranolol	5htrp	11164765	5-hydroxy-l-tryptophan	0.9129	0.8233	0.7516
chlorpromazine	5htrp	11164765	5-hydroxy-l-tryptophan	0.9129	0.8233	0.7516
carbachol	5htrp	6785795	5-hydroxy-l-tryptophan	1	0.7193	0.7193
haloperidol	5htrp	6785795	5-hydroxy-l-tryptophan	1	0.7193	0.7193
bicuculline	5htrp	6785795	5-hydroxy-l-tryptophan	1	0.7193	0.7193
[truncated: 24,227 more rows]

## Sheet: 4) Met-Prot Assoc.
metabolite_name	protein_name
Sulfate	eEF2K
AMP	eEF2K
Hydrogen peroxide	eEF2K
Sodium	eEF2K
K	eEF2K
Guanosine	eEF2K
Diphosphate	eEF2K
lysophosphatidic acid (homo sapiens)	eEF2K
oxygen	eEF2K
cAMP	eEF2K
ATP	eEF2K
GTP	eEF2K
Calcium	eEF2K
3-Methoxy-4-hydroxyphenylglycolaldehyde	eEF2K
Na	eEF2K
Guanine	eEF2K
Acetyl-CoA	eEF2K
Serotonin	eEF2K
Chenodeoxyglycocholoyl-CoA	eEF2K
Thymidine	eEF2K
ADP	eEF2K
Phosphate	eEF2K
Adenosine	eEF2K
phosphatidylinositol	eEF2K
GDP	eEF2K
Dopamine	eEF2K
Sulfate	RYK
Sodium	RYK
K	RYK
Fe	RYK
Urea	RYK
Cholesterol	RYK
ATP	RYK
GTP	RYK
Calcium	RYK
Glycine	RYK
NAD	RYK
Na	RYK
Serotonin	RYK
Biotin	RYK
Nitric oxide	RYK
Adenosine	RYK
dUTP	RYK
Dopamine	RYK
AMP	HIPK3
Succinate	HIPK3
Cholesterol	HIPK3
cAMP	HIPK3
Adenosine	HIPK3
AMP	HIPK2
Thymine	HIPK2
Sodium	HIPK2
ceramide	HIPK2
Nicotinamide	HIPK2
oxygen	HIPK2
cAMP	HIPK2
Chloride	HIPK2
ATP	HIPK2
GTP	HIPK2
Calcium	HIPK2
Nitric oxide	HIPK2
ADP	HIPK2
NADPH	HIPK2
Phosphate	HIPK2
Adenosine	HIPK2
GMP	HIPK2
phosphatidylinositol	HIPK2
Uracil	HIPK2
dUTP	HIPK2
Dopamine	HIPK2
K	PRP4
oxygen	PRP4
Chloride	PRP4
ATP	PRP4
GTP	PRP4
Calcium	PRP4
O2	PRP4
Sulfate	SIK
Norepinephrine	SIK
Cl	SIK
CO2	SIK
AMP	SIK
Hydrogen peroxide	SIK
Sodium	SIK
K	SIK
CTP	SIK
Methanol	SIK
L-Asparagine	SIK
myo-Inositol hexakisphosphate	SIK
L-Aspartate	SIK
Urea	SIK
L-Glutamine	SIK
Cholesterol	SIK
oxygen	SIK
cAMP	SIK
Chloride	SIK
Bicarbonate	SIK
ATP	SIK
Calcium	SIK
Glycine	SIK
Thiamin triphosphate	SIK
Mercaptopyruvate	SIK
2-Oxoglutarate	SIK
Sarcosine	SIK
Methylamine	SIK
NADH	SIK
3-Methoxy-4-hydroxyphenylglycolaldehyde	SIK
Na	SIK
Reduced glutathione	SIK
Riboflavin	SIK
Choline	SIK
O2	SIK
Serotonin	SIK
Formaldehyde	SIK
Biotin	SIK
triacylglycerol (homo sapiens)	SIK
Nitric oxide	SIK
Acetone	SIK
cGMP	SIK
Adenine	SIK
potassium	SIK
NADPH	SIK
Phosphate	SIK
Adenosine	SIK
GMP	SIK
Acetylcholine	SIK
Uracil	SIK
Dopamine	SIK
Creatinine	SIK
Sulfate	TYK2
L-Arginine	TYK2
AMP	TYK2
Hydrogen peroxide	TYK2
Sodium	TYK2
K	TYK2
Guanosine	TYK2
Tryptamine	TYK2
Diphosphate	TYK2
Cholesterol	TYK2
oxygen	TYK2
cAMP	TYK2
1-alpha,25-Dihydroxyvitamin D3	TYK2
ATP	TYK2
L-Cysteine	TYK2
GTP	TYK2
Calcium	TYK2
diacylglycerol	TYK2
Glycine	TYK2
IMP	TYK2
Na	TYK2
Guanine	TYK2
Chenodeoxyglycocholoyl-CoA	TYK2
Biotin	TYK2
Nitric oxide	TYK2
Hydroxymethylglutaryl-CoA	TYK2
Thymidine	TYK2
ADP	TYK2
potassium	TYK2
NADPH	TYK2
Citrate	TYK2
Adenosine	TYK2
GMP	TYK2
phosphatidylinositol	TYK2
GDP	TYK2
Deoxycytidine	SMG1
AMP	SMG1
oxygen	SMG1
cAMP	SMG1
GTP	SMG1
Glycine	SMG1
3-Methoxy-4-hydroxyphenylglycolaldehyde	SMG1
ADP	SMG1
Adenosine	SMG1
phosphatidylinositol	SMG1
GDP	SMG1
AMP	MNK1
Hydrogen peroxide	MNK1
Sodium	MNK1
ceramide	MNK1
K	MNK1
Guanosine	MNK1
lysophosphatidic acid (homo sapiens)	MNK1
Sphingosine	MNK1
Phosphatidylcholine	MNK1
oxygen	MNK1
cAMP	MNK1
Chloride	MNK1
ATP	MNK1
GTP	MNK1
Calcium	MNK1
Dopaquinone	MNK1
myo-Inositol	MNK1
Nitric oxide	MNK1
potassium	MNK1
NADPH	MNK1
Phosphate	MNK1
Adenosine	MNK1
phosphatidylinositol	MNK1
Hydrogen peroxide	MNK2
K	MNK2
Chloride	MNK2
ATP	MNK2
Calcium	MNK2
potassium	MNK2
Adenosine	MNK2
phosphatidylinositol	MNK2
L-Arginine	CAMK1
AMP	CAMK1
Hydrogen peroxide	CAMK1
Sodium	CAMK1
sphingosylphosphorylcholine	CAMK1
K	CAMK1
Diphosphate	CAMK1
Cholesterol	CAMK1
oxygen	CAMK1
cAMP	CAMK1
Chloride	CAMK1
ATP	CAMK1
GTP	CAMK1
Calcium	CAMK1
L-Citrulline	CAMK1
Glycine	CAMK1
CDP-diacylglycerol	CAMK1
D-Mannose 6-phosphate	CAMK1
3-Methoxy-4-hydroxyphenylglycolaldehyde	CAMK1
Guanine	CAMK1
Nitric oxide	CAMK1
cGMP	CAMK1
ADP	CAMK1
potassium	CAMK1
Phosphate	CAMK1
Adenosine	CAMK1
GMP	CAMK1
phosphatidylinositol	CAMK1
Histamine	CAMK1
Dopamine	CAMK1
Cl	NR0B2
AMP	NR0B2
Sodium	NR0B2
K	NR0B2
Diphosphate	NR0B2
Cholesterol	NR0B2
oxygen	NR0B2
cAMP	NR0B2
ATP	NR0B2
Phosphoenolpyruvate	NR0B2
GTP	NR0B2
3,4-Dihydroxy-L-phenylalanine	NR0B2
Guanine	NR0B2
NADP	NR0B2
Pyruvate	NR0B2
triacylglycerol (homo sapiens)	NR0B2
ADP	NR0B2
NADPH	NR0B2
Adenosine	NR0B2
phosphatidylserine	NR0B2
Sulfate	NR0B1
Norepinephrine	NR0B1
Cl	NR0B1
AMP	NR0B1
Sodium	NR0B1
K	NR0B1
Cholesterol	NR0B1
?-hydroxycholesterol	NR0B1
cAMP	NR0B1
Chloride	NR0B1
1-alpha,25-Dihydroxyvitamin D3	NR0B1
Phosphoenolpyruvate	NR0B1
Calcium	NR0B1
beta-Alanine	NR0B1
Guanine	NR0B1
Creatine	NR0B1
triacylglycerol (homo sapiens)	NR0B1
Nitric oxide	NR0B1
Thymidine	NR0B1
Adenine	NR0B1
potassium	NR0B1
Phosphate	NR0B1
Adenosine	NR0B1
phosphatidylinositol	NR0B1
phosphatidylserine	NR0B1
Sodium	CAMK2
K	CAMK2
Calcium	CAMK2
Phosphate	CAMK2
AMP	STKR
Sodium	STKR
K	STKR
cAMP	STKR
Calcium	STKR
Glycine	STKR
Mercaptopyruvate	STKR
Na	STKR
Folate	STKR
O2	STKR
Citrate	STKR
Phosphate	STKR
Adenosine	STKR
Sulfate	BIKE
Norepinephrine	BIKE
CO2	BIKE
AMP	BIKE
Sodium	BIKE
K	BIKE
Nicotinamide	BIKE
Inosine	BIKE
Taurine	BIKE
Melatonin	BIKE
Urea	BIKE
folic acid	BIKE
Cholesterol	BIKE
oxygen	BIKE
Bicarbonate	BIKE
ATP	BIKE
Calcium	BIKE
NAD	BIKE
Na	BIKE
Reduced glutathione	BIKE
Folate	BIKE
NADP	BIKE
O2	BIKE
Creatine	BIKE
L-Lactate	BIKE
Ammonium	BIKE
triacylglycerol (homo sapiens)	BIKE
potassium	BIKE
Phosphate	BIKE
Adenosine	BIKE
Histamine	BIKE
Phosphocreatine	BIKE
Deoxyguanosine	BIKE
Creatinine	BIKE
Sulfate	DMPK
Deoxycytidine	DMPK
Cl	DMPK
CO2	DMPK
AMP	DMPK
Thymine	DMPK
Hydrogen peroxide	DMPK
Sodium	DMPK
K	DMPK
Guanosine	DMPK
Nicotinamide	DMPK
Succinate	DMPK
Taurine	DMPK
Methanol	DMPK
Diphosphate	DMPK
Urea	DMPK
Phosphatidylcholine	DMPK
UDP	DMPK
Nicotinamide adenine dinucleotide phosphate	DMPK
Cholesterol	DMPK
oxygen	DMPK
cAMP	DMPK
Chloride	DMPK
Bicarbonate	DMPK
ATP	DMPK
GTP	DMPK
Calcium	DMPK
Glycine	DMPK
dAMP	DMPK
7-Dehydrocholesterol	DMPK
2-Methylcitrate	DMPK
NAD	DMPK
3-Methoxy-4-hydroxyphenylglycolaldehyde	DMPK
Na	DMPK
Reduced glutathione	DMPK
Guanine	DMPK
Uridine	DMPK
NADP	DMPK
Creatine	DMPK
Ammonium	DMPK
Serotonin	DMPK
Chenodeoxyglycocholoyl-CoA	DMPK
Formaldehyde	DMPK
Bilirubin	DMPK
Nitric oxide	DMPK
D-Glucose	DMPK
cGMP	DMPK
phosphatidylethanolamine	DMPK
Hydroxymethylglutaryl-CoA	DMPK
Thymidine	DMPK
ADP	DMPK
Adenine	DMPK
potassium	DMPK
NADPH	DMPK
Phosphate	DMPK
Adenosine	DMPK
phosphatidylinositol	DMPK
GDP	DMPK
Nicotinamide adenine dinucleotide	DMPK
Acetylcholine	DMPK
Dopamine	DMPK
Creatinine	DMPK
Deoxycytidine	IRAK2
AMP	IRAK2
oxygen	IRAK2
cAMP	IRAK2
Calcium	IRAK2
Nitric oxide	IRAK2
Adenosine	IRAK2
phosphatidylinositol	IRAK2
Sulfate	IRAK3
hyaluronan	IRAK3
Hydrogen peroxide	IRAK3
Sodium	IRAK3
K	IRAK3
Melatonin	IRAK3
oxygen	IRAK3
2-Oxoadipate	IRAK3
Nitric oxide	IRAK3
NADPH	IRAK3
phosphatidylinositol	IRAK3
Sulfate	IRAK1
hyaluronan	IRAK1
Norepinephrine	IRAK1
Sodium	IRAK1
ceramide	IRAK1
K	IRAK1
Guanosine	IRAK1
Methanol	IRAK1
Fe	IRAK1
sphingomyelin	IRAK1
Cholesterol	IRAK1
oxygen	IRAK1
cAMP	IRAK1
cardiolipin	IRAK1
ATP	IRAK1
GTP	IRAK1
Calcium	IRAK1
Glycine	IRAK1
2-Oxoadipate	IRAK1
NADH	IRAK1
Na	IRAK1
Chenodeoxyglycocholoyl-CoA	IRAK1
Nitric oxide	IRAK1
Hydroxymethylglutaryl-CoA	IRAK1
Thymidine	IRAK1
NADPH	IRAK1
Phosphate	IRAK1
phosphatidylinositol	IRAK1
Cl	IRAK4
Sodium	IRAK4
K	IRAK4
Fe	IRAK4
Cholesterol	IRAK4
oxygen	IRAK4
Chloride	IRAK4
ATP	IRAK4
GTP	IRAK4
Glycine	IRAK4
NAD	IRAK4
Na	IRAK4
Guanine	IRAK4
Bilirubin	IRAK4
Nitric oxide	IRAK4
ADP	IRAK4
NADPH	IRAK4
Phosphate	IRAK4
Adenosine	IRAK4
phosphatidylinositol	IRAK4
GDP	IRAK4
Superoxide anion	IRAK4
Sulfate	IGF1R
Deoxycytidine	IGF1R
hyaluronan	IGF1R
Cl	IGF1R
AMP	IGF1R
Hydrogen peroxide	IGF1R
Sodium	IGF1R
ceramide	IGF1R
K	IGF1R
Guanosine	IGF1R
Diphosphate	IGF1R
Urea	IGF1R
Cholesterol	IGF1R
oxygen	IGF1R
cAMP	IGF1R
Deoxyribose	IGF1R
Chloride	IGF1R
1-alpha,25-Dihydroxyvitamin D3	IGF1R
ATP	IGF1R
Phosphoenolpyruvate	IGF1R
GTP	IGF1R
Calcium	IGF1R
Glycine	IGF1R
2-Oxoadipate	IGF1R
L-Alanine	IGF1R
L-Pipecolate	IGF1R
glucocerebroside	IGF1R
Pyruvate	IGF1R
Ammonium	IGF1R
Biotin	IGF1R
Nitric oxide	IGF1R
Thymidine	IGF1R
ADP	IGF1R
Adenine	IGF1R
potassium	IGF1R
NADPH	IGF1R
Phosphate	IGF1R
Adenosine	IGF1R
phosphatidylinositol	IGF1R
Acetylcholine	IGF1R
dUTP	IGF1R
L-Arginine	CAMKK
CO2	CAMKK
AMP	CAMKK
Hydrogen peroxide	CAMKK
Sodium	CAMKK
K	CAMKK
Guanosine	CAMKK
Nicotinamide	CAMKK
Diphosphate	CAMKK
UDP	CAMKK
Coenzyme A	CAMKK
Cholesterol	CAMKK
oxygen	CAMKK
cAMP	CAMKK
Chloride	CAMKK
ATP	CAMKK
GTP	CAMKK
Calcium	CAMKK
diacylglycerol	CAMKK
NAD	CAMKK
Na	CAMKK
Guanine	CAMKK
Acetyl-CoA	CAMKK
linoelaidyl coenzyme A	CAMKK
O2	CAMKK
Chenodeoxyglycocholoyl-CoA	CAMKK
Nitric oxide	CAMKK
D-Glucose	CAMKK
cGMP	CAMKK
Hydroxymethylglutaryl-CoA	CAMKK
Thymidine	CAMKK
ADP	CAMKK
Adenine	CAMKK
potassium	CAMKK
Phosphate	CAMKK
Adenosine	CAMKK
phosphatidylinositol	CAMKK
Histamine	CAMKK
Nicotinamide adenine dinucleotide	CAMKK
Acetylcholine	CAMKK
Phosphocreatine	CAMKK
beta-Aminopropion aldehyde	CAMKK
Superoxide anion	CAMKK
AMP	BMX
Sodium	BMX
K	BMX
Diphosphate	BMX
phosphatidylinositol-3,4,5-trisphosphate	BMX
oxygen	BMX
cAMP	BMX
Bicarbonate	BMX
ATP	BMX
GTP	BMX
Calcium	BMX
N4-Acetylaminobutanal	BMX
Anthranilate	BMX
3-Methoxy-4-hydroxyphenylglycolaldehyde	BMX
Na	BMX
Guanine	BMX
L-Lactate	BMX
Nitric oxide	BMX
ADP	BMX
Phosphate	BMX
Adenosine	BMX
phosphatidylinositol	BMX
Histamine	BMX
Dopamine	BMX
Cholesterol	NR1A1
ATP	NR1A1
Hydrogen peroxide	HIPK1
oxygen	HIPK1
Sulfate	MAK
Deoxycytidine	MAK
hyaluronan	MAK
Norepinephrine	MAK
Cl	MAK
L-Arginine	MAK
CO2	MAK
AMP	MAK
Thymine	MAK
Hydrogen peroxide	MAK
Sodium	MAK
ceramide	MAK
K	MAK
Guanosine	MAK
Nicotinamide	MAK
Succinate	MAK
CTP	MAK
Taurine	MAK
Methanol	MAK
Tryptamine	MAK
Diphosphate	MAK
Fe	MAK
phosphatidylinositol-3,4,5-trisphosphate	MAK
Melatonin	MAK
L-Cystine	MAK
Urea	MAK
Phosphatidylcholine	MAK
UDP	MAK
folic acid	MAK
vitamin D3	MAK
sphingomyelin	MAK
Coenzyme A	MAK
Vitamin D3	MAK
L-Serine	MAK
Nicotinamide adenine dinucleotide phosphate	MAK
Cholesterol	MAK
oxygen	MAK
cAMP	MAK
Deoxyribose	MAK
Chloride	MAK
1-alpha,25-Dihydroxyvitamin D3	MAK
Porphobilinogen	MAK
Bicarbonate	MAK
6-Hydroxymelatonin	MAK
ATP	MAK
Hydroxymethylbilane	MAK
Phosphoenolpyruvate	MAK
L-Cysteine	MAK
Lanosterol	MAK
GTP	MAK
Calcium	MAK
L-Threonine	MAK
Adrenaline	MAK
diacylglycerol	MAK
Ethanolamine	MAK
Glycine	MAK
L-Gulono-1,4-lactone	MAK
3-Methoxytyramine	MAK
L-Glutamate	MAK
Protoporphyrinogen IX	MAK
2-Oxoadipate	MAK
Ceramide 1-phosphate	MAK
Thiamin triphosphate	MAK
dAMP	MAK
3,5-Cyclic GMP	MAK
Mercaptopyruvate	MAK
phosphatidylinositol-3,5-bisphosphate	MAK
N4-Acetylaminobutanal	MAK
2-Methyl-3-acetoacetyl-CoA	MAK
L-Pipecolate	MAK
Isocitrate	MAK
L-Phenylalanine	MAK
phosphatidylinositol 4,5-bisphosphate	MAK
dUMP	MAK
N-Acetyl-D-glucosamine 6-phosphate	MAK
Glycolate	MAK
1-alpha,24R,25-Trihydroxyvitamin D3	MAK
2-Methylcitrate	MAK
glycocholate	MAK
Previtamin D3	MAK
alpha-D-Galactose 1-phosphate	MAK
Methylamine	MAK
D-Glyceraldehyde	MAK
NADH	MAK
Xanthine	MAK
NAD	MAK
Spermidine	MAK
3-Methoxy-4-hydroxyphenylglycolaldehyde	MAK
Na	MAK
Reduced glutathione	MAK
Guanine	MAK
Folate	MAK
Deoxyuridine	MAK
Riboflavin	MAK
Choline	MAK
Acetyl-CoA	MAK
Uridine	MAK
linoelaidyl coenzyme A	MAK
NADP	MAK
O2	MAK
Creatine	MAK
Pyridoxine	MAK
Pyruvate	MAK
L-Lactate	MAK
Ammonium	MAK
Serotonin	MAK
Oxalate	MAK
Chenodeoxyglycocholoyl-CoA	MAK
Formaldehyde	MAK
Biotin	MAK
Bilirubin	MAK
triacylglycerol (homo sapiens)	MAK
Acetaldehyde	MAK
Nitric oxide	MAK
D-Glucose	MAK
Acetone	MAK
cGMP	MAK
phosphatidylethanolamine	MAK
Hydroxymethylglutaryl-CoA	MAK
Thymidine	MAK
ADP	MAK
Adenine	MAK
potassium	MAK
NADPH	MAK
Citrate	MAK
Phosphate	MAK
Adenosine	MAK
GMP	MAK
phosphatidylinositol	MAK
Histamine	MAK
GDP	MAK
Cytidine	MAK
Nicotinamide adenine dinucleotide	MAK
Acetylcholine	MAK
Uracil	MAK
dUTP	MAK
phosphatidylserine	MAK
Phosphocreatine	MAK
beta-Aminopropion aldehyde	MAK
Dopamine	MAK
Creatinine	MAK
Superoxide anion	MAK
Hypoxanthine	MAK
K	MYO3A
Diphosphate	MYO3A
ATP	MYO3A
ADP	MYO3A
Phosphate	MYO3A
Adenosine	MYO3A
Hydrogen peroxide	TOPK
K	TOPK
ATP	TOPK
Adenosine	TOPK
phosphatidylinositol	TOPK
Sulfate	ATF-2
Deoxycytidine	ATF-2
Norepinephrine	ATF-2
Cl	ATF-2
L-Arginine	ATF-2
25-Hydroxycholesterol	ATF-2
AMP	ATF-2
Hydrogen peroxide	ATF-2
Sodium	ATF-2
ceramide	ATF-2
K	ATF-2
Guanosine	ATF-2
Succinate	ATF-2
Inosine	ATF-2
Diphosphate	ATF-2
Fe	ATF-2
Melatonin	ATF-2
Sphingosine	ATF-2
L-Glutamine	ATF-2
Biliverdin	ATF-2
sphingomyelin	ATF-2
Coenzyme A	ATF-2
Cholesterol	ATF-2
?-hydroxycholesterol	ATF-2
oxygen	ATF-2
cAMP	ATF-2
Chloride	ATF-2
1-alpha,25-Dihydroxyvitamin D3	ATF-2
Bicarbonate	ATF-2
ATP	ATF-2
Phosphoenolpyruvate	ATF-2
L-Cysteine	ATF-2
GTP	ATF-2
Calcium	ATF-2
diacylglycerol	ATF-2
IMP	ATF-2
beta-Alanine	ATF-2
Acetol	ATF-2
glucocerebroside	ATF-2
Xanthine	ATF-2
Spermidine	ATF-2
Na	ATF-2
Guanine	ATF-2
Deoxyuridine	ATF-2
linoelaidyl coenzyme A	ATF-2
Ammonium	ATF-2
Serotonin	ATF-2
Chenodeoxyglycocholoyl-CoA	ATF-2
Formaldehyde	ATF-2
Bilirubin	ATF-2
Nitric oxide	ATF-2
cGMP	ATF-2
Hydroxymethylglutaryl-CoA	ATF-2
Thymidine	ATF-2
ADP	ATF-2
Adenine	ATF-2
potassium	ATF-2
NADPH	ATF-2
Phosphate	ATF-2
Adenosine	ATF-2
GMP	ATF-2
phosphatidylinositol	ATF-2
Histamine	ATF-2
Acetylcholine	ATF-2
dUTP	ATF-2
phosphatidylserine	ATF-2
beta-Aminopropion aldehyde	ATF-2
Dopamine	ATF-2
Creatinine	ATF-2
Superoxide anion	ATF-2
Hydrogen peroxide	LRRK
ATP	LRRK
GTP	LRRK
Glycine	LRRK
Dopamine	LRRK
Hydrogen peroxide	MST4
K	MST4
ATP	MST4
GTP	MST4
Calcium	MST4
Mercaptopyruvate	MST4
phosphatidylethanolamine	MST4
Adenosine	MST4
Sulfate	Lmr
Norepinephrine	Lmr
Cl	Lmr
AMP	Lmr
Sodium	Lmr
K	Lmr
Urea	Lmr
folic acid	Lmr
Cholesterol	Lmr
oxygen	Lmr
cAMP	Lmr
Chloride	Lmr
L-Lysine	Lmr
Porphobilinogen	Lmr
ATP	Lmr
Calcium	Lmr
Glycine	Lmr
phosphatidylinositol 4,5-bisphosphate	Lmr
Reduced glutathione	Lmr
Folate	Lmr
Ammonium	Lmr
Serotonin	Lmr
Formaldehyde	Lmr
Biotin	Lmr
Bilirubin	Lmr
triacylglycerol (homo sapiens)	Lmr
Nitric oxide	Lmr
Acetone	Lmr
cGMP	Lmr
potassium	Lmr
Phosphate	Lmr
GMP	Lmr
Histamine	Lmr
Acetylcholine	Lmr
Dopamine	Lmr
Creatinine	Lmr
Sulfate	MST1
Deoxycytidine	MST1
hyaluronan	MST1
Hydrogen peroxide	MST1
K	MST1
Guanosine	MST1
Succinate	MST1
Diphosphate	MST1
Urea	MST1
Sphingosine	MST1
L-Glutamine	MST1
oxygen	MST1
ATP	MST1
GTP	MST1
Calcium	MST1
diacylglycerol	MST1
2-Oxoadipate	MST1
myo-Inositol	MST1
glycochenodeoxycholate	MST1
NADH	MST1
Guanine	MST1
Nitric oxide	MST1
D-Glucose	MST1
phosphatidylethanolamine	MST1
Thymidine	MST1
ADP	MST1
NADPH	MST1
Phosphate	MST1
Adenosine	MST1
phosphatidylinositol	MST1
Acetylcholine	MST1
AMP	MST2
Hydrogen peroxide	MST2
K	MST2
oxygen	MST2
cAMP	MST2
ATP	MST2
GTP	MST2
Calcium	MST2
glycochenodeoxycholate	MST2
Guanine	MST2
Phosphate	MST2
Adenosine	MST2
phosphatidylinositol	MST2
Acetylcholine	MST2
L-Arginine	MST3
AMP	MST3
Hydrogen peroxide	MST3
Diphosphate	MST3
Fe	MST3
Urea	MST3
oxygen	MST3
cAMP	MST3
ATP	MST3
Calcium	MST3
Glycine	MST3
Mercaptopyruvate	MST3
Nitric oxide	MST3
ADP	MST3
Adenine	MST3
NADPH	MST3
Adenosine	MST3
Deoxycytidine	TTK
Cl	TTK
CO2	TTK
AMP	TTK
Hydrogen peroxide	TTK
Sodium	TTK
K	TTK
Guanosine	TTK
Inosine	TTK
UDP	TTK
Cholesterol	TTK
oxygen	TTK
cAMP	TTK
Chloride	TTK
ATP	TTK
GTP	TTK
Calcium	TTK
Glycine	TTK
IMP	TTK
L-Glutamate	TTK
Thiamin triphosphate	TTK
Na	TTK
Guanine	TTK
Deoxyuridine	TTK
Choline	TTK
Uridine	TTK
Serotonin	TTK
Chenodeoxyglycocholoyl-CoA	TTK
Hydroxymethylglutaryl-CoA	TTK
Thymidine	TTK
NADPH	TTK
Phosphate	TTK
Adenosine	TTK
Histamine	TTK
Acetylcholine	TTK
Uracil	TTK
dUTP	TTK
Dopamine	TTK
Sulfate	JAK2
Deoxycytidine	JAK2
Norepinephrine	JAK2
Cl	JAK2
L-Arginine	JAK2
CO2	JAK2
AMP	JAK2
Thymine	JAK2
Hydrogen peroxide	JAK2
Sodium	JAK2
ceramide	JAK2
K	JAK2
Guanosine	JAK2
Nicotinamide	JAK2
Inosine	JAK2
Taurine	JAK2
Methanol	JAK2
Tryptamine	JAK2
Diphosphate	JAK2
Fe	JAK2
phosphatidylinositol-3,4,5-trisphosphate	JAK2
Melatonin	JAK2
Urea	JAK2
lysophosphatidic acid (homo sapiens)	JAK2
Sphingosine	JAK2
Phosphatidylcholine	JAK2
vitamin D3	JAK2
sphingomyelin	JAK2
Coenzyme A	JAK2
Vitamin D3	JAK2
Nicotinamide adenine dinucleotide phosphate	JAK2
Cholesterol	JAK2
oxygen	JAK2
cAMP	JAK2
Chloride	JAK2
1-alpha,25-Dihydroxyvitamin D3	JAK2
ATP	JAK2
Phosphoenolpyruvate	JAK2
L-Cysteine	JAK2
GTP	JAK2
Calcium	JAK2
Nicotinamide adenine dinucleotide phosphate - reduced	JAK2
Adrenaline	JAK2
diacylglycerol	JAK2
Glycine	JAK2
L-Gulono-1,4-lactone	JAK2
Protoporphyrinogen IX	JAK2
dAMP	JAK2
3,4-Dihydroxyphenylethyleneglycol	JAK2
Mercaptopyruvate	JAK2
N-Acetyl-D-glucosamine 6-phosphate	JAK2
Glycolate	JAK2
glucocerebroside	JAK2
myo-Inositol	JAK2
2-Methylcitrate	JAK2
alpha-D-Galactose 1-phosphate	JAK2
NADH	JAK2
Xanthine	JAK2
NAD	JAK2
3-Methoxy-4-hydroxyphenylglycolaldehyde	JAK2
Na	JAK2
Reduced glutathione	JAK2
Guanine	JAK2
Deoxyuridine	JAK2
Choline	JAK2
Acetyl-CoA	JAK2
Uridine	JAK2
linoelaidyl coenzyme A	JAK2
NADP	JAK2
O2	JAK2
Creatine	JAK2
Pyridoxine	JAK2
Pyruvate	JAK2
L-Lactate	JAK2
Ammonium	JAK2
Serotonin	JAK2
Chenodeoxyglycocholoyl-CoA	JAK2
Formaldehyde	JAK2
Biotin	JAK2
Bilirubin	JAK2
triacylglycerol (homo sapiens)	JAK2
Acetaldehyde	JAK2
Nitric oxide	JAK2
D-Glucose	JAK2
cGMP	JAK2
Hydroxymethylglutaryl-CoA	JAK2
Thymidine	JAK2
ADP	JAK2
Adenine	JAK2
potassium	JAK2
NADPH	JAK2
Phosphate	JAK2
Adenosine	JAK2
GMP	JAK2
phosphatidylinositol	JAK2
Histamine	JAK2
GDP	JAK2
Cytidine	JAK2
Nicotinamide adenine dinucleotide	JAK2
Acetylcholine	JAK2
dUTP	JAK2
phosphatidylserine	JAK2
beta-Aminopropion aldehyde	JAK2
Dopamine	JAK2
Creatinine	JAK2
Superoxide anion	JAK2
Hypoxanthine	JAK2
Sulfate	JAK3
Deoxycytidine	JAK3
hyaluronan	JAK3
Cl	JAK3
L-Arginine	JAK3
AMP	JAK3
Sodium	JAK3
ceramide	JAK3
K	JAK3
Methanol	JAK3
Diphosphate	JAK3
phosphatidylinositol-3,4,5-trisphosphate	JAK3
Urea	JAK3
Sphingosine	JAK3
Phosphatidylcholine	JAK3
UDP	JAK3
sphingomyelin	JAK3
Cholesterol	JAK3
oxygen	JAK3
cAMP	JAK3
Chloride	JAK3
ATP	JAK3
GTP	JAK3
Calcium	JAK3
Glycine	JAK3
2-Oxoadipate	JAK3
Thiamin triphosphate	JAK3
N-Acetyl-D-glucosamine 6-phosphate	JAK3
myo-Inositol	JAK3
2-Methylcitrate	JAK3
Xanthine	JAK3
NAD	JAK3
3-Methoxy-4-hydroxyphenylglycolaldehyde	JAK3
Na	JAK3
Guanine	JAK3
Choline	JAK3
Uridine	JAK3
Serotonin	JAK3
Biotin	JAK3
triacylglycerol (homo sapiens)	JAK3
Nitric oxide	JAK3
Thymidine	JAK3
ADP	JAK3
potassium	JAK3
NADPH	JAK3
Phosphate	JAK3
Adenosine	JAK3
GMP	JAK3
phosphatidylinositol	JAK3
Histamine	JAK3
Cytidine	JAK3
Acetylcholine	JAK3
phosphatidylserine	JAK3
beta-Aminopropion aldehyde	JAK3
Creatinine	JAK3
Sulfate	JAK1
Deoxycytidine	JAK1
hyaluronan	JAK1
Cl	JAK1
L-Arginine	JAK1
AMP	JAK1
Hydrogen peroxide	JAK1
Sodium	JAK1
ceramide	JAK1
K	JAK1
Guanosine	JAK1
Nicotinamide	JAK1
Diphosphate	JAK1
phosphatidylinositol-3,4,5-trisphosphate	JAK1
Urea	JAK1
Sphingosine	JAK1
Phosphatidylcholine	JAK1
UDP	JAK1
sphingomyelin	JAK1
Coenzyme A	JAK1
Nicotinamide adenine dinucleotide phosphate	JAK1
Cholesterol	JAK1
oxygen	JAK1
cAMP	JAK1
Chloride	JAK1
ATP	JAK1
L-Cysteine	JAK1
GTP	JAK1
Calcium	JAK1
Nicotinamide adenine dinucleotide phosphate - reduced	JAK1
Glycine	JAK1
2-Oxoadipate	JAK1
dAMP	JAK1
3,4-Dihydroxyphenylethyleneglycol	JAK1
Sarcosine	JAK1
Xanthine	JAK1
NAD	JAK1
Na	JAK1
Reduced glutathione	JAK1
Guanine	JAK1
Deoxyuridine	JAK1
Choline	JAK1
Uridine	JAK1
linoelaidyl coenzyme A	JAK1
NADP	JAK1
Pyruvate	JAK1
Serotonin	JAK1
Chenodeoxyglycocholoyl-CoA	JAK1
Biotin	JAK1
triacylglycerol (homo sapiens)	JAK1
Nitric oxide	JAK1
D-Glucose	JAK1
cGMP	JAK1
Hydroxymethylglutaryl-CoA	JAK1
Thymidine	JAK1
ADP	JAK1
Adenine	JAK1
potassium	JAK1
NADPH	JAK1
Phosphate	JAK1
Adenosine	JAK1
GMP	JAK1
phosphatidylinositol	JAK1
Histamine	JAK1
Cytidine	JAK1
Nicotinamide adenine dinucleotide	JAK1
Acetylcholine	JAK1
phosphatidylserine	JAK1
beta-Aminopropion aldehyde	JAK1
Dopamine	JAK1
Sulfate	NR1H4
25-Hydroxycholesterol	NR1H4
AMP	NR1H4
Sodium	NR1H4
Taurine	NR1H4
Coenzyme A	NR1H4
Cholesterol	NR1H4
?-hydroxycholesterol	NR1H4
oxygen	NR1H4
cAMP	NR1H4
1-alpha,25-Dihydroxyvitamin D3	NR1H4
ATP	NR1H4
Phosphoenolpyruvate	NR1H4
Lanosterol	NR1H4
GTP	NR1H4
Calcium	NR1H4
Glycine	NR1H4
beta-Alanine	NR1H4
Acetol	NR1H4
Uridine	NR1H4
linoelaidyl coenzyme A	NR1H4
Pyruvate	NR1H4
Chenodeoxyglycocholoyl-CoA	NR1H4
Bilirubin	NR1H4
triacylglycerol (homo sapiens)	NR1H4
Nitric oxide	NR1H4
Thymidine	NR1H4
Cl	RelB
AMP	RelB
Hydrogen peroxide	RelB
Sodium	RelB
ceramide	RelB
K	RelB
Guanosine	RelB
Nicotinamide	RelB
Diphosphate	RelB
Fe	RelB
Urea	RelB
Phosphatidylcholine	RelB
vitamin D3	RelB
sphingomyelin	RelB
Vitamin D3	RelB
Cholesterol	RelB
oxygen	RelB
cAMP	RelB
1-alpha,25-Dihydroxyvitamin D3	RelB
ATP	RelB
Phosphoenolpyruvate	RelB
Methylglyoxal	RelB
GTP	RelB
Calcium	RelB
Glycine	RelB
L-Gulono-1,4-lactone	RelB
L-Glutamate	RelB
Protoporphyrinogen IX	RelB
NAD	RelB
Spermidine	RelB
Na	RelB
Guanine	RelB
Uridine	RelB
Serotonin	RelB
Nitric oxide	RelB
cGMP	RelB
Thymidine	RelB
ADP	RelB
potassium	RelB
Citrate	RelB
Phosphate	RelB
Adenosine	RelB
phosphatidylinositol	RelB
GDP	RelB
Acetylcholine	RelB
phosphatidylserine	RelB
beta-Aminopropion aldehyde	RelB
Creatinine	RelB
Sulfate	RelA
Deoxycytidine	RelA
hyaluronan	RelA
Norepinephrine	RelA
25-Hydroxyvitamin D3	RelA
Cl	RelA
L-Arginine	RelA
25-Hydroxycholesterol	RelA
CO2	RelA
AMP	RelA
Hydrogen peroxide	RelA
Sodium	RelA
ceramide	RelA
K	RelA
Guanosine	RelA
Nicotinamide	RelA
Succinate	RelA
Inosine	RelA
CTP	RelA
Taurine	RelA
Methanol	RelA
Diphosphate	RelA
Fe	RelA
phosphatidylinositol-3,4,5-trisphosphate	RelA
Melatonin	RelA
L-Aspartate	RelA
Urea	RelA
Thiamine diphosphate	RelA
lysophosphatidic acid (homo sapiens)	RelA
Sphingosine	RelA
Phosphatidylcholine	RelA
UDP	RelA
folic acid	RelA
Biliverdin	RelA
vitamin D3	RelA
sphingomyelin	RelA
Coenzyme A	RelA
Vitamin D3	RelA
L-Serine	RelA
Nicotinamide adenine dinucleotide phosphate	RelA
Cholesterol	RelA
?-hydroxycholesterol	RelA
oxygen	RelA
dGTP	RelA
cAMP	RelA
Chloride	RelA
1-alpha,25-Dihydroxyvitamin D3	RelA
L-Lysine	RelA
Porphobilinogen	RelA
cardiolipin	RelA
Glycine betaine	RelA
ATP	RelA
Phosphoenolpyruvate	RelA
D-Alanine	RelA
L-Cysteine	RelA
Methylglyoxal	RelA
Lanosterol	RelA
Oxaloacetate	RelA
GTP	RelA
Calcium	RelA
D-Glucarate	RelA
L-Proline	RelA
Nicotinamide adenine dinucleotide phosphate - reduced	RelA
diacylglycerol	RelA
D-Fructose	RelA
Glycine	RelA
IMP	RelA
L-Gulono-1,4-lactone	RelA
Farnesyl diphosphate	RelA
Protoporphyrinogen IX	RelA
2-Oxoadipate	RelA
Ceramide 1-phosphate	RelA
Deoxyinosine	RelA
Thiamin triphosphate	RelA
dAMP	RelA
beta-Alanine	RelA
Sphingosine 1-phosphate	RelA
Mercaptopyruvate	RelA
L-Alanine	RelA
dTMP	RelA
phosphatidylinositol 4,5-bisphosphate	RelA
Glycolate	RelA
Acetol	RelA
glucocerebroside	RelA
(R)-Mevalonate	RelA
myo-Inositol	RelA
2-Methylcitrate	RelA
glycocholate	RelA
Previtamin D3	RelA
3-Phosphoadenylyl sulfate	RelA
Pyridoxamine	RelA
Methylamine	RelA
NADH	RelA
Xanthine	RelA
NAD	RelA
Spermidine	RelA
3-Methoxy-4-hydroxyphenylglycolaldehyde	RelA
Na	RelA
Reduced glutathione	RelA
Guanine	RelA
Folate	RelA
Deoxyuridine	RelA
Choline	RelA
Acetyl-CoA	RelA
Uridine	RelA
linoelaidyl coenzyme A	RelA
NADP	RelA
O2	RelA
Pyruvate	RelA
L-Lactate	RelA
Ammonium	RelA
Serotonin	RelA
Chenodeoxyglycocholoyl-CoA	RelA
Formaldehyde	RelA
Biotin	RelA
Bilirubin	RelA
triacylglycerol (homo sapiens)	RelA
Acetaldehyde	RelA
Nitric oxide	RelA
D-Glucose	RelA
cGMP	RelA
phosphatidylethanolamine	RelA
Hydroxymethylglutaryl-CoA	RelA
Thymidine	RelA
ADP	RelA
Adenine	RelA
potassium	RelA
NADPH	RelA
Citrate	RelA
Phosphate	RelA
Adenosine	RelA
GMP	RelA
phosphatidylinositol	RelA
Histamine	RelA
GDP	RelA
Cytidine	RelA
Nicotinamide adenine dinucleotide	RelA
Acetylcholine	RelA
Uracil	RelA
dUTP	RelA
phosphatidylserine	RelA
Deoxyguanosine	RelA
beta-Aminopropion aldehyde	RelA
Dopamine	RelA
Creatinine	RelA
Superoxide anion	RelA
Hypoxanthine	RelA
Cl	NR1H2
K	NR1H2
27-Hydroxycholesterol	NR1H2
Cholesterol	NR1H2
?-hydroxycholesterol	NR1H2
1-alpha,25-Dihydroxyvitamin D3	NR1H2
Desmosterol	NR1H2
ATP	NR1H2
24-Hydroxycholesterol	NR1H2
Adenosine 5-phosphosulfate	NR1H2
Biotinyl-5-AMP	NR1H2
beta-Alanine	NR1H2
Quinolinate	NR1H2
Pyruvate	NR1H2
Chenodeoxyglycocholoyl-CoA	NR1H2
Bilirubin	NR1H2
triacylglycerol (homo sapiens)	NR1H2
Nitric oxide	NR1H2
Hydroxymethylglutaryl-CoA	NR1H2
Thymidine	NR1H2
Cl	NR1H3
K	NR1H3
27-Hydroxycholesterol	NR1H3
Cholesterol	NR1H3
?-hydroxycholesterol	NR1H3
1-alpha,25-Dihydroxyvitamin D3	NR1H3
Desmosterol	NR1H3
ATP	NR1H3
24-Hydroxycholesterol	NR1H3
Calcium	NR1H3
Adenosine 5-phosphosulfate	NR1H3
Biotinyl-5-AMP	NR1H3
beta-Alanine	NR1H3
Quinolinate	NR1H3
Acetyl-CoA	NR1H3
Pyruvate	NR1H3
Chenodeoxyglycocholoyl-CoA	NR1H3
triacylglycerol (homo sapiens)	NR1H3
Nitric oxide	NR1H3
Hydroxymethylglutaryl-CoA	NR1H3
Thymidine	NR1H3
Sulfate	VEGFR
Deoxycytidine	VEGFR
hyaluronan	VEGFR
Cl	VEGFR
L-Arginine	VEGFR
CO2	VEGFR
AMP	VEGFR
Hydrogen peroxide	VEGFR
Sodium	VEGFR
ceramide	VEGFR
K	VEGFR
Guanosine	VEGFR
Nicotinamide	VEGFR
Succinate	VEGFR
Methanol	VEGFR
Diphosphate	VEGFR
Fe	VEGFR
phosphatidylinositol-3,4,5-trisphosphate	VEGFR
Melatonin	VEGFR
Urea	VEGFR
lysophosphatidic acid (homo sapiens)	VEGFR
Sphingosine	VEGFR
folic acid	VEGFR
Cholesterol	VEGFR
oxygen	VEGFR
cAMP	VEGFR
Chloride	VEGFR
1-alpha,25-Dihydroxyvitamin D3	VEGFR
L-Lysine	VEGFR
Bicarbonate	VEGFR
ATP	VEGFR
GTP	VEGFR
Calcium	VEGFR
N,N-Dimethylglycine	VEGFR
diacylglycerol	VEGFR
Ethanolamine	VEGFR
Glycine	VEGFR
2-Oxoadipate	VEGFR
glucocerebroside	VEGFR
myo-Inositol	VEGFR
2-Methylcitrate	VEGFR
Previtamin D3	VEGFR
alpha-D-Galactose 1-phosphate	VEGFR
NAD	VEGFR
3-Methoxy-4-hydroxyphenylglycolaldehyde	VEGFR
Na	VEGFR
Reduced glutathione	VEGFR
Guanine	VEGFR
Folate	VEGFR
Deoxyuridine	VEGFR
Acetyl-CoA	VEGFR
Uridine	VEGFR
O2	VEGFR
Pyruvate	VEGFR
L-Lactate	VEGFR
Ammonium	VEGFR
Serotonin	VEGFR
Chenodeoxyglycocholoyl-CoA	VEGFR
Formaldehyde	VEGFR
Biotin	VEGFR
Bilirubin	VEGFR
triacylglycerol (homo sapiens)	VEGFR
Nitric oxide	VEGFR
D-Glucose	VEGFR
cGMP	VEGFR
phosphatidylethanolamine	VEGFR
Hydroxymethylglutaryl-CoA	VEGFR
Thymidine	VEGFR
ADP	VEGFR
Adenine	VEGFR
potassium	VEGFR
NADPH	VEGFR
Phosphate	VEGFR
Adenosine	VEGFR
GMP	VEGFR
phosphatidylinositol	VEGFR
Histamine	VEGFR
GDP	VEGFR
Acetylcholine	VEGFR
Uracil	VEGFR
dUTP	VEGFR
Deoxyguanosine	VEGFR
beta-Aminopropion aldehyde	VEGFR
Dopamine	VEGFR
Creatinine	VEGFR
Superoxide anion	VEGFR
Sulfate	H11
Deoxycytidine	H11
Norepinephrine	H11
Cl	H11
L-Arginine	H11
CO2	H11
AMP	H11
Hydrogen peroxide	H11
Sodium	H11
ceramide	H11
K	H11
Nicotinamide	H11
Taurine	H11
Diphosphate	H11
Fe	H11
Melatonin	H11
Urea	H11
Phosphatidylcholine	H11
L-Glutamine	H11
vitamin D3	H11
Coenzyme A	H11
Vitamin D3	H11
Cholesterol	H11
sn-Glycero-3-phosphocholine	H11
oxygen	H11
cAMP	H11
Deoxyribose	H11
Chloride	H11
1-alpha,25-Dihydroxyvitamin D3	H11
Bicarbonate	H11
cardiolipin	H11
Coproporphyrinogen III	H11
ATP	H11
GTP	H11
Calcium	H11
Nicotinamide adenine dinucleotide phosphate - reduced	H11
Glycine	H11
L-Gulono-1,4-lactone	H11
L-Glutamate	H11
Protoporphyrinogen IX	H11
Homogentisate	H11
L-Pipecolate	H11
N-Acetyl-D-glucosamine 6-phosphate	H11
glucocerebroside	H11
(R)-Mevalonate	H11
Glutaryl-CoA	H11
alpha-D-Galactose 1-phosphate	H11
NAD	H11
Na	H11
Guanine	H11
Choline	H11
linoelaidyl coenzyme A	H11
NADP	H11
O2	H11
Creatine	H11
L-Lactate	H11
Ammonium	H11
Chenodeoxyglycocholoyl-CoA	H11
Formaldehyde	H11
Biotin	H11
Bilirubin	H11
triacylglycerol (homo sapiens)	H11
Nitric oxide	H11
D-Glucose	H11
Acetone	H11
phosphatidylethanolamine	H11
Thymidine	H11
ADP	H11
Adenine	H11
potassium	H11
NADPH	H11
Citrate	H11
Phosphate	H11
Adenosine	H11
phosphatidylinositol	H11
Nicotinamide adenine dinucleotide	H11
Uracil	H11
dUTP	H11
Deoxyguanosine	H11
beta-Aminopropion aldehyde	H11
Sulfate	BLK
Norepinephrine	BLK
Cl	BLK
CO2	BLK
AMP	BLK
Sodium	BLK
K	BLK
Guanosine	BLK
Nicotinamide	BLK
Taurine	BLK
Methanol	BLK
Diphosphate	BLK
Fe	BLK
phosphatidylinositol-3,4,5-trisphosphate	BLK
Melatonin	BLK
Urea	BLK
Phosphatidylcholine	BLK
folic acid	BLK
Coenzyme A	BLK
Nicotinamide adenine dinucleotide phosphate	BLK
Cholesterol	BLK
oxygen	BLK
cAMP	BLK
Chloride	BLK
ATP	BLK
GTP	BLK
Calcium	BLK
L-Threonine	BLK
Nicotinamide adenine dinucleotide phosphate - reduced	BLK
diacylglycerol	BLK
Glycine	BLK
dAMP	BLK
Previtamin D3	BLK
alpha-D-Galactose 1-phosphate	BLK
Spermidine	BLK
3-Methoxy-4-hydroxyphenylglycolaldehyde	BLK
Na	BLK
Guanine	BLK
Riboflavin	BLK
linoelaidyl coenzyme A	BLK
O2	BLK
Creatine	BLK
Serotonin	BLK
Formaldehyde	BLK
Bilirubin	BLK
Acetaldehyde	BLK
Nitric oxide	BLK
ADP	BLK
Adenine	BLK
potassium	BLK
NADPH	BLK
Phosphate	BLK
Adenosine	BLK
phosphatidylinositol	BLK
Histamine	BLK
Nicotinamide adenine dinucleotide	BLK
Acetylcholine	BLK
Dopamine	BLK
Superoxide anion	BLK
Sulfate	HCK
Deoxycytidine	HCK
hyaluronan	HCK
Norepinephrine	HCK
Cl	HCK
CO2	HCK
AMP	HCK
Hydrogen peroxide	HCK
Sodium	HCK
ceramide	HCK
K	HCK
Guanosine	HCK
Nicotinamide	HCK
Inosine	HCK
Fe	HCK
phosphatidylinositol-3,4,5-trisphosphate	HCK
Sphingosine	HCK
vitamin D3	HCK
sphingomyelin	HCK
Coenzyme A	HCK
Vitamin D3	HCK
Nicotinamide adenine dinucleotide phosphate	HCK
Cholesterol	HCK
oxygen	HCK
cAMP	HCK
Chloride	HCK
1-alpha,25-Dihydroxyvitamin D3	HCK
Bicarbonate	HCK
ATP	HCK
GTP	HCK
Calcium	HCK
Nicotinamide adenine dinucleotide phosphate - reduced	HCK
diacylglycerol	HCK
Glycine	HCK
L-Gulono-1,4-lactone	HCK
Protoporphyrinogen IX	HCK
2-Oxoadipate	HCK
dAMP	HCK
NAD	HCK
Spermidine	HCK
Na	HCK
Guanine	HCK
Riboflavin	HCK
Uridine	HCK
linoelaidyl coenzyme A	HCK
NADP	HCK
O2	HCK
Creatine	HCK
Serotonin	HCK
Chenodeoxyglycocholoyl-CoA	HCK
Nitric oxide	HCK
cGMP	HCK
ADP	HCK
Adenine	HCK
potassium	HCK
NADPH	HCK
Phosphate	HCK
Adenosine	HCK
phosphatidylinositol	HCK
Histamine	HCK
Cytidine	HCK
Nicotinamide adenine dinucleotide	HCK
Acetylcholine	HCK
Superoxide anion	HCK
Sulfate	GRK
Norepinephrine	GRK
Cl	GRK
AMP	GRK
Adenosine 3,5-bisphosphate	GRK
Hydrogen peroxide	GRK
Sodium	GRK
ceramide	GRK
K	GRK
Guanosine	GRK
Diphosphate	GRK
Fe	GRK
Melatonin	GRK
Urea	GRK
lysophosphatidic acid (homo sapiens)	GRK
Sphingosine	GRK
Phosphatidylcholine	GRK
vitamin D3	GRK
Coenzyme A	GRK
Vitamin D3	GRK
oxygen	GRK
cAMP	GRK
Chloride	GRK
Bicarbonate	GRK
ATP	GRK
GTP	GRK
Calcium	GRK
Adrenaline	GRK
diacylglycerol	GRK
Glycine	GRK
IMP	GRK
L-Gulono-1,4-lactone	GRK
Protoporphyrinogen IX	GRK
Glycerol 3-phosphate	GRK
myo-Inositol	GRK
NAD	GRK
Na	GRK
Guanine	GRK
Uridine	GRK
linoelaidyl coenzyme A	GRK
Serotonin	GRK
Chenodeoxyglycocholoyl-CoA	GRK
Biotin	GRK
Nitric oxide	GRK
cGMP	GRK
phosphatidylethanolamine	GRK
Thymidine	GRK
ADP	GRK
potassium	GRK
Phosphate	GRK
Adenosine	GRK
GMP	GRK
phosphatidylinositol	GRK
Histamine	GRK
GDP	GRK
Acetylcholine	GRK
beta-Aminopropion aldehyde	GRK
Dopamine	GRK
CO2	TYRO3
K	TYRO3
Diphosphate	TYRO3
Sphingosine	TYRO3
Cholesterol	TYRO3
oxygen	TYRO3
Chloride	TYRO3
1-alpha,25-Dihydroxyvitamin D3	TYRO3
Bicarbonate	TYRO3
cardiolipin	TYRO3
ATP	TYRO3
GTP	TYRO3
Calcium	TYRO3
myo-Inositol	TYRO3
Guanine	TYRO3
Nitric oxide	TYRO3
Thymidine	TYRO3
ADP	TYRO3
Phosphate	TYRO3
Adenosine	TYRO3
phosphatidylinositol	TYRO3
Histamine	TYRO3
GDP	TYRO3
phosphatidylserine	TYRO3
Deoxycytidine	TGFbR2
AMP	TGFbR2
Hydrogen peroxide	TGFbR2
Sodium	TGFbR2
K	TGFbR2
Nicotinamide	TGFbR2
Phosphatidylcholine	TGFbR2
Cholesterol	TGFbR2
oxygen	TGFbR2
Chloride	TGFbR2
ATP	TGFbR2
GTP	TGFbR2
Calcium	TGFbR2
Glycine	TGFbR2
glucocerebroside	TGFbR2
NADH	TGFbR2
NAD	TGFbR2
Na	TGFbR2
Thymidine	TGFbR2
Adenine	TGFbR2
NADPH	TGFbR2
Phosphate	TGFbR2
Adenosine	TGFbR2
phosphatidylinositol	TGFbR2
oxygen	TGFbR1
Chloride	TGFbR1
GTP	TGFbR1
Folate	TGFbR1
Nitric oxide	TGFbR1
Thymidine	TGFbR1
Phosphate	TGFbR1
phosphatidylinositol	TGFbR1
Cytidine	TGFbR1
K	Haspin
oxygen	Haspin
ATP	Haspin
Phosphate	Haspin
Adenosine	Haspin
Sulfate	CHK1
Deoxycytidine	CHK1
Norepinephrine	CHK1
Cl	CHK1
AMP	CHK1
Thymine	CHK1
Hydrogen peroxide	CHK1
Sodium	CHK1
K	CHK1
Nicotinamide	CHK1
dTTP	CHK1
Methanol	CHK1
Diphosphate	CHK1
Fe	CHK1
L-Aspartate	CHK1
Urea	CHK1
folic acid	CHK1
oxygen	CHK1
cAMP	CHK1
Chloride	CHK1
1-alpha,25-Dihydroxyvitamin D3	CHK1
L-Lysine	CHK1
Bicarbonate	CHK1
ATP	CHK1
L-Cysteine	CHK1
Methylglyoxal	CHK1
GTP	CHK1
Calcium	CHK1
dATP	CHK1
Nicotinamide adenine dinucleotide phosphate - reduced	CHK1
Glycine	CHK1
L-Glutamate	CHK1
Mercaptopyruvate	CHK1
5,6-dihydrouracil	CHK1
glucocerebroside	CHK1
7,8-Dihydrofolate	CHK1
NAD	CHK1
Spermidine	CHK1
3-Methoxy-4-hydroxyphenylglycolaldehyde	CHK1
Na	CHK1
Guanine	CHK1
Deoxyuridine	CHK1
Acetyl-CoA	CHK1
Uridine	CHK1
NADP	CHK1
O2	CHK1
Serotonin	CHK1
Chenodeoxyglycocholoyl-CoA	CHK1
Biotin	CHK1
Nitric oxide	CHK1
Hydroxymethylglutaryl-CoA	CHK1
Thymidine	CHK1
ADP	CHK1
Adenine	CHK1
potassium	CHK1
NADPH	CHK1
Phosphate	CHK1
Adenosine	CHK1
phosphatidylinositol	CHK1
Histamine	CHK1
Cytidine	CHK1
Nicotinamide adenine dinucleotide	CHK1
Uracil	CHK1
dUTP	CHK1
phosphatidylserine	CHK1
Deoxyguanosine	CHK1
Creatinine	CHK1
Superoxide anion	CHK1
Deoxycytidine	CHK2
Norepinephrine	CHK2
Cl	CHK2
AMP	CHK2
Thymine	CHK2
Hydrogen peroxide	CHK2
Sodium	CHK2
K	CHK2
Nicotinamide	CHK2
dTTP	CHK2
Diphosphate	CHK2
Fe	CHK2
Urea	CHK2
oxygen	CHK2
cAMP	CHK2
Chloride	CHK2
1-alpha,25-Dihydroxyvitamin D3	CHK2
L-Lysine	CHK2
ATP	CHK2
L-Cysteine	CHK2
Methylglyoxal	CHK2
GTP	CHK2
Calcium	CHK2
dATP	CHK2
Glycine	CHK2
IMP	CHK2
L-Glutamate	CHK2
5,6-dihydrouracil	CHK2
7,8-Dihydrofolate	CHK2
NAD	CHK2
3-Methoxy-4-hydroxyphenylglycolaldehyde	CHK2
Na	CHK2
Guanine	CHK2
Deoxyuridine	CHK2
Choline	CHK2
Acetyl-CoA	CHK2
Uridine	CHK2
Chenodeoxyglycocholoyl-CoA	CHK2
Biotin	CHK2
Nitric oxide	CHK2
Hydroxymethylglutaryl-CoA	CHK2
Thymidine	CHK2
ADP	CHK2
Adenine	CHK2
potassium	CHK2
NADPH	CHK2
Phosphate	CHK2
Adenosine	CHK2
phosphatidylinositol	CHK2
Cytidine	CHK2
Nicotinamide adenine dinucleotide	CHK2
Uracil	CHK2
dUTP	CHK2
phosphatidylserine	CHK2
Deoxyguanosine	CHK2
Superoxide anion	CHK2
Sulfate	LZK
K	LZK
Urea	LZK
ATP	LZK
Calcium	LZK
Xanthine	LZK
Sulfate	PKCa
AMP	PKCa
Sodium	PKCa
K	PKCa
Guanosine	PKCa
Sphingosine	PKCa
cAMP	PKCa
Chloride	PKCa
ATP	PKCa
Calcium	PKCa
diacylglycerol	PKCa
Glycine	PKCa
myo-Inositol	PKCa
3-Methoxy-4-hydroxyphenylglycolaldehyde	PKCa
Na	PKCa
Guanine	PKCa
O2	PKCa
[truncated: 19,243 more rows]

## Sheet: 5) Drug-Prot Assoc.
drug_name	protein_name
(-)-atenolol	BIKE
(-)-atenolol	DMPK
(-)-atenolol	MAK
(-)-atenolol	NR1H3
(-)-atenolol	VEGFR
(-)-atenolol	GRK
(-)-atenolol	NOS
(-)-atenolol	CDC2
(-)-atenolol	EGFR
(-)-atenolol	G11
(-)-atenolol	GPRK5
(-)-atenolol	Akt
(-)-atenolol	RAF
(-)-atenolol	FGR
(-)-atenolol	MKK3
(-)-atenolol	Rac
(-)-atenolol	Ras
(-)-atenolol	PKC
(-)-atenolol	PKA
(-)-atenolol	PKD
(-)-atenolol	ATR
(-)-atenolol	FLT1
(-)-atenolol	p70S6K
(-)-atenolol	SEK
(-)-atenolol	PDE
(-)-atenolol	CDK2
(-)-atenolol	MUSK
(-)-atenolol	PAK
(-)-atenolol	WEE
(-)-atenolol	MOS
(-)-atenolol	LOK
(-)-atenolol	c-Jun
(-)-atenolol	MAPK
(-)-atenolol	GSK
(-)-atenolol	Erk1
(-)-atenolol	Erk2
(-)-atenolol	PIM
(-)-atenolol	Trk
(-)-atenolol	RON
(-)-atenolol	TRKA
(-)-atenolol	p38
(-)-atenolol	Eph
(-)-atenolol	TEC
(-)-atenolol	MINK
(-)-atenolol	MEK
(-)-atenolol	AurA
(-)-atenolol	SGK
(-)-isoprenaline	RYK
(-)-isoprenaline	DMPK
(-)-isoprenaline	MAK
(-)-isoprenaline	GRK
(-)-isoprenaline	NOS
(-)-isoprenaline	G11
(-)-isoprenaline	MAP2K1
(-)-isoprenaline	Akt
(-)-isoprenaline	Rac
(-)-isoprenaline	Ras
(-)-isoprenaline	PKC
(-)-isoprenaline	PKA
(-)-isoprenaline	PKG
(-)-isoprenaline	PKD
(-)-isoprenaline	IRR
(-)-isoprenaline	ANPa
(-)-isoprenaline	CaMK2d
(-)-isoprenaline	ATM
(-)-isoprenaline	ATR
(-)-isoprenaline	PDE
(-)-isoprenaline	NR4A3
(-)-isoprenaline	NR4A1
(-)-isoprenaline	PAK
(-)-isoprenaline	KIS
(-)-isoprenaline	DDR
(-)-isoprenaline	MOK
(-)-isoprenaline	MARK2
(-)-isoprenaline	SRC
(-)-isoprenaline	c-Jun
(-)-isoprenaline	FAK
(-)-isoprenaline	MAPK
(-)-isoprenaline	GSK
(-)-isoprenaline	Erk1
(-)-isoprenaline	Erk2
(-)-isoprenaline	NR4A2
(-)-isoprenaline	TRKA
(-)-isoprenaline	p38
(-)-isoprenaline	Eph
(-)-isoprenaline	MINK
(-)-isoprenaline	MEK
(-)-isoprenaline	AurA
(-)-isoprenaline	MER
(-)-isoprenaline	FMS
(-)-MK-801	CAMKK
(-)-MK-801	JAK2
(-)-MK-801	JAK3
(-)-MK-801	RelA
(-)-MK-801	GRK
(-)-MK-801	NOS
(-)-MK-801	RET
(-)-MK-801	EGFR
(-)-MK-801	CaMK4
(-)-MK-801	MAP2K1
(-)-MK-801	Elk1
(-)-MK-801	Akt
(-)-MK-801	DYRK
(-)-MK-801	RAF
(-)-MK-801	DYRK1A
(-)-MK-801	MKK6
(-)-MK-801	Rac
(-)-MK-801	Ras
(-)-MK-801	PKR
(-)-MK-801	DAPK
(-)-MK-801	PKC
(-)-MK-801	PKA
(-)-MK-801	PKG
(-)-MK-801	PKD
(-)-MK-801	CSK
(-)-MK-801	HSP27
(-)-MK-801	ATM
(-)-MK-801	CaMK2a
(-)-MK-801	ATR
(-)-MK-801	p70S6K
(-)-MK-801	CLK
(-)-MK-801	PDE
(-)-MK-801	CDK4
(-)-MK-801	CDK5
(-)-MK-801	FYN
(-)-MK-801	NR4A1
(-)-MK-801	NR1C1
(-)-MK-801	NOR1
(-)-MK-801	MAP3K1
(-)-MK-801	FRAP
(-)-MK-801	KIS
(-)-MK-801	ErbB4
(-)-MK-801	RGC
(-)-MK-801	SAPK
(-)-MK-801	MOS
(-)-MK-801	EphB2
(-)-MK-801	EphB1
(-)-MK-801	c-Rel
(-)-MK-801	MARK4
(-)-MK-801	MARK2
(-)-MK-801	KDR
(-)-MK-801	SRC
(-)-MK-801	CDK
(-)-MK-801	c-Jun
(-)-MK-801	IRE
(-)-MK-801	MAPK
(-)-MK-801	PDK1
(-)-MK-801	JNK1
(-)-MK-801	JNK3
(-)-MK-801	AKT1
(-)-MK-801	GSK
(-)-MK-801	Erk1
(-)-MK-801	Erk2
(-)-MK-801	Trk
(-)-MK-801	NR4A2
(-)-MK-801	CTK
(-)-MK-801	TRKC
(-)-MK-801	TRKB
(-)-MK-801	TRKA
(-)-MK-801	p38
(-)-MK-801	Eph
(-)-MK-801	MEK
(-)-MK-801	AurA
(-)-MK-801	MER
(-)-MK-801	FMS
(-)-MK-801	PDGFR
(+)-isoprenaline	RYK
(+)-isoprenaline	DMPK
(+)-isoprenaline	MAK
(+)-isoprenaline	GRK
(+)-isoprenaline	NOS
(+)-isoprenaline	G11
(+)-isoprenaline	MAP2K1
(+)-isoprenaline	Akt
(+)-isoprenaline	Rac
(+)-isoprenaline	Ras
(+)-isoprenaline	PKC
(+)-isoprenaline	PKA
(+)-isoprenaline	PKG
(+)-isoprenaline	PKD
(+)-isoprenaline	IRR
(+)-isoprenaline	ANPa
(+)-isoprenaline	CaMK2d
(+)-isoprenaline	ATM
(+)-isoprenaline	ATR
(+)-isoprenaline	PDE
(+)-isoprenaline	NR4A3
(+)-isoprenaline	NR4A1
(+)-isoprenaline	PAK
(+)-isoprenaline	KIS
(+)-isoprenaline	DDR
(+)-isoprenaline	MOK
(+)-isoprenaline	MARK2
(+)-isoprenaline	SRC
(+)-isoprenaline	c-Jun
(+)-isoprenaline	FAK
(+)-isoprenaline	MAPK
(+)-isoprenaline	GSK
(+)-isoprenaline	Erk1
(+)-isoprenaline	Erk2
(+)-isoprenaline	NR4A2
(+)-isoprenaline	TRKA
(+)-isoprenaline	p38
(+)-isoprenaline	Eph
(+)-isoprenaline	MINK
(+)-isoprenaline	MEK
(+)-isoprenaline	AurA
(+)-isoprenaline	MER
(+)-isoprenaline	FMS
(+/-)-catechin	CAMKK
(+/-)-catechin	MAK
(+/-)-catechin	ATF-2
(+/-)-catechin	TTK
(+/-)-catechin	JAK2
(+/-)-catechin	JAK1
(+/-)-catechin	RelB
(+/-)-catechin	RelA
(+/-)-catechin	VEGFR
(+/-)-catechin	NOS
(+/-)-catechin	RET
(+/-)-catechin	CDC2
(+/-)-catechin	EGFR
(+/-)-catechin	MAP2K2
(+/-)-catechin	MAP2K1
(+/-)-catechin	Abl
(+/-)-catechin	Akt
(+/-)-catechin	RSK
(+/-)-catechin	DYRK
(+/-)-catechin	RAF
(+/-)-catechin	DYRK1A
(+/-)-catechin	HRI
(+/-)-catechin	MKK6
(+/-)-catechin	Rac
(+/-)-catechin	SYK
(+/-)-catechin	Ras
(+/-)-catechin	PAK1
(+/-)-catechin	DAPK
(+/-)-catechin	MSK1
(+/-)-catechin	PKC
(+/-)-catechin	PKA
(+/-)-catechin	HSP27
(+/-)-catechin	ATM
(+/-)-catechin	ATR
(+/-)-catechin	PDE
(+/-)-catechin	CDK2
(+/-)-catechin	CDK4
(+/-)-catechin	CDK5
(+/-)-catechin	CDK6
(+/-)-catechin	FYN
(+/-)-catechin	MEKK
(+/-)-catechin	NRK
(+/-)-catechin	PAK
(+/-)-catechin	MAP3K8
(+/-)-catechin	MAP3K2
(+/-)-catechin	MAP3K1
(+/-)-catechin	MAP3K5
(+/-)-catechin	IRAK
(+/-)-catechin	FRAP
(+/-)-catechin	PHK
(+/-)-catechin	NIK
(+/-)-catechin	KIS
(+/-)-catechin	CK2
(+/-)-catechin	YES
(+/-)-catechin	ErbB2
(+/-)-catechin	ErbB3
(+/-)-catechin	RGC
(+/-)-catechin	PSK
(+/-)-catechin	SAPK
(+/-)-catechin	MOS
(+/-)-catechin	c-Rel
(+/-)-catechin	RAF1
(+/-)-catechin	BCR
(+/-)-catechin	IKK
(+/-)-catechin	KDR
(+/-)-catechin	SRC
(+/-)-catechin	SRM
(+/-)-catechin	LKB1
(+/-)-catechin	CDK
(+/-)-catechin	MAP2K3
(+/-)-catechin	MAP2K6
(+/-)-catechin	c-Jun
(+/-)-catechin	FAK
(+/-)-catechin	IRE
(+/-)-catechin	MAPK
(+/-)-catechin	PDK1
(+/-)-catechin	Cdc42
(+/-)-catechin	JNK1
(+/-)-catechin	JNK2
(+/-)-catechin	AKT1
(+/-)-catechin	GSK
(+/-)-catechin	Erk1
(+/-)-catechin	Erk2
(+/-)-catechin	LYN
(+/-)-catechin	Trk
(+/-)-catechin	RSK2
(+/-)-catechin	TRKA
(+/-)-catechin	p38
(+/-)-catechin	Eph
(+/-)-catechin	TBK1
(+/-)-catechin	TEC
(+/-)-catechin	MINK
(+/-)-catechin	EphA2
(+/-)-catechin	MEK
(+/-)-catechin	BRD
(+/-)-catechin	TAK1
(+/-)-catechin	DAPK2
(+/-)-catechin	PDGFR
(+/-)-catechin	BRAF
3-acetylcoumarin	RET
3-acetylcoumarin	Ras
6-benzylaminopurine	CDC2
6-benzylaminopurine	RAF
6-benzylaminopurine	Ras
6-benzylaminopurine	PKC
6-benzylaminopurine	PKA
6-benzylaminopurine	CDK2
6-benzylaminopurine	CDK
6-benzylaminopurine	MAPK
6-benzylaminopurine	CTK
6-benzylaminopurine	p38
8-azaguanine	LTK
8-azaguanine	Ras
8-azaguanine	PKA
8-azaguanine	MOS
8-azaguanine	SRC
abamectin	Abl
abamectin	ATM
abamectin	BCR
abamectin	BRD
acacetin	NOS
acacetin	CDC2
acacetin	Akt
acacetin	MLK3
acacetin	MKK3
acacetin	CDK2
acacetin	CDK4
acacetin	CDK6
acacetin	FRAP
acacetin	YES
acacetin	SAPK
acacetin	IKK
acacetin	c-Jun
acacetin	MAPK
acacetin	JNK1
acacetin	Erk1
acacetin	p38
acemetacin	NOS
acetazolamide	NOS
acetazolamide	EGFR
acetazolamide	G11
acetazolamide	Abl
acetazolamide	I?B
acetazolamide	Rac
acetazolamide	PKC
acetazolamide	PKA
acetazolamide	PKD
acetazolamide	DLK
acetazolamide	ATM
acetazolamide	PDE
acetazolamide	ROCK1
acetazolamide	ROCK2
acetazolamide	PAK
acetazolamide	PHK
acetazolamide	ZAK
acetazolamide	KIS
acetazolamide	Trbl
acetazolamide	BCR
acetazolamide	SRC
acetazolamide	Tie
acetazolamide	FAK
acetazolamide	HPK
acetazolamide	NAK
acetazolamide	p38
acetazolamide	MINK
acetazolamide	AurA
acetazolamide	BRD
acetazolamide	NR2E3
acetohexamide	PAK
acetohexamide	COT
acetylsalicylic acid	TYK2
acetylsalicylic acid	MAK
acetylsalicylic acid	JAK2
acetylsalicylic acid	RelA
acetylsalicylic acid	NOS
acetylsalicylic acid	RET
acetylsalicylic acid	Aur
acetylsalicylic acid	EGFR
acetylsalicylic acid	Abl
acetylsalicylic acid	I?B
acetylsalicylic acid	Akt
acetylsalicylic acid	HRI
acetylsalicylic acid	Rac
acetylsalicylic acid	SYK
acetylsalicylic acid	Ras
acetylsalicylic acid	PKC
acetylsalicylic acid	PKA
acetylsalicylic acid	CSK
acetylsalicylic acid	ATM
acetylsalicylic acid	ATR
acetylsalicylic acid	SEK
acetylsalicylic acid	PDE
acetylsalicylic acid	CDK2
acetylsalicylic acid	CDK4
acetylsalicylic acid	CDK5
acetylsalicylic acid	NRK
acetylsalicylic acid	PAK
acetylsalicylic acid	WEE
acetylsalicylic acid	FRAP
acetylsalicylic acid	KIS
acetylsalicylic acid	DDR
acetylsalicylic acid	SAPK
acetylsalicylic acid	MOS
acetylsalicylic acid	MOK
acetylsalicylic acid	COT
acetylsalicylic acid	c-Rel
acetylsalicylic acid	BCR
acetylsalicylic acid	IKK
acetylsalicylic acid	KDR
acetylsalicylic acid	SRC
acetylsalicylic acid	NDR
acetylsalicylic acid	CDK
acetylsalicylic acid	c-Jun
acetylsalicylic acid	FAK
acetylsalicylic acid	MAPK
acetylsalicylic acid	AKT1
acetylsalicylic acid	Erk1
acetylsalicylic acid	Erk2
acetylsalicylic acid	PIM
acetylsalicylic acid	Trk
acetylsalicylic acid	RON
acetylsalicylic acid	p38
acetylsalicylic acid	MINK
acetylsalicylic acid	AurA
acetylsalicylic acid	MER
acetylsalicylic acid	BRD
acetylsalicylic acid	FMS
adiphenine	Rac
alfadolone	MAK
alfadolone	ATM
alfadolone	MINK
alimemazine	PKC
alimemazine	GSK
alimemazine	RSK2
allantoin	DMPK
allantoin	GRK
allantoin	NOS
allantoin	RET
allantoin	EGFR
allantoin	CaMK4
allantoin	G11
allantoin	Slob
allantoin	Abl
allantoin	Akt
allantoin	Rac
allantoin	Ras
allantoin	PKC
allantoin	PKA
allantoin	PKG
allantoin	BMPR2
allantoin	HSP27
allantoin	CaMK2a
allantoin	ATR
allantoin	SEK
allantoin	PDE
allantoin	PYK2
allantoin	NR4A1
allantoin	MUSK
allantoin	PAK
allantoin	WEE
allantoin	ROR?
allantoin	ZAK
allantoin	KIS
allantoin	YES
allantoin	MOS
allantoin	MOK
allantoin	TIE2
allantoin	BCR
allantoin	MARK3
allantoin	IKK
allantoin	SRC
allantoin	SRM
allantoin	SGK1
allantoin	CDK
allantoin	Tie
allantoin	c-Jun
allantoin	FAK
allantoin	MAPK
allantoin	JNK1
allantoin	JNK2
allantoin	AKT1
allantoin	GSK
allantoin	Erk1
allantoin	Erk2
allantoin	PIM
allantoin	Trk
allantoin	GSK3B
allantoin	NR4A2
allantoin	TRKB
allantoin	RHOK
allantoin	p38
allantoin	Ror
allantoin	FER
allantoin	MEK
allantoin	AurA
allantoin	BRD
allantoin	FMS
allantoin	PDGFR
alpha-ergocryptine	CAMK1
alpha-ergocryptine	DMPK
alpha-ergocryptine	CAMKK
alpha-ergocryptine	MAK
alpha-ergocryptine	JAK2
alpha-ergocryptine	RelA
alpha-ergocryptine	NOS
alpha-ergocryptine	Aur
alpha-ergocryptine	EGFR
alpha-ergocryptine	CaMK4
alpha-ergocryptine	LTK
alpha-ergocryptine	G11
alpha-ergocryptine	GPRK5
alpha-ergocryptine	Elk1
alpha-ergocryptine	Akt
alpha-ergocryptine	RAF
alpha-ergocryptine	HRI
alpha-ergocryptine	Rac
alpha-ergocryptine	SYK
alpha-ergocryptine	Ras
alpha-ergocryptine	PKC
alpha-ergocryptine	PKA
alpha-ergocryptine	PKD
alpha-ergocryptine	CaMK2a
alpha-ergocryptine	ATR
alpha-ergocryptine	PDE
alpha-ergocryptine	PYK2
alpha-ergocryptine	NR1D1
alpha-ergocryptine	FYN
alpha-ergocryptine	NR4A3
alpha-ergocryptine	NR4A1
alpha-ergocryptine	NOR1
alpha-ergocryptine	WEE
alpha-ergocryptine	ROR?
alpha-ergocryptine	FGFR1
alpha-ergocryptine	KIS
alpha-ergocryptine	YES
alpha-ergocryptine	ErbB2
alpha-ergocryptine	ErbB3
alpha-ergocryptine	ErbB4
alpha-ergocryptine	MOK
alpha-ergocryptine	PEK
alpha-ergocryptine	SRC
alpha-ergocryptine	SRM
alpha-ergocryptine	Tie
alpha-ergocryptine	c-Jun
alpha-ergocryptine	FAK
alpha-ergocryptine	MAPK
alpha-ergocryptine	Cdc42
alpha-ergocryptine	AKT1
alpha-ergocryptine	GSK
alpha-ergocryptine	Erk1
alpha-ergocryptine	Erk2
alpha-ergocryptine	Trk
alpha-ergocryptine	GSK3B
alpha-ergocryptine	TRKC
alpha-ergocryptine	TRKB
alpha-ergocryptine	p38
alpha-ergocryptine	Ror
alpha-ergocryptine	FER
alpha-ergocryptine	MEK
alpha-ergocryptine	SGK
alpha-ergocryptine	NR3C1
alpha-ergocryptine	FMS
alpha-estradiol	NOS
alpha-estradiol	Ras
alpha-estradiol	PKC
alpha-estradiol	PKA
alpha-estradiol	PKG
alpha-estradiol	c-Jun
alpha-estradiol	MAPK
alpha-estradiol	Erk1
alpha-estradiol	Erk2
alpha-estradiol	MER
alprostadil	DMPK
alprostadil	MAK
alprostadil	VEGFR
alprostadil	PKCi
alprostadil	NOS
alprostadil	EGFR
alprostadil	LTK
alprostadil	G11
alprostadil	ALK
alprostadil	Slob
alprostadil	Abl
alprostadil	Akt
alprostadil	RSK
alprostadil	RAF
alprostadil	Rac
alprostadil	SYK
alprostadil	Ras
alprostadil	PKC
alprostadil	PKA
alprostadil	PKG
alprostadil	PKD
alprostadil	CSK
alprostadil	HSP27
alprostadil	p70S6K
alprostadil	PDE
alprostadil	CDK2
alprostadil	CDK6
alprostadil	FYN
alprostadil	NR4A1
alprostadil	NRK
alprostadil	PAK
alprostadil	WEE
alprostadil	KIS
alprostadil	YES
alprostadil	RGC
alprostadil	SAPK
alprostadil	LCK
alprostadil	BCR
alprostadil	IKK
alprostadil	SRC
alprostadil	SRM
alprostadil	ABC1
alprostadil	LOK
alprostadil	c-Jun
alprostadil	FAK
alprostadil	HPK
alprostadil	MAPK
alprostadil	GSK
alprostadil	Erk1
alprostadil	LYN
alprostadil	Trk
alprostadil	RON
alprostadil	p38
alprostadil	MINK
alprostadil	MEK
alprostadil	BRD
alprostadil	FMS
alprostadil	BRAF
amantadine	DMPK
amantadine	MAK
amantadine	NOS
amantadine	EGFR
amantadine	Abl
amantadine	I?B
amantadine	Trio
amantadine	Ras
amantadine	PINK1
amantadine	PKR
amantadine	PKC
amantadine	PKA
amantadine	PKG
amantadine	ANPa
amantadine	CSK
amantadine	ATM
amantadine	PDE
amantadine	WEE
amantadine	NIK
amantadine	ZAK
amantadine	KIS
amantadine	YES
amantadine	LCK
amantadine	BCR
amantadine	SRC
amantadine	SRM
amantadine	NDR
amantadine	c-Jun
amantadine	MAPK
amantadine	Trk
amantadine	p38
amantadine	TEC
amantadine	MEK
amantadine	LRRK2
aminocaproic acid	NOS
aminocaproic acid	CDC2
aminocaproic acid	Akt
aminocaproic acid	MLK3
aminocaproic acid	MKK3
aminocaproic acid	CDK2
aminocaproic acid	CDK4
aminocaproic acid	CDK6
aminocaproic acid	FRAP
aminocaproic acid	YES
aminocaproic acid	SAPK
aminocaproic acid	IKK
aminocaproic acid	c-Jun
aminocaproic acid	MAPK
aminocaproic acid	JNK1
aminocaproic acid	Erk1
aminocaproic acid	p38
aminohippuric acid	JAK3
aminohippuric acid	NOS
aminohippuric acid	ALK
aminohippuric acid	I?B
aminohippuric acid	Rac
aminohippuric acid	Ras
aminohippuric acid	PKC
aminohippuric acid	PKA
aminohippuric acid	ATM
aminohippuric acid	ATR
aminohippuric acid	PDE
aminohippuric acid	NRK
aminohippuric acid	BUB
aminohippuric acid	DDR
aminohippuric acid	LOK
aminohippuric acid	MAPK
aminohippuric acid	Erk1
aminohippuric acid	TEC
aminohippuric acid	MINK
aminohippuric acid	FER
aminohippuric acid	MEK
aminohippuric acid	MER
aminohippuric acid	BRD
aminophylline	NOS
aminophylline	RET
aminophylline	EGFR
aminophylline	Abl
aminophylline	Akt
aminophylline	RAF
aminophylline	Rac
aminophylline	Ras
aminophylline	PKC
aminophylline	PKA
aminophylline	PKG
aminophylline	CSK
aminophylline	PDE
aminophylline	MUSK
aminophylline	PAK
aminophylline	RGC
aminophylline	DDR
aminophylline	MOS
aminophylline	MOK
aminophylline	BCR
aminophylline	MAPK
aminophylline	Erk1
aminophylline	Trk
aminophylline	RON
aminophylline	p38
aminophylline	TEC
aminophylline	MINK
aminophylline	MLCK
aminophylline	ERR?
amiodarone	DMPK
amiodarone	Lmr
amiodarone	NOS
amiodarone	RET
amiodarone	EGFR
amiodarone	LTK
amiodarone	SBK
amiodarone	I?B
amiodarone	Akt
amiodarone	ARAF
amiodarone	RAF
amiodarone	Rac
amiodarone	Ras
amiodarone	PKC
amiodarone	PKA
amiodarone	CSK
amiodarone	ATR
amiodarone	PDE
amiodarone	MUSK
amiodarone	PAK
amiodarone	WEE
amiodarone	ROR?
amiodarone	YES
amiodarone	MOS
amiodarone	MOK
amiodarone	LOK
amiodarone	c-Jun
amiodarone	GSK
amiodarone	PIM
amiodarone	Ror
amiodarone	MINK
amiodarone	BRD
amiodarone	FMS
amiprilose	HSP27
amiprilose	MAPK
amitriptyline	DMPK
amitriptyline	MAK
amitriptyline	RET
amitriptyline	CCK4
amitriptyline	LTK
amitriptyline	G11
amitriptyline	Trio
amitriptyline	RAF
amitriptyline	Rac
amitriptyline	PKC
amitriptyline	PKA
amitriptyline	PKG
amitriptyline	IRR
amitriptyline	SEK
amitriptyline	PDE
amitriptyline	PAK
amitriptyline	ROR?
amitriptyline	FGFR2
amitriptyline	FGFR1
amitriptyline	ZAK
amitriptyline	SAPK
amitriptyline	MOS
amitriptyline	KDR
amitriptyline	SRM
amitriptyline	c-Jun
amitriptyline	MAPK
amitriptyline	GSK
amitriptyline	Erk1
amitriptyline	Erk2
amitriptyline	PIM
amitriptyline	Trk
amitriptyline	FGFR
amitriptyline	TRKB
amitriptyline	TRKA
amitriptyline	p38
amitriptyline	Ror
amitriptyline	MEK
amitriptyline	AurA
amitriptyline	FMS
amoxicillin	MAK
amoxicillin	Lmr
amoxicillin	H11
amoxicillin	NOS
amoxicillin	ALK
amoxicillin	I?B
amoxicillin	RSK
amoxicillin	RAF
amoxicillin	Rac
amoxicillin	Ras
amoxicillin	PKA
amoxicillin	IRR
amoxicillin	CSK
amoxicillin	ATM
amoxicillin	SEK
amoxicillin	MUSK
amoxicillin	PAK
amoxicillin	TTN
amoxicillin	WEE
amoxicillin	RGC
amoxicillin	MOS
amoxicillin	COT
amoxicillin	SRM
amoxicillin	NDR
amoxicillin	LOK
amoxicillin	Tie
amoxicillin	NAK
amoxicillin	GSK
amoxicillin	Erk1
amoxicillin	PIM
amoxicillin	p38
amoxicillin	FES
amoxicillin	MER
amoxicillin	BRD
amoxicillin	JakA
amoxicillin	FMS
amphotericin B	MAK
amphotericin B	RelA
amphotericin B	H11
amphotericin B	CHK1
amphotericin B	G11
amphotericin B	ALK
amphotericin B	Abl
amphotericin B	Akt
amphotericin B	STE7
amphotericin B	RAF
amphotericin B	Rac
amphotericin B	Ras
amphotericin B	PKC
amphotericin B	PKA
amphotericin B	PKG
amphotericin B	IRR
amphotericin B	CSK
amphotericin B	STE20
amphotericin B	BTK
amphotericin B	ATM
amphotericin B	ATR
amphotericin B	SEK
amphotericin B	PDE
amphotericin B	PAK
amphotericin B	WEE
amphotericin B	NIK
amphotericin B	ZAK
amphotericin B	CK2
amphotericin B	SPEG
amphotericin B	BUB
amphotericin B	DDR
amphotericin B	MOK
amphotericin B	COT
amphotericin B	BCR
amphotericin B	SRC
amphotericin B	ABC1
amphotericin B	LOK
amphotericin B	c-Jun
amphotericin B	Wnk1
amphotericin B	MAPK
amphotericin B	GSK
amphotericin B	Erk1
amphotericin B	Erk2
amphotericin B	PIM
amphotericin B	RON
amphotericin B	p38
amphotericin B	TEC
amphotericin B	MINK
amphotericin B	MEK
amphotericin B	MER
amphotericin B	BRD
amphotericin B	ICK
amphotericin B	BRAF
amrinone	JAK1
amrinone	RelB
amrinone	RelA
amrinone	NOS
amrinone	CDC2
amrinone	I?B
amrinone	PKC
amrinone	PKA
amrinone	PKG
amrinone	PDE
amrinone	DDR
amrinone	c-Rel
amrinone	GSK
anisomycin	eEF2K
anisomycin	MNK1
anisomycin	MNK2
anisomycin	MAK
anisomycin	ATF-2
anisomycin	JAK2
anisomycin	RelB
anisomycin	RelA
anisomycin	HCK
anisomycin	CHK1
anisomycin	CHK2
anisomycin	NOS
anisomycin	RET
anisomycin	Aur
anisomycin	CDC2
anisomycin	EGFR
anisomycin	MAP2K2
anisomycin	MAP2K1
anisomycin	MAPKAP kinase-2
anisomycin	MAP2K4
anisomycin	Abl
anisomycin	Elk1
anisomycin	Akt
anisomycin	RSK
anisomycin	MLK2
anisomycin	RAF
anisomycin	MKK3
anisomycin	MKK6
anisomycin	Rac
anisomycin	Ras
anisomycin	PAK1
anisomycin	PKR
anisomycin	MSK1
anisomycin	PKC
anisomycin	PKA
anisomycin	PKG
anisomycin	PKD
anisomycin	CSK
anisomycin	GCK
anisomycin	HSP27
anisomycin	p38b
anisomycin	p38a
anisomycin	STE20
anisomycin	ATM
anisomycin	CaMK2a
anisomycin	ATR
anisomycin	p70S6K
anisomycin	SEK
anisomycin	PDE
anisomycin	PYK2
anisomycin	CDK2
anisomycin	NR1D1
anisomycin	ZAP70
anisomycin	MEKK
anisomycin	NR4A3
anisomycin	NR4A1
anisomycin	SLK
anisomycin	NOR1
anisomycin	HPK1
anisomycin	PAK
anisomycin	MAP3K8
anisomycin	MAP3K2
anisomycin	MAP3K1
anisomycin	MAP3K4
anisomycin	MAP3K5
anisomycin	FRAP
anisomycin	FGFR1
anisomycin	MSK2
anisomycin	CK2
anisomycin	ErbB2
anisomycin	ErbB3
anisomycin	RGC
anisomycin	Erk5
anisomycin	SAPK
anisomycin	MOK
anisomycin	LCK
anisomycin	BCR
anisomycin	IKK
anisomycin	KDR
anisomycin	SRC
anisomycin	SGK3
anisomycin	SGK2
anisomycin	SGK1
anisomycin	CDK
anisomycin	MAP2K3
anisomycin	MAP2K7
anisomycin	MAP2K6
anisomycin	c-Jun
anisomycin	FAK
anisomycin	IRE
anisomycin	MAPK
anisomycin	PDK1
anisomycin	Cdc42
anisomycin	JNK1
anisomycin	JNK3
anisomycin	JNK2
anisomycin	PLK1
anisomycin	AKT1
anisomycin	GSK
anisomycin	Erk1
anisomycin	Erk2
anisomycin	Erk3
anisomycin	Erk4
anisomycin	Trk
anisomycin	RSK2
anisomycin	RSK3
anisomycin	MAPKAPK2
anisomycin	NR4A2
anisomycin	MLK
anisomycin	FGFR
anisomycin	TRKB
anisomycin	TRKA
anisomycin	p38
anisomycin	MINK
anisomycin	EphA4
anisomycin	PKD2
anisomycin	MEK
anisomycin	MER
anisomycin	TAK1
anisomycin	SGK
anisomycin	FMS
apigenin	CAMKK
apigenin	MAK
apigenin	ATF-2
apigenin	JAK2
apigenin	JAK3
apigenin	RelB
apigenin	RelA
apigenin	VEGFR
apigenin	NOS
apigenin	CDC2
apigenin	EGFR
apigenin	ALK
apigenin	MAP2K1
apigenin	Elk1
apigenin	Akt
apigenin	RSK
apigenin	RAF
apigenin	MYT1
apigenin	MKK3
apigenin	SYK
apigenin	Ras
apigenin	PKC
apigenin	PKA
apigenin	NLK
apigenin	IRR
apigenin	HSP27
apigenin	ATM
apigenin	ATR
apigenin	p70S6K
apigenin	PDE
apigenin	CDK2
apigenin	CDK4
apigenin	CDK5
apigenin	CDK6
apigenin	CDK9
apigenin	FYN
apigenin	MAP3K1
apigenin	FRAP
apigenin	KIS
apigenin	CK2
apigenin	YES
apigenin	ErbB2
apigenin	SAPK
apigenin	c-Rel
apigenin	IKK
apigenin	SRC
apigenin	SRM
apigenin	LKB1
apigenin	CDK
apigenin	PLK
apigenin	MAP2K3
apigenin	c-Jun
apigenin	FAK
apigenin	MAPK
apigenin	PDK1
apigenin	JNK1
apigenin	AKT1
apigenin	AKT2
apigenin	GSK
apigenin	Erk1
apigenin	Erk2
apigenin	PIM
apigenin	LYN
apigenin	TRKB
apigenin	p38
apigenin	TAF1
apigenin	MEK
apigenin	Wee1
apigenin	MLCK
apigenin	FMS
apigenin	PDGFR
apramycin	RelB
apramycin	EGFR
apramycin	PKA
arcaine	Akt
arcaine	c-Jun
arecoline	CHK1
arecoline	CDC2
arecoline	EGFR
arecoline	G11
arecoline	ALK
arecoline	Akt
arecoline	RAF
arecoline	PKA
arecoline	HSP27
arecoline	ATM
arecoline	ATR
arecoline	SEK
arecoline	CDK4
arecoline	WEE
arecoline	NIK
arecoline	SRC
arecoline	c-Jun
arecoline	MAPK
arecoline	Erk1
arecoline	Erk2
arecoline	p38
arecoline	MEK
arecoline	BUBR1
articaine	Abl
articaine	PKA
asiaticoside	MAK
asiaticoside	NOS
asiaticoside	CDC2
asiaticoside	RAF
asiaticoside	WEE
asiaticoside	FRAP
asiaticoside	IKK
asiaticoside	c-Jun
asiaticoside	MAPK
asiaticoside	Erk1
asiaticoside	p38
atovaquone	DMPK
atovaquone	RET
atovaquone	Abl
atovaquone	SEK
atovaquone	BCR
atractyloside	MAK
atractyloside	NOS
atractyloside	Akt
atractyloside	PINK1
atractyloside	PKC
atractyloside	PKA
atractyloside	ATR
atractyloside	p70S6K
atractyloside	NRK
atractyloside	DDR
atractyloside	GSK
atractyloside	Erk1
atractyloside	MEK
azaperone	PAK
azaperone	FMS
azapropazone	Rac
azapropazone	ERR?
azlocillin	NR0B1
azlocillin	EGFR
azlocillin	MAP2K1
azlocillin	Slob
azlocillin	Abl
azlocillin	Akt
azlocillin	HGK
azlocillin	RAF
azlocillin	Ras
azlocillin	PKC
azlocillin	PKA
azlocillin	IRR
azlocillin	ATR
azlocillin	PAK
azlocillin	YES
azlocillin	ErbB3
azlocillin	SAPK
azlocillin	BCR
azlocillin	SRC
azlocillin	c-Jun
azlocillin	MAPK
azlocillin	AKT1
azlocillin	GSK
azlocillin	Erk1
azlocillin	p38
azlocillin	MINK
azlocillin	MEK
azlocillin	MER
azlocillin	BRD
azlocillin	FMS
azlocillin	BRAF
beclometasone	NOS
beclometasone	G11
beclometasone	PAK
bendroflumethiazide	BLK
bendroflumethiazide	Ras
bendroflumethiazide	PKA
bendroflumethiazide	WNK
bendroflumethiazide	Wnk3
bendroflumethiazide	Wnk4
benfluorex	Elk1
benfluorex	Akt
benfluorex	Ras
benfluorex	IRE
benfluorex	AKT1
benfotiamine	DMPK
benfotiamine	MAK
benfotiamine	RelA
benfotiamine	H11
benfotiamine	BLK
benfotiamine	NOS
benfotiamine	RET
benfotiamine	EGFR
benfotiamine	G11
benfotiamine	Akt
benfotiamine	RAF
benfotiamine	PIKK
benfotiamine	Rac
benfotiamine	Ras
benfotiamine	PKC
benfotiamine	PKA
benfotiamine	PKD
benfotiamine	BMPR2
benfotiamine	IRR
benfotiamine	PDE
benfotiamine	CDK2
benfotiamine	CDK5
benfotiamine	PAK
benfotiamine	KIS
benfotiamine	YES
benfotiamine	mSOS
benfotiamine	RGC
benfotiamine	DDR
benfotiamine	MOK
benfotiamine	IKK
benfotiamine	SRC
benfotiamine	SRM
benfotiamine	CDK
benfotiamine	LOK
benfotiamine	Tie
benfotiamine	c-Jun
benfotiamine	FAK
benfotiamine	IRE
benfotiamine	MAPK
benfotiamine	NAK
benfotiamine	GSK
benfotiamine	Erk1
benfotiamine	Erk2
benfotiamine	PIM
benfotiamine	NR1I3
benfotiamine	NR1I2
benfotiamine	RON
benfotiamine	p38
benfotiamine	MINK
benfotiamine	FER
benfotiamine	FES
benfotiamine	MEK
benfotiamine	MER
benfotiamine	MLCK
benfotiamine	FMS
benzamil	RET
benzamil	Aur
benzamil	EGFR
benzamil	Akt
benzamil	Ras
benzamil	PKC
benzamil	PKA
benzamil	PKD
benzamil	PYK2
benzamil	SRC
benzamil	SGK1
benzamil	c-Jun
benzamil	Wnk4
benzamil	Erk1
benzamil	TRKA
benzamil	p38
benzamil	MEK
benzamil	SGK
benzathine benzylpenicillin	FES
benzbromarone	DMPK
benzbromarone	NOS
benzbromarone	EGFR
benzbromarone	G11
benzbromarone	PKC
benzbromarone	PKA
benzbromarone	NRK
benzocaine	LTK
benzocaine	Slob
benzocaine	Rac
benzocaine	PKC
benzocaine	PKA
benzocaine	ATM
benzocaine	ATR
benzocaine	MUSK
benzocaine	MOK
benzocaine	NR1I2
benzocaine	BRD
benzylpenicillin	NOS
benzylpenicillin	Abl
benzylpenicillin	I?B
benzylpenicillin	PKC
benzylpenicillin	PKA
benzylpenicillin	PAK
benzylpenicillin	WEE
benzylpenicillin	ZAK
benzylpenicillin	BCR
benzylpenicillin	MINK
benzylpenicillin	FES
bephenium hydroxynaphthoate	NOS
bepridil	ALK
bepridil	Abl
bepridil	Ras
bepridil	PKC
bepridil	PKA
bepridil	PKG
bepridil	PDE
bepridil	KIS
bepridil	RGC
bepridil	BCR
bepridil	RON
bepridil	MLCK
bergenin	PKA
beta-escin	JAK2
beta-escin	NOS
beta-escin	G11
beta-escin	Ras
beta-escin	PKC
beta-escin	PKA
beta-escin	PKG
beta-escin	PKD
beta-escin	PDE
beta-escin	ROCK1
beta-escin	ROCK2
beta-escin	PAK
beta-escin	ILK
beta-escin	MARK2
beta-escin	SRC
beta-escin	c-Jun
beta-escin	MAPK
beta-escin	Erk1
beta-escin	p38
beta-escin	PKD2
beta-escin	MEK
beta-escin	MLCK
betahistine	Rac
betahistine	PKC
betahistine	PKA
betahistine	PKD
betahistine	CSK
betahistine	AurA
betazole	PKA
bethanechol	NOS
bethanechol	Rac
bethanechol	PKC
bethanechol	PKA
bethanechol	ATR
bethanechol	PDE
bethanechol	PAK
bethanechol	WEE
bethanechol	NIK
bethanechol	MAPK
bethanechol	RON
bethanechol	MINK
betulinic acid	NOS
betulinic acid	G11
betulinic acid	Abl
betulinic acid	PKA
betulinic acid	ATM
betulinic acid	ATR
betulinic acid	PDE
betulinic acid	WEE
betulinic acid	ROR?
betulinic acid	ZAK
betulinic acid	KIS
betulinic acid	DDR
betulinic acid	COT
betulinic acid	BCR
betulinic acid	Ror
betulinic acid	MINK
betulinic acid	MER
betulinic acid	BRD
bezafibrate	Ras
bezafibrate	PKA
bezafibrate	PAK
bezafibrate	YES
biotin	RYK
biotin	SIK
biotin	TYK2
biotin	MAK
biotin	Lmr
biotin	JAK2
biotin	JAK3
biotin	JAK1
biotin	RelA
biotin	VEGFR
biotin	H11
biotin	GRK
biotin	CHK1
biotin	CHK2
biotin	NOS
biotin	RET
biotin	Aur
biotin	CDC2
biotin	CDC7
biotin	EGFR
biotin	CaMK4
biotin	LTK
biotin	G11
biotin	ALK
biotin	MAP2K1
biotin	ALK7
biotin	ALK1
biotin	MAP2K4
biotin	Abl
biotin	I?B
biotin	Elk1
biotin	Akt
biotin	HGK
biotin	NR2C2
biotin	MLK3
biotin	RAF
biotin	HRI
biotin	Rac
biotin	SYK
biotin	Ras
biotin	PKC
biotin	PKA
biotin	PKG
biotin	BMPR2
biotin	IRR
biotin	CSK
biotin	DLK
biotin	HSP27
biotin	STE20
biotin	BTK
biotin	ATM
biotin	CaMK2a
biotin	ATR
biotin	FLT4
biotin	FLT3
biotin	FLT1
biotin	PDGFRa
biotin	SEK
biotin	FRK
biotin	PDE
biotin	ITK
biotin	CDK2
biotin	CDK4
biotin	CDK5
biotin	CDK6
biotin	CDK7
biotin	CDK9
biotin	NR1D1
biotin	FYN
biotin	ZAP70
biotin	SLK
biotin	NRK
biotin	MUSK
biotin	NOR1
biotin	PAK
biotin	AXL
biotin	MAP3K5
biotin	TTN
biotin	WEE
biotin	FRAP
biotin	FGFR2
biotin	FGFR1
biotin	ZAK
biotin	KIS
biotin	CK1
biotin	CK2
biotin	YES
biotin	ErbB2
biotin	ErbB3
biotin	ErbB4
biotin	RGC
biotin	BUB
biotin	DDR
biotin	Axl
biotin	PSK
biotin	SAPK
biotin	MOS
biotin	MOK
biotin	TIE2
biotin	LCK
biotin	COT
biotin	EphB4
biotin	ILK
biotin	c-Rel
biotin	BCR
biotin	MARK1
biotin	IKK
biotin	KDR
biotin	SRC
biotin	SRM
biotin	CDK
biotin	LOK
biotin	BMPR1A
biotin	INSR
biotin	RCK
biotin	Tie
biotin	c-Jun
biotin	FAK
biotin	Wnk4
biotin	IRE
biotin	MAPK
biotin	Cdc42
biotin	JNK1
biotin	JNK2
biotin	AKT1
biotin	AKT2
biotin	GSK
biotin	Erk1
biotin	Erk2
biotin	PIM
biotin	Trk
biotin	FGFR
biotin	TRKC
biotin	TRKB
biotin	TRKA
biotin	p38
biotin	Eph
biotin	PBK
biotin	ACK
biotin	TEC
biotin	MINK
biotin	EphA4
biotin	EphA3
biotin	EphA2
biotin	FER
biotin	FES
biotin	MEK
biotin	MER
biotin	Wee1
biotin	BRD
biotin	MLCK
biotin	SGK
biotin	FMS
biotin	PDGFR
biotin	BRAF
biperiden	NOS
biperiden	TEC
bisacodyl	NOS
bisacodyl	DDR
bisacodyl	BRD
bisoprolol	NOS
bisoprolol	EGFR
bisoprolol	Slob
bisoprolol	Rac
bisoprolol	Ras
bisoprolol	PKC
bisoprolol	PKA
bisoprolol	SEK
bisoprolol	PDE
bisoprolol	PAK
bisoprolol	Erk1
bisoprolol	PIM
bisoprolol	AurA
brompheniramine	MAK
brompheniramine	H11
brompheniramine	Aur
brompheniramine	Abl
brompheniramine	Rac
brompheniramine	Ras
brompheniramine	PKC
brompheniramine	PKA
brompheniramine	IRR
brompheniramine	PDE
brompheniramine	MUSK
brompheniramine	NOR1
brompheniramine	PAK
brompheniramine	WEE
brompheniramine	MOK
brompheniramine	BCR
brompheniramine	SRC
brompheniramine	LOK
brompheniramine	PIM
brompheniramine	RON
brompheniramine	p38
brompheniramine	Eph
brompheniramine	TEC
bucladesine	SIK
bucladesine	CAMK1
bucladesine	NR0B1
bucladesine	MAK
bucladesine	JAK2
bucladesine	JAK3
bucladesine	JAK1
bucladesine	RelB
bucladesine	RelA
bucladesine	GRK
bucladesine	PKCa
bucladesine	NOS
bucladesine	CDC2
bucladesine	NR2F1
bucladesine	EGFR
bucladesine	LTK
bucladesine	G11
bucladesine	MAP2K2
bucladesine	MAP2K1
bucladesine	Abl
bucladesine	I?B
bucladesine	Elk1
bucladesine	Akt
bucladesine	RAF
bucladesine	Rac
bucladesine	SYK
bucladesine	Ras
bucladesine	PKC
bucladesine	PKA
bucladesine	PKG
bucladesine	BMPR2
bucladesine	ANPa
bucladesine	CSK
bucladesine	HSP27
bucladesine	ATM
bucladesine	ATR
bucladesine	p70S6K
bucladesine	PDE
bucladesine	PYK2
bucladesine	CDK2
bucladesine	CDK4
bucladesine	CDK5
bucladesine	FYN
bucladesine	NR4A3
bucladesine	NR4A1
bucladesine	NRK
bucladesine	NOR1
bucladesine	MAP3K1
bucladesine	WEE
bucladesine	FRAP
bucladesine	FGFR4
bucladesine	FGFR1
bucladesine	KIS
bucladesine	CK2
bucladesine	ErbB2
bucladesine	RGC
bucladesine	DDR
bucladesine	SAPK
bucladesine	MOS
bucladesine	TIE2
bucladesine	LCK
bucladesine	COT
bucladesine	c-Rel
bucladesine	BCR
bucladesine	MARK2
bucladesine	IKK
bucladesine	KDR
bucladesine	SRC
bucladesine	SGK1
bucladesine	CDK
bucladesine	ABC1
bucladesine	LOK
bucladesine	BMPR1A
bucladesine	Tie
bucladesine	c-Jun
bucladesine	FAK
bucladesine	MAPK
bucladesine	Cdc42
bucladesine	AKT1
bucladesine	GSK
bucladesine	Erk1
bucladesine	Erk2
bucladesine	Trk
bucladesine	NR4A2
bucladesine	PDHK
bucladesine	NR5A2
bucladesine	NR5A1
bucladesine	TRKC
bucladesine	TRKB
bucladesine	TRKA
bucladesine	p38
bucladesine	ACTR2
bucladesine	BMPR1B
bucladesine	MINK
bucladesine	MEK
bucladesine	MER
bucladesine	BRD
bucladesine	MLCK
bucladesine	FMS
bufexamac	PDE
buflomedil	ATR
buflomedil	PAK
buflomedil	AurA
bumetanide	RelA
bumetanide	CHK1
bumetanide	CHK2
bumetanide	RET
bumetanide	CDC2
bumetanide	EGFR
bumetanide	G11
bumetanide	MAP2K1
bumetanide	Abl
bumetanide	Elk1
bumetanide	Akt
bumetanide	RAF
bumetanide	DYRK1A
bumetanide	Rac
bumetanide	Ras
bumetanide	PKC
bumetanide	PKA
bumetanide	HSP27
bumetanide	ATM
bumetanide	ATR
bumetanide	PDE
bumetanide	CDK2
bumetanide	CDK4
bumetanide	CDK5
bumetanide	CDK6
bumetanide	CDK7
bumetanide	FYN
bumetanide	CK1
bumetanide	ErbB2
bumetanide	PSK
bumetanide	MOK
bumetanide	SRC
bumetanide	SRM
bumetanide	CDK
bumetanide	PLK
bumetanide	c-Jun
bumetanide	MAPKAPK
bumetanide	MAPK
bumetanide	JNK2
bumetanide	PLK1
bumetanide	Erk1
bumetanide	Erk2
bumetanide	RON
bumetanide	NR5A2
bumetanide	CTK
bumetanide	TRKA
bumetanide	p38
bumetanide	MINK
bumetanide	MEK
bumetanide	MER
bupivacaine	BIKE
bupivacaine	MAK
bupivacaine	NOS
bupivacaine	RET
bupivacaine	LTK
bupivacaine	I?B
bupivacaine	Akt
bupivacaine	Rac
bupivacaine	Ras
bupivacaine	PKC
bupivacaine	PKA
bupivacaine	PDE
bupivacaine	MUSK
bupivacaine	PAK
bupivacaine	WEE
bupivacaine	YES
bupivacaine	MOK
bupivacaine	KDR
bupivacaine	NDR
bupivacaine	LOK
bupivacaine	c-Jun
bupivacaine	FAK
bupivacaine	MAPK
bupivacaine	GSK
bupivacaine	Erk1
bupivacaine	Erk2
bupivacaine	TRKB
bupivacaine	TRKA
bupivacaine	p38
bupivacaine	Eph
bupivacaine	TEC
bupivacaine	MINK
bupivacaine	AurA
bupivacaine	MLCK
buspirone	DMPK
buspirone	NOS
buspirone	G11
buspirone	Akt
buspirone	Trio
buspirone	Ras
buspirone	PKC
buspirone	PKA
buspirone	PKD
buspirone	ANPa
buspirone	PDE
buspirone	NR4A1
buspirone	MUSK
buspirone	SAPK
buspirone	MOS
buspirone	MARK2
buspirone	MARK3
buspirone	c-Jun
buspirone	FAK
buspirone	MAPK
buspirone	GSK
buspirone	Erk1
buspirone	Erk2
buspirone	RON
buspirone	p38
buspirone	MINK
buspirone	AurA
butacaine	PKA
butamben	PKA
butamben	NR1I2
butoconazole	DMPK
butoconazole	DDR
butoconazole	LOK
caffeic acid	MAK
caffeic acid	TOPK
caffeic acid	TTK
caffeic acid	JAK2
caffeic acid	JAK1
caffeic acid	RelB
caffeic acid	RelA
caffeic acid	VEGFR
caffeic acid	HCK
caffeic acid	NOS
caffeic acid	CDC2
caffeic acid	EGFR
caffeic acid	MAP2K2
caffeic acid	MAP2K1
caffeic acid	Abl
caffeic acid	Akt
caffeic acid	RAF
caffeic acid	MKK6
caffeic acid	Rac
caffeic acid	SYK
caffeic acid	Ras
caffeic acid	PAK1
caffeic acid	MSK1
caffeic acid	PKC
caffeic acid	PKA
caffeic acid	CSK
caffeic acid	HSP27
caffeic acid	SEK
caffeic acid	PDE
caffeic acid	CDK2
caffeic acid	FYN
caffeic acid	PAK
caffeic acid	TTN
caffeic acid	FRAP
caffeic acid	PHK
caffeic acid	NIK
caffeic acid	PSK
caffeic acid	SAPK
caffeic acid	MOS
caffeic acid	DDR1
caffeic acid	LCK
caffeic acid	c-Rel
caffeic acid	BCR
caffeic acid	MARK2
caffeic acid	IKK
caffeic acid	KDR
caffeic acid	SRC
caffeic acid	c-Jun
caffeic acid	FAK
caffeic acid	MAPK
caffeic acid	Cdc42
caffeic acid	JNK3
caffeic acid	AKT1
caffeic acid	GSK
caffeic acid	Erk1
caffeic acid	Erk2
caffeic acid	PIM
caffeic acid	FGFR
caffeic acid	TRKB
caffeic acid	p38
caffeic acid	FER
caffeic acid	FES
caffeic acid	MEK
caffeic acid	AurA
caffeic acid	TAK1
caffeic acid	ROR2
caffeic acid	BRAF
calcium folinate	DMPK
calcium folinate	MAK
calcium folinate	NOS
calcium folinate	RET
calcium folinate	Aur
calcium folinate	RSK
calcium folinate	Ras
calcium folinate	PKA
calcium folinate	CSK
calcium folinate	SEK
calcium folinate	PDE
calcium folinate	ZAK
calcium folinate	PSK
calcium folinate	COT
calcium folinate	BCR
calcium folinate	SRM
calcium folinate	GSK
calcium folinate	AurA
calcium folinate	MER
calcium folinate	BRD
calcium folinate	ICK
calcium folinate	FMS
calcium pantothenate	CTK
canadine	SIK
capsaicin	RET
capsaicin	CDC2
capsaicin	Ras
capsaicin	DLK
capsaicin	CDK2
capsaicin	CDK4
capsaicin	CDK
carbachol	eEF2K
carbachol	SIK
carbachol	CAMK2
carbachol	CAMKK
carbachol	MAK
carbachol	ATF-2
carbachol	JAK2
carbachol	JAK3
carbachol	JAK1
carbachol	RelA
carbachol	BLK
carbachol	HCK
carbachol	GRK
carbachol	PKCi
carbachol	NOS
carbachol	Aur
carbachol	CDC2
carbachol	EGFR
carbachol	CaMK4
carbachol	LTK
carbachol	G11
carbachol	GPRK5
carbachol	MAP2K2
carbachol	MAP2K1
carbachol	MAPKAP kinase-2
carbachol	Abl
carbachol	I?B
carbachol	Elk1
carbachol	Akt
carbachol	RSK
carbachol	RAF
carbachol	FGR
carbachol	HRI
carbachol	MKK6
carbachol	Rac
carbachol	SYK
carbachol	Ras
carbachol	PAK1
carbachol	PKR
carbachol	PKC
carbachol	PKA
carbachol	PKG
carbachol	PKD
carbachol	IRR
carbachol	CSK
carbachol	Grb-2
carbachol	HSP27
carbachol	STE20
carbachol	ATM
carbachol	ATR
carbachol	p70S6K
carbachol	SEK
carbachol	FRK
carbachol	PDE
carbachol	ITK
carbachol	PYK2
carbachol	CDK2
carbachol	CDK4
carbachol	CDK5
carbachol	FYN
carbachol	MEKK
carbachol	NR4A3
carbachol	NRK
carbachol	ROCK1
carbachol	ROCK2
carbachol	MUSK
carbachol	NOR1
carbachol	PAK
carbachol	MAP3K1
carbachol	WEE
carbachol	FRAP
carbachol	FGFR1
carbachol	NIK
carbachol	KIS
carbachol	CK2
carbachol	YES
carbachol	ErbB2
carbachol	ErbB3
carbachol	ErbB4
carbachol	Erk5
carbachol	SAPK
carbachol	MOK
carbachol	LCK
carbachol	ILK
carbachol	RAF1
carbachol	BCR
carbachol	MARK2
[truncated: 10,705 more rows]

## Sheet: 6) Haloperidol Data
	vit b6 medium	vit b6 cells	vit b6 medium	vit b6 cells
uM Haloperidol	Mean (nM / mg)	Mean (nM / mg)	Standard Deviation (nM / mg)	Standard Deviation (nM / mg)
0	221.828	56.6861	1.22891	9.39071
1	222.929	60.3915	0.231869	6.13527
3	228.478	61.8671	2.6665	2.10074
10	242.309	65.015	6.09817	0.445189
30	289.292	68.5237	2.17957	6.98391
100	341.273	68.6221	0.0231869	4.84143

## Sheet: 7) Metformin Data
fatty acyl carnitine	C2:0	C12:0	C14:0	C16:0	C2:0	C12:0	C14:0	C16:0
mM Metformin	Mean (pmol / mg)	Mean (pmol / mg)	Mean (pmol / mg)	Mean (pmol / mg)	Standard Deviation (pmol / mg)	Standard Deviation (pmol / mg)	Standard Deviation (pmol / mg)	Standard Deviation (pmol / mg)
0	16.5737	4.39232	3.98517	3.33713	0.370022	0.261575	0.225097	0.377463
5	23.6805	18.7201	10.5562	7.07229	0.963502	0.59979	0.773087	0.357502
10	25.6947	22.5584	11.0693	6.53819	1.66032	1.88044	1.49873	1.22377
15	22.2214	22.9527	11.6034	7.3842	1.94221	2.97422	0.726122	0.822297
20	23.0959	27.8442	13.1497	7.51191	1.4165	2.01437	0.43494	0.434327
organic acid	citrate	succinate	fumarate	citrate	succinate	fumarate
mM Metformin	Mean (nmol / mg)	Mean (nmol / mg)	Mean (nmol / mg)	Standard Deviation (nmol / mg)	Standard Deviation (nmol / mg)	Standard Deviation (nmol / mg)
0	9.68344	12.5958	7.8084	1.1384	0.412721	0.515863
5	2.34353	5.40043	5.2631	0.0719356	0.196296	0.112773
10	2.38853	5.76705	5.02323	0.0657617	0.44639	0.0881378
15	2.41626	5.70342	4.09725	0.0290412	0.569598	0.097797
20	2.75546	6.97287	3.87827	0.108587	0.162674	0.141018

## Sheet: 8) Genistein Data
	MUFA	SFA	PG	MUFA	SFA	PG
	saturated fatty acyls	mono-unsaturated fatty acyls	phoshoglycerate headgroup	saturated fatty acyls	mono-unsaturated fatty acyls	phoshoglycerate headgroup
uM Genistein	Mean (Synthesis fraction from glucose)	Mean (Synthesis fraction from glucose)	Mean (Synthesis fraction from glucose)	Standard Deviation (Synthesis fraction from glucose)	Standard Deviation (Synthesis fraction from glucose)	Standard Deviation (Synthesis fraction from glucose)
0	0.794165	0.679144	0.79752	0.04471	0.0435301	0.0342427
0.01	0.801796	0.682453	0.805441	0.0470538	0.0430782	0.0313469
0.1	0.658449	0.648735	0.80103	0.0382548	0.0408988	0.0358647

## Sheet: 9) Side Effect Cross Val.
side_effect	metabolite	cross_validation_sum
abdominal cramps	1 acyl phosphoglycerol	7
abdominal cramps	1D-myo-Inositol 3,4-bisphosphate	6
abdominal cramps	Diphosphate	-5
abdominal cramps	D-Mannose 1-phosphate	5
abdominal cramps	D-Mannose 6-phosphate	4
abdominal cramps	D-Xylose	8
abdominal cramps	N-Acetyl-D-glucosamine	-6
abdominal cramps	O-Phospho-L-serine	6
abdominal cramps	Oxaloacetate	9
abdominal pain	(alpha-D-mannosyl)6-beta-D-mannosyl-diacetylchitobiosyl-L-asparagine (protein)	7
abdominal pain	delta1-Piperideine-2-carboxylate	4
abdominal pain	D-Fructose 2,6-bisphosphate	-6
abdominal pain	Flavin adenine dinucleotide oxidized	-6
abdominal pain	Phenylacetyl-CoA	-4
abdominal pain	Prostaglandin D2	-7
abdominal pain	Sarcosine	-4
abdominal pain	Squalene	-4
abdominal pain	Thiamin	-4
abscess	(alpha-D-mannosyl)7-beta-D-mannosyl-diacetylchitobiosyl-L-asparagine, isoform C (protein)	4
abscess	epiandrosterone	-7
abscess	propionyl-carnitine	5
abscess	Pyridoxal 5-phosphate	-5
acne	1-alpha,24R,25-Trihydroxyvitamin D2	-6
acne	Calcium	-4
acne	L-Proline	4
acne	L-Proline	4
acne	omega hydroxy tetradecanoate (n-C14:0)	-5
acne	Phenylpyruvate	6
acne	Thiocysteine	-4
acne	Ubiquinol-10	-6
acute intermittent porphyria	(alpha-D-mannosyl)6-beta-D-mannosyl-diacetylchitobiosyl-L-asparagine (protein)	4
acute intermittent porphyria	1D-myo-Inositol 3,4-bisphosphate	8
acute intermittent porphyria	Biocytin	-4
acute intermittent porphyria	debrisoquine	5
acute intermittent porphyria	D-Tagatose 1-phosphate	7
acute intermittent porphyria	Formyl-N-acetyl-5-methoxykynurenamine	-8
acute intermittent porphyria	Hexadecanoate (n-C16:0)	-4
acute intermittent porphyria	L-Homocysteine	4
acute pancreatitis	2,4 dihydroxy nitrophenol	-6
acute pancreatitis	Biocytin	-6
acute pancreatitis	Calcium	6
acute pancreatitis	Fe2+	4
acute pancreatitis	Formyl-N-acetyl-5-methoxykynurenamine	-10
acute pancreatitis	N4-Acetylaminobutanal	-4
acute pancreatitis	Prostaglandin E1	-4
acute renal failure	Diphosphate	-6
acute renal failure	N4-Acetylaminobutanal	-9
acute renal failure	Prostaglandin F2alpha	-7
acute renal failure	Taurine	4
adenoma	(alpha-D-mannosyl)6-beta-D-mannosyl-diacetylchitobiosyl-L-asparagine (protein)	4
adenoma	1D-myo-Inositol 4-phosphate	4
adenoma	Biocytin	-7
adenoma	D-Glucosamine	-4
adenoma	glycogen, structure 3 (glycogenin-7[1,4-Glc])	6
adenoma	Oxalate	6
adenoma	Prostaglandin D2	-6
adenoma	Sodium	-4
agitation	12R-Hydroperoxyeicosatetraenoate	-8
agitation	1D-myo-Inositol 1,4-bisphosphate	5
agitation	D-Proline	5
agitation	L-Proline	5
agitation	Prostaglandin F2alpha	-4
agitation	Taurine	-4
agranulocytosis	9-cis-retinol	-5
agranulocytosis	Flavin adenine dinucleotide reduced	4
agranulocytosis	Hexadecanal	-5
agranulocytosis	Leukotriene C4	5
agranulocytosis	N4-Acetylaminobutanal	-10
agranulocytosis	Urea	5
albuminuria	1D-myo-Inositol 3-phosphate	-4
albuminuria	fatty acid 11-cis-retinol	-6
albuminuria	N-Acetyl-D-glucosamine	9
albuminuria	Taurine	-4
albuminuria	Urocanate	4
allergic reaction	Ammonium	5
allergic reaction	Cys-Gly	4
allergic reaction	D-Tagatose 1-phosphate	-5
allergic reaction	O-Phospho-L-serine	4
allergic reaction	potassium	-5
allergic reaction	trans-Hexadec-2-enoyl carnitine	4
allergy	5,10-Methylenetetrahydrofolate	4
allergy	D-Mannose 1-phosphate	4
allergy	D-Xylose	10
allergy	Hexadecanal	4
allergy	O2	-4
allergy	O-Phospho-L-serine	4
allergy	peptide sans lysine	9
allergy	Thiamin triphosphate	-4
allergy	timnodonyl coenzyme A	-4
alopecia	1-Methylnicotinamide	-4
alopecia	Biocytin	-5
alopecia	Biocytin	-5
alopecia	Prostaglandin D2	-6
alopecia	Squalene	-5
amblyopia	(alpha-D-mannosyl)6-beta-D-mannosyl-diacetylchitobiosyl-L-asparagine (protein)	4
amblyopia	12R-Hydroperoxyeicosatetraenoate	-6
amblyopia	2,4 dihydroxy nitrophenol	-4
amblyopia	Calcium	4
amblyopia	D-Serine	-6
amblyopia	Farnesyl diphosphate	-4
amblyopia	glycogen, structure 3 (glycogenin-7[1,4-Glc])	9
amblyopia	Isopentenyl diphosphate	-5
amblyopia	N4-Acetylaminobutanal	-4
amenorrhea	1-alpha,24R,25-Trihydroxyvitamin D2	-4
amenorrhea	w-hydroxyl leukotriene B4	-5
amnesia	1-alpha,24R,25-Trihydroxyvitamin D2	-7
amnesia	Dopaquinone	-4
amnesia	H+	4
amnesia	L-Glutamate 5-phosphate	4
amnesia	Methylglyoxal	4
amnesia	Nitric oxide	4
anaphylactic reaction	epiandrosterone	-5
anaphylactic reaction	glycogen, structure 1 (glycogenin-11[1,4-Glc])	4
anaphylactic reaction	L-Threonate	-6
anaphylactic reaction	Prostaglandin D2	-4
anaphylactic reaction	Sulfate derivative of norepinephrine	-4
anaphylactic reaction	Thiocyanate	-5
anemia	D-Glucosamine	-4
anemia	Ethanolamine phosphate	4
anemia	Melatonin	-4
anemia	Oxalate	6
angina	12R-Hydroperoxyeicosatetraenoate	-4
angina	alpha-D-Ribose 1-phosphate	-5
angina	Dehydroepiandrosterone sulfate	7
angina	N,N-Dimethylglycine	5
angina	n2m2nmasn (w/o peptide linkage)	5
angina	Thiamin	4
angina	Thiamin	4
angina	trans-Hexadec-2-enoyl carnitine	4
angina pectoris	(alpha-D-mannosyl)6-beta-D-mannosyl-diacetylchitobiosyl-L-asparagine (protein)	4
angina pectoris	ADPribose	5
angina pectoris	Choline phosphate	-4
angina pectoris	Estrone 3-sulfate	5
angina pectoris	Ethanolamine phosphate	4
angina pectoris	w-hydroxyl leukotriene B4	-4
angioedema	24R,25-Dihyoxyvitamin D2	-4
angioedema	Dehydroepiandrosterone sulfate	-7
angioedema	Dolichol phosphate, human uterine homolog	5
angioedema	hydroxylated taxol	7
angioedema	N-Acetyl-D-glucosaminyldiphosphodolichol, human liver homolog	-4
angioedema	N-Acetyl-D-glucosaminyldiphosphodolichol, human uterine homolog	-4
angioedema	Thiamin triphosphate	5
angioedema	Urocanate	-8
angioedema and urticaria	D-Fructose 2,6-bisphosphate	-10
angioedema and urticaria	Hypotaurine	4
angioedema and urticaria	L-Ascorbate	-4
angioedema and urticaria	Riboflavin	5
angioedema and urticaria	Thiamin triphosphate	4
angioedema and urticaria	Thiamine diphosphate	4
angioedema and urticaria	Thiosulfate	4
angioneurotic edema	alpha-D-mannosyl-beta-D-mannosyl-diacylchitobiosyldiphosphodolichol, human liver homolog	-4
angioneurotic edema	H+	-5
angioneurotic edema	L-Valine	-4
angioneurotic edema	N-Acetyl-D-glucosamine	5
angioneurotic edema	propionyl-carnitine	-7
angioneurotic edema	Sulfate derivative of norepinephrine	5
angioneurotic edema	Sulfate derivative of norepinephrine	4
angioneurotic edema	Thromboxane A2	4
anorexia	(N-acetyl-D-glucosaminyl-(alpha-D-mannosyl)2-beta-D-mannosyl-diacetylchitobiosyl)-L-asparagine (protein)	-4
anorexia	1D-myo-Inositol 1,4-bisphosphate	7
anorexia	9-cis-retinol	4
anorexia	Biocytin	-5
anorexia	Biocytin	-5
anorexia	D-Serine	-4
anorexia	Prostaglandin E2	4
anorexia	Taurine	-4
anxiety	2-Hydroxybutyrate	-4
anxiety	Carbamoyl phosphate	-5
anxiety	D-Xylulose 1-phosphate	7
anxiety	Flavin adenine dinucleotide oxidized	-8
anxiety	Hexadecanoate (n-C16:0)	-5
anxiety	Phylloquinone	-4
anxiety	Thiamin triphosphate	4
anxiety	Urea	-4
aplastic anemia	9-cis-retinol	-4
aplastic anemia	D-Serine	-7
aplastic anemia	L-Threonate	-8
aplastic anemia	Oxaloacetate	-5
aplastic anemia	Prostaglandin F2alpha	-4
aplastic anemia	Urocanate	6
aplastic anemia	w-hydroxyl arachidonic acid	7
apnea	Biocytin	-4
apnea	D-Proline	4
apnea	N-(omega)-Hydroxyarginine	4
arrhythmia	D-Ribulose 5-phosphate	-5
arrhythmia	L-Glutamate 5-phosphate	6
arrhythmia	Prostaglandin E1	8
arrhythmia	UDP-D-xylose	-6
arrhythmia	Urea	5
arthralgia	1-alpha,24R,25-Trihydroxyvitamin D2	-4
arthralgia	4 hydroxy retinoic acid	-4
arthralgia	de-Fuc, reducing GlcNAc removed, de-Sia, de-Gal form of PA6 (w/o peptide linkage)	-4
arthralgia	D-Xylose	-6
arthralgia	Serotonin	8
arthralgia	UDP-D-xylose	-4
arthritis	Dolichyl phosphate D-mannose, human liver homolog	5
arthritis	Hydrogen peroxide	-4
arthritis	Oxalate	5
arthropathy	1D-myo-Inositol 3,4-bisphosphate	4
arthropathy	24R,25-Dihyoxyvitamin D2	4
arthropathy	Diphosphate	-4
arthropathy	D-Mannose 1-phosphate	5
arthropathy	D-Mannose 6-phosphate	5
arthropathy	D-Xylose	8
arthropathy	Hexadecanal	4
arthropathy	Oxaloacetate	4
arthropathy	Oxidized glutathione	-4
arthropathy	peptide sans lysine	5
arthrosis	1D-myo-Inositol 4-phosphate	7
arthrosis	2,4 dihydroxy nitrophenol	-4
arthrosis	glycogen, structure 1 (glycogenin-11[1,4-Glc])	4
arthrosis	Nicotinamide adenine dinucleotide	7
arthrosis	Oxalate	4
arthrosis	potassium	-4
arthrosis	propionyl-carnitine	6
arthrosis	Sodium	-5
arthrosis	Squalene	-4
arthrosis	Ubiquinol-10	-5
aseptic meningitis	1 acyl phosphoglycerol	7
aseptic meningitis	D-Glucosamine	5
aseptic meningitis	D-Tagatose 1-phosphate	6
aseptic meningitis	L-Proline	4
aseptic meningitis	Nicotinamide adenine dinucleotide	-6
aseptic meningitis	propionyl-carnitine	-8
aseptic meningitis	Thiamin monophosphate	4
asthenia	1D-myo-Inositol 1,4-bisphosphate	5
asthenia	Biocytin	-5
asthenia	D-Glucose 6-phosphate	4
asthenia	D-Xylose	-5
asthenia	Flavin adenine dinucleotide oxidized	-6
asthenia	glycogen, structure 3 (glycogenin-7[1,4-Glc])	4
asthenia	Homogentisate	5
asthenia	L-Homocysteine	5
asthenia	Oxaloacetate	-4
asthenia	Phosphocreatine	4
asthenia	Prostaglandin E2	7
asthenia	Prostaglandin F2alpha	-4
asthma	(R)-5-Diphosphomevalonate	-4
asthma	1-alpha,24R,25-Trihydroxyvitamin D2	-4
asthma	2,6 dimethylheptanoyl-CoA	4
asthma	Bicarbonate	-4
asthma	epiandrosterone	-7
asthma	Prostaglandin F2alpha	-4
asthma	Thiocyanate	-5
asthma	Thiocyanate	-4
ataxia	2,4 dihydroxy nitrophenol	-5
ataxia	2,4 dihydroxy nitrophenol	-4
ataxia	D-Proline	5
ataxia	Flavin adenine dinucleotide oxidized	-6
ataxia	keratan sulfate I, degradation product 1	4
ataxia	potassium	-4
ataxia	Selenate	4
ataxia	Thiosulfate	4
atrial fibrillation	(N-acetyl-D-glucosaminyl-(alpha-D-mannosyl)2-beta-D-mannosyl-diacetylchitobiosyl)-L-asparagine (protein)	-9
atrial fibrillation	3-Methyl-2-oxobutanoate	-4
atrial fibrillation	Diphosphate	4
atrial fibrillation	Malonate semialdehyde	-5
atrial fibrillation	Melatonin	4
atrial fibrillation	naphthalene epoxide	-5
atrial fibrillation	naphthalene epoxide	-4
atrial fibrillation	Perillyl alcohol	5
atrioventricular heart block	(alpha-D-mannosyl)6-beta-D-mannosyl-diacetylchitobiosyl-L-asparagine (protein)	5
atrioventricular heart block	1D-myo-Inositol 1,4-bisphosphate	4
atrioventricular heart block	2,4 dihydroxy nitrophenol	-4
atrioventricular heart block	8,9 epxoy aflatoxin B1	5
atrioventricular heart block	Butanoyl-CoA	5
atrioventricular heart block	Histamine	4
atrioventricular heart block	N-Methylhistamine	4
atrioventricular heart block	phosphorylase-limit dextrin (glycogenin-1,6{4[1,4-Glc], 4[1,4-Glc]})	4
atrioventricular heart block	Prostaglandin D2	-5
av block	(alpha-D-mannosyl)7-beta-D-mannosyl-diacetylchitobiosyl-L-asparagine, isoform C (protein)	4
av block	(N-acetyl-D-glucosaminyl-(alpha-D-mannosyl)2-beta-D-mannosyl-diacetylchitobiosyl)-L-asparagine (protein)	-7
av block	1-alpha,24R,25-Trihydroxyvitamin D2	-4
av block	D-Tagatose 1-phosphate	-4
av block	hydroxy coumarin	-5
av block	N-(omega)-Hydroxyarginine	4
av block	Urocanate	-8
back pain	(alpha-D-mannosyl)2-beta-D-mannosyl-N-acetylglucosamine	4
back pain	5-Hydroxy-L-tryptophan	-4
back pain	Biocytin	-5
back pain	Biocytin	-4
back pain	Calcium	5
back pain	D-Mannose 1-phosphate	4
back pain	D-Mannose 6-phosphate	4
back pain	Isopentenyl diphosphate	-6
back pain	N-Acetyl-D-glucosaminyldiphosphodolichol, human uterine homolog	-4
back pain	Oxalate	7
back pain	phosphorylase-limit dextrin (glycogenin-1,6{4[1,4-Glc], 4[1,4-Glc]})	7
back pain	potassium	-4
bilirubinemia	Carbamoyl phosphate	-4
bilirubinemia	fatty acid 11-cis-retinol	-4
bilirubinemia	L-Glutamate 5-phosphate	4
bipolar disorder	(alpha-D-mannosyl)6-beta-D-mannosyl-diacetylchitobiosyl-L-asparagine (protein)	6
bipolar disorder	1D-myo-Inositol 3,4-bisphosphate	4
bipolar disorder	2,4 dihydroxy nitrophenol	-6
bipolar disorder	Choline phosphate	5
bipolar disorder	Oxalate	9
bipolar disorder	Prostaglandin D2	-5
birth defects	(alpha-D-mannosyl)6-beta-D-mannosyl-diacetylchitobiosyl-L-asparagine (protein)	7
birth defects	5-Phospho-alpha-D-ribose 1-diphosphate	-4
birth defects	Biocytin	-6
birth defects	Choline phosphate	5
birth defects	Choline phosphate	4
birth defects	cis-11-retinol	-7
birth defects	D-Tagatose 1-phosphate	4
birth defects	Fe2+	5
birth defects	Formyl-N-acetyl-5-methoxykynurenamine	-6
birth defects	Oxalate	6
birth defects	Prostaglandin E1	-4
bleeding disorders	epiandrosterone	4
bleeding disorders	Glycolaldehyde	4
bleeding disorders	Histamine	4
bleeding disorders	naphthalene epoxide	-5
bleeding disorders	Quinolinate	-6
bloating	1D-myo-Inositol 1,4-bisphosphate	-4
bloating	24R,25-Dihyoxyvitamin D2	5
bloating	9-cis-retinol	-5
bloating	Bicarbonate	4
bloating	Diphosphate	-5
bloating	hydroxy coumarin	5
bloating	hydroxy coumarin	4
blurry vision	(R)-Pantothenate	4
blurry vision	Carbamoyl phosphate	-5
blurry vision	D-Serine	-6
blurry vision	Histamine	-4
blurry vision	Histamine	-4
blurry vision	N4-Acetylaminobutanal	5
bone pain	1D-myo-Inositol 1,4-bisphosphate	7
bone pain	3-mercaptolactate-cysteine disulfide	4
bone pain	Biocytin	-5
bone pain	Biocytin	-4
bone pain	Homogentisate	4
bone pain	Isopentenyl diphosphate	-4
bone pain	Oxalate	6
bone pain	Thiosulfate	4
bradycardia	18 hydroxy arachidonic acid	-4
bradycardia	3-Hydroxy-L-kynurenine	-4
bradycardia	Biocytin	-7
bradycardia	Phosphoenolpyruvate	-5
breast disorder	alpha-D-mannosyl-beta-D-mannosyl-diacylchitobiosyldiphosphodolichol, human liver homolog	-4
breast disorder	Putrescine	-4
breast disorder	Pyridoxamine	4
breast disorder	Sedoheptulose 7-phosphate	-4
breast disorder	w-carboxy leukotriene B4	-5
breast enlargement	(alpha-D-mannosyl)6-beta-D-mannosyl-diacetylchitobiosyl-L-asparagine (protein)	5
breast enlargement	8,9 epxoy aflatoxin B1	6
breast enlargement	beta-D-Mannosyldiacetylchitobiosyldiphosphodolichol, human uterine homolog	4
breast enlargement	Bicarbonate	6
breast enlargement	Formyl-N-acetyl-5-methoxykynurenamine	-4
breast enlargement	Nicotinate D-ribonucleotide	-5
breast enlargement	Oxalate	4
breast enlargement	potassium	-4
breast enlargement	Putrescine	-4
breast enlargement	Sodium	-5
breast enlargement	Thiamin	6
breast neoplasm	1-alpha,24R,25-Trihydroxyvitamin D2	-6
breast neoplasm	3,4-Dihydroxy-L-phenylalanine	-4
breast neoplasm	5,10-Methylenetetrahydrofolate	4
breast neoplasm	Geranyl diphosphate	-4
breast neoplasm	Lipoate	-4
breast neoplasm	Oxalate	8
breast neoplasm	Perillyl alcohol	4
breast neoplasm	propionyl-carnitine	4
breast neoplasm	Pyridoxamine 5-phosphate	4
breast neoplasm	Sodium	-4
breast tenderness	D-Mannose 1-phosphate	5
breast tenderness	D-Proline	7
breast tenderness	D-Xylose	9
breast tenderness	L-Malate	6
breast tenderness	Protein N6,N6-dimethyl-L-lysine	6
breast tenderness	sphingosylphosphorylcholine (homo sapiens)	-4
bronchitis	1-alpha,24R,25-Trihydroxyvitamin D2	-7
bronchitis	debrisoquine	-6
bronchitis	epiandrosterone	-4
bronchitis	Flavin adenine dinucleotide oxidized	-4
bronchitis	Thiamin monophosphate	-4
bronchitis	Ubiquinol-10	-4
bronchitis	w-carboxy leukotriene B4	-4
bronchitis	w-hydroxyl leukotriene B4	-4
bronchospasm	1D-myo-Inositol 1,3,4,5-tetrakisphosphate	-4
bronchospasm	de-Fuc form of PA6 (w/o peptide linkage)	-4
bronchospasm	hydroxylated taxol	4
bronchospasm	potassium	4
bronchospasm	Urea	5
bundle branch block	2,4 dihydroxy nitrophenol	-5
bundle branch block	2,4 dihydroxy nitrophenol	-4
bundle branch block	D-Xylulose 1-phosphate	-6
bundle branch block	glycogen, structure 3 (glycogenin-7[1,4-Glc])	4
bundle branch block	N-Acetyl-D-glucosamine	5
bundle branch block	Nicotinamide adenine dinucleotide	6
bundle branch block	potassium	-5
bundle branch block	propionyl-carnitine	5
bundle branch block	Thiamin monophosphate	-5
bursitis	(alpha-D-mannosyl)5-beta-D-mannosyl-diacetylchitobiosyl-L-asparagine (protein)	5
bursitis	24R,25-Dihyoxyvitamin D2	-5
bursitis	Carbamoyl phosphate	-6
bursitis	Methylamine	-4
bursitis	Thiamin monophosphate	4
candidiasis	(alpha-D-mannosyl)7-beta-D-mannosyl-diacetylchitobiosyl-L-asparagine, isoform B (protein)	-7
candidiasis	24R,25-Dihyoxyvitamin D2	-4
candidiasis	D-Ribulose 5-phosphate	-4
candidiasis	D-Xylulose	5
candidiasis	Hydrogen peroxide	4
candidiasis	hydroxylated taxol	-8
candidiasis	Pyridoxamine	4
candidiasis	Sulfate	-9
candidiasis	Ubiquinol-10	-4
cardiac arrest	(N-acetyl-D-glucosaminyl-(alpha-D-mannosyl)2-beta-D-mannosyl-diacetylchitobiosyl)-L-asparagine (protein)	-6
cardiac arrest	Acetaldehyde	-4
cardiac arrest	Homogentisate	4
cardiac arrest	Phosphate	4
cardiac arrest	Prostaglandin F2alpha	-6
cardiac arrest	Serotonin	5
cardiac arrest	Urea	5
cardiac arrest	w-hydroxyl leukotriene B4	-5
cardiac disorder	alpha-D-Ribose 1-phosphate	-6
cardiac disorder	Methylglyoxal	4
cardiac disorder	N4-Acetylaminobutanal	-7
cardiac disorder	Phosphate	5
cardiac disorder	Phylloquinone	-10
cardiac disorder	phytanic acid	-6
cardiac failure	Biocytin	-4
cardiac failure	Carbamoyl phosphate	-5
cardiac failure	D-Proline	5
cardiac failure	L-Thyroxine	-4
cardiac failure	Nitric oxide	7
cardiac failure	Phosphate	8
cardiac failure	Phylloquinone	-4
cardiac ischemia	1-alpha,24R,25-Trihydroxyvitamin D2	-6
cardiac ischemia	D-Glucosamine	6
cardiac ischemia	D-Xylulose 1-phosphate	-5
cardiac ischemia	Ethanolamine phosphate	4
cardiac ischemia	Glycerol	5
cardiac ischemia	glycogen, structure 3 (glycogenin-7[1,4-Glc])	5
cataract	alpha-D-mannosyl-beta-D-mannosyl-diacylchitobiosyldiphosphodolichol, human liver homolog	-5
cataract	carbonic acid	-5
cataract	L-Aspartate	4
cataract	lignocericyl coenzyme A	4
cataract	Phosphate	5
cataract	Pyridoxine	-4
cataract	Tetrahydrobiopterin-4a-carbinolamine	6
cataract	Thiamin monophosphate	5
cataract	Thiamin triphosphate	4
cellulitis	(alpha-D-mannosyl)6-beta-D-mannosyl-diacetylchitobiosyl-L-asparagine (protein)	4
cellulitis	8,9 epxoy aflatoxin B1	5
cellulitis	ADPribose	5
cellulitis	O-Phospho-L-serine	-4
cellulitis	Perillyl alcohol	6
cellulitis	Phenylpyruvate	4
cellulitis	Prostaglandin F2alpha	-5
cellulitis	Prostaglandin F2alpha	-5
cellulitis	Thiamin monophosphate	-5
cerebral atrophy	(alpha-D-mannosyl)6-beta-D-mannosyl-diacetylchitobiosyl-L-asparagine (protein)	5
cerebral atrophy	1D-myo-Inositol 3,4-bisphosphate	6
cerebral atrophy	Biocytin	-6
cerebral atrophy	Choline phosphate	5
cerebral atrophy	Diphosphate	-4
cerebral atrophy	Formyl-N-acetyl-5-methoxykynurenamine	-7
cerebral atrophy	Sodium	-4
cerebrovascular accident	ADPribose 2-phosphate	5
cerebrovascular accident	debrisoquine	-4
cerebrovascular accident	L-Tyrosine	-4
cerebrovascular accident	Phenylpyruvate	6
cerebrovascular accident	propionyl-carnitine	5
cerebrovascular accident	Prostaglandin E2	4
cerebrovascular accident	Pyridoxal 5-phosphate	-4
cerebrovascular accident	w-carboxy leukotriene B4	-4
chest pain	Calcium	5
chest pain	D-Serine	-8
chest pain	D-Xylose	-5
chest pain	Melatonin	-10
chest pain	Oxalate	5
chest pain	propionyl-carnitine	8
chest pain	Prostaglandin E2	7
chest pain	Serotonin	6
chest pain	Sodium	-4
chest pain	tetracosapentaenoyl coenzyme A, n-6	5
chills	(alpha-D-mannosyl)6-beta-D-mannosyl-diacetylchitobiosyl-L-asparagine (protein)	4
chills	3-Hydroxy-L-kynurenine	-5
chills	naphthalene epoxide	-4
chills	Prostaglandin E2	5
chills	Thiamin	-4
chloasma	1 acyl phosphoglycerol	10
chloasma	9-cis-retinol	-4
chloasma	D-Mannose 6-phosphate	5
chloasma	D-Xylose	10
chloasma	N-Acetyl-D-glucosamine	-5
chloasma	Protein N6,N6-dimethyl-L-lysine	4
cholecystitis	(alpha-D-mannosyl)7-beta-D-mannosyl-diacetylchitobiosyl-L-asparagine, isoform A (protein)	4
cholecystitis	2,6 dimethylheptanoyl-CoA	4
cholecystitis	Choline phosphate	-5
cholecystitis	Flavin adenine dinucleotide oxidized	-4
cholecystitis	L-Fucose 1-phosphate	4
cholecystitis	lignocericyl coenzyme A	4
cholecystitis	O-Phospho-L-serine	-4
cholecystitis	propionyl-carnitine	4
cholecystitis	Urea	-4
cholelithiasis	(R)-5-Diphosphomevalonate	-6
cholelithiasis	ADPribose 2-phosphate	4
cholelithiasis	D-Tagatose 1-phosphate	-10
cholelithiasis	L-Proline	4
cholelithiasis	Methylamine	-7
cholelithiasis	w-hydroxyl leukotriene B4	-7
cirrhosis	Biocytin	-7
cirrhosis	Choline phosphate	5
cirrhosis	D-Tagatose 1-phosphate	5
cirrhosis	D-Xylulose 1-phosphate	4
cirrhosis	Oxalate	7
cirrhosis	Squalene	-4
clotting	(alpha-D-mannosyl)6-beta-D-mannosyl-diacetylchitobiosyl-L-asparagine (protein)	5
clotting	Biocytin	-5
clotting	Choline phosphate	4
clotting	Farnesyl diphosphate	-6
clotting	Fe2+	4
clotting	Formyl-N-acetyl-5-methoxykynurenamine	-6
clotting	L-Homocysteine	4
cluster headaches	(alpha-D-mannosyl)6-beta-D-mannosyl-diacetylchitobiosyl-L-asparagine (protein)	4
cluster headaches	Biocytin	-4
cluster headaches	Biocytin	-4
cluster headaches	cis-11-retinol	-4
cluster headaches	Farnesyl diphosphate	-4
cluster headaches	Formyl-N-acetyl-5-methoxykynurenamine	-4
cluster headaches	Oxalate	8
cluster headaches	Prostaglandin E1	-4
cluster headaches	Sarcosine	-4
colitis	2,3,4,5-Tetrahydropyridine-2-carboxylate	5
colitis	Formaldehyde	4
colitis	N-Acetyl-D-glucosamine	5
colitis	Phylloquinone	-4
colitis	Ubiquinol-10	-4
coma	de-Fuc form of PA6	4
coma	D-Xylulose	-4
coma	D-Xylulose 1-phosphate	4
coma	Glycine betaine	4
coma	Lipoate	-4
confusion	Acetylcholine	4
confusion	Ethanolamine phosphate	7
confusion	Flavin adenine dinucleotide oxidized	-6
confusion	naphthalene epoxide	-4
confusion	Prostaglandin E2	5
confusion	Pyridoxine 5-phosphate	-4
confusion	Sedoheptulose 7-phosphate	5
congenital anomaly	Choline phosphate	6
congenital anomaly	dihomo-gamma-linolenyl coenzyme A	4
congenital anomaly	Formyl-N-acetyl-5-methoxykynurenamine	-8
congenital anomaly	N-Methylhistamine	4
congenital anomaly	Oxalate	4
congenital anomaly	Sarcosine	-5
congenital anomaly	Thiocysteine	5
congenital malformations	Biocytin	-5
congenital malformations	Choline phosphate	4
congenital malformations	Oxalate	7
congenital malformations	Sarcosine	-5
congestive heart failure	(alpha-D-mannosyl)6-beta-D-mannosyl-diacetylchitobiosyl-L-asparagine (protein)	4
congestive heart failure	gamma-linolenoyl-CoA	-4
congestive heart failure	H+	5
congestive heart failure	L-Dopachrome	-5
congestive heart failure	Phosphoenolpyruvate	-4
congestive heart failure	Prostaglandin F2alpha	-4
congestive heart failure	Sulfate	9
congestive heart failure	Urate	4
conjunctivitis	12R-Hydroperoxyeicosatetraenoate	-8
conjunctivitis	Dolichyl phosphate D-mannose, human uterine homolog	4
conjunctivitis	Ethanolamine phosphate	5
conjunctivitis	Nicotinamide adenine dinucleotide	-4
conjunctivitis	Oxaloacetate	-4
conjunctivitis	tetracosapentaenoyl coenzyme A, n-6	4
connective tissue disease	15-Hydroperoxyeicosatetraenoic acid	-4
connective tissue disease	hydroxylated taxol	4
connective tissue disease	Prostaglandin F2alpha	-6
constipation	(N-acetyl-D-glucosaminyl-(alpha-D-mannosyl)2-beta-D-mannosyl-diacetylchitobiosyl)-L-asparagine (protein)	-5
constipation	1D-myo-Inositol 1,4-bisphosphate	5
constipation	Biocytin	-5
constipation	Biocytin	-4
constipation	Flavin adenine dinucleotide oxidized	-4
constipation	L-Homocysteine	9
constipation	L-Tyrosine	4
constipation	Melatonin	-7
constipation	Phosphocreatine	7
constipation	potassium	4
constipation	Taurine	-4
constipation	UDP-D-xylose	-6
contact dermatitis	debrisoquine	-6
contact dermatitis	D-Tagatose 1-phosphate	5
contact dermatitis	Folate	4
contact dermatitis	Homovanillate	-4
contact dermatitis	hydroxylated taxol	6
contact dermatitis	Nicotinamide adenine dinucleotide	4
contact dermatitis	Phenylpyruvate	6
contact dermatitis	Ubiquinol-10	-5
convulsions	1D-myo-Inositol 3,4-bisphosphate	-4
convulsions	alpha-D-Galactose 1-phosphate	-5
convulsions	keratan sulfate I, degradation product 1	5
convulsions	Prostaglandin F2alpha	-5
convulsions	Sulfate	8
cough	1-alpha,24R,25-Trihydroxyvitamin D2	-4
cough	Dolichyl beta-D-glucosyl phosphate, human uterine homolog	5
cough	Oxalate	7
cough	phosphorylase-limit dextrin (glycogenin-1,6{4[1,4-Glc], 4[1,4-Glc]})	4
cough	potassium	-6
cough	Prostaglandin D2	-5
cough	Urea	-4
cramps	1-alpha,25-Dihydroxyvitamin D2	-7
cramps	Nicotinamide adenine dinucleotide	-4
cramps	phytanic acid	-4
cramps	Sulfate	-9
cystitis	(R)-Pantothenate	-4
cystitis	1-alpha,24R,25-Trihydroxyvitamin D2	-10
cystitis	debrisoquine	-4
cystitis	Lipoate	-4
cystitis	Phenylpyruvate	4
cystitis	propionyl-carnitine	6
cystitis	Prostaglandin D2	-5
cysts	(alpha-D-mannosyl)6-beta-D-mannosyl-diacetylchitobiosyl-L-asparagine (protein)	5
cysts	1D-myo-Inositol 1,4-bisphosphate	4
cysts	1D-myo-Inositol 4-phosphate	7
cysts	beta-D-Mannosyldiacetylchitobiosyldiphosphodolichol, human uterine homolog	4
cysts	D-Glucosamine	-4
cysts	Isopentenyl diphosphate	-4
cysts	Lipoate	-4
cysts	Prostaglandin D2	-4
cysts	Sodium	-6
cysts	Ubiquinol-10	-4
decreased hearing	2,4 dihydroxy nitrophenol	-5
decreased hearing	Lipoate	-6
decreased hearing	L-Threonate	-6
decreased hearing	Thiamin monophosphate	-4
dehydration	1 acyl phosphoglycerol	-4
dehydration	Deoxyribose	-5
dehydration	Glycine	-4
dehydration	hydroxy coumarin	-4
dehydration	Leukotriene A4	-4
dehydration	Phenylpyruvate	4
delirium	2,4 dihydroxy nitrophenol	-5
delirium	diacylglycerol (homo sapiens)	-4
delirium	Ethanolamine phosphate	6
delirium	hyaluronan biosynthesis, precursor 1	-4
delirium	Phosphate	5
delirium	Prostaglandin F2alpha	-6
delirium	Prostaglandin F2alpha	-4
dementia	(alpha-D-mannosyl)2-beta-D-mannosyl-N-acetylglucosamine	5
dementia	1D-myo-Inositol 3,4-bisphosphate	4
dementia	1D-myo-Inositol 3-phosphate	4
dementia	Biocytin	-5
dementia	Histamine	6
dental caries	1-alpha,24R,25-Trihydroxyvitamin D2	-6
dental caries	D-Fructose 1-phosphate	-6
dental caries	D-Xylulose 1-phosphate	-4
dental caries	L-Glutamate 5-phosphate	8
dental caries	naphthalene epoxide	-5
dental caries	Perillyl alcohol	6
dental caries	Perillyl alcohol	4
dental caries	Phenylpyruvate	9
dental caries	Phosphate	4
depressive reaction	Dolichyl phosphate D-mannose, human uterine homolog	4
depressive reaction	D-Xylose	7
depressive reaction	Hexadecanal	4
depressive reaction	Malonate semialdehyde	-4
depressive reaction	O-Phospho-L-serine	5
depressive reaction	Oxidized glutathione	-4
depressive reaction	peptide sans lysine	4
depressive reaction	potassium	-4
depressive reaction	Protein N6,N6-dimethyl-L-lysine	7
depressive reaction	Sodium	-4
dermatitis	D-Xylulose 1-phosphate	4
dermatitis	N-Acetylneuraminate 9-phosphate	5
dermatitis	naphthalene epoxide	-4
dermatitis	Nicotinamide adenine dinucleotide	5
dermatitis	Ubiquinol-10	-5
diabetes mellitus	D-Fructose 1-phosphate	-4
diabetes mellitus	D-Xylulose 1-phosphate	-4
diabetes mellitus	eicosatetranoyl coenzyme A	-4
diabetes mellitus	Nitric oxide	4
diabetes mellitus	Oxaloacetate	-5
diabetes mellitus	Quinolinate	-4
diabetes mellitus	Sulfate	6
diabetes mellitus	Thiosulfate	5
diabetes mellitus	Ubiquinol-10	-4
diaphoresis	Hexadecanoate (n-C16:0)	-4
diaphoresis	L-Glutamate 5-phosphate	4
diaphoresis	Orotate	4
diaphoresis	Prostaglandin D2	-6
diarrhea	(N-acetyl-D-glucosaminyl-(alpha-D-mannosyl)2-beta-D-mannosyl-diacetylchitobiosyl)-L-asparagine (protein)	-4
diarrhea	D-Proline	-5
diarrhea	L-Homocysteine	4
diarrhea	L-lyxonate	-8
diarrhea	Phosphocreatine	4
diarrhea	Prostaglandin F2alpha	-4
diarrhea	Sedoheptulose 7-phosphate	5
diarrhea	Thymine	7
diplopia	2,4 dihydroxy nitrophenol	-6
diplopia	3-Hydroxy-L-kynurenine	-6
diplopia	Flavin adenine dinucleotide oxidized	-5
diplopia	glycogen, structure 3 (glycogenin-7[1,4-Glc])	6
diplopia	Ubiquinol-10	-5
discoid lupus erythematosis	(alpha-D-mannosyl)6-beta-D-mannosyl-diacetylchitobiosyl-L-asparagine (protein)	5
discoid lupus erythematosis	Biocytin	-5
discoid lupus erythematosis	Calcium	4
discoid lupus erythematosis	Choline phosphate	4
discoid lupus erythematosis	Farnesyl diphosphate	-4
discoid lupus erythematosis	Formyl-N-acetyl-5-methoxykynurenamine	-4
discoid lupus erythematosis	Oxalate	6
discoid lupus erythematosis	Prostaglandin D2	-4
dizziness	Biocytin	-5
dizziness	Biocytin	-5
dizziness	debrisoquine	5
dizziness	Diphosphate	-4
dizziness	Flavin adenine dinucleotide oxidized	-8
dizziness	Homogentisate	6
dizziness	Oxalate	7
dizziness	Phosphocreatine	5
dizziness	Phosphocreatine	4
dizziness	Prostaglandin E2	8
dizziness	Thiamin	4
dizziness	Thymine	4
drowsiness	1 acyl phosphoglycerol	9
drowsiness	12R-Hydroperoxyeicosatetraenoate	-6
drowsiness	D-Xylulose 1-phosphate	6
drowsiness	Flavin adenine dinucleotide oxidized	-7
drowsiness	L-Proline	-4
drowsiness	Melatonin	-4
drowsiness	peptide sans lysine	-4
drowsiness	Thiocyanate	4
drowsiness	Thiosulfate	4
drowsiness	Ubiquinol-10	-4
drug dependence	androsterone glucuronide	4
drug dependence	D-Tagatose 1-phosphate	-6
drug dependence	N,N-Dimethylglycine	4
drug dependence	Perillyl alcohol	6
drug dependence	Phylloquinone	-4
drug dependence	propionyl-carnitine	9
drug withdrawal	1D-myo-Inositol 4-phosphate	4
drug withdrawal	D-Tagatose 1-phosphate	5
drug withdrawal	Formyl-N-acetyl-5-methoxykynurenamine	-9
drug withdrawal	glycogen, structure 3 (glycogenin-7[1,4-Glc])	4
drug withdrawal	Histamine	4
drug withdrawal	Oxalate	5
drug withdrawal	potassium	-4
drug withdrawal	Prostaglandin D2	-4
dry eyes	(alpha-D-mannosyl)6-beta-D-mannosyl-diacetylchitobiosyl-L-asparagine (protein)	4
dry eyes	3-Phospho-D-glyceroyl phosphate	-5
dry eyes	beta-D-Mannosyldiacetylchitobiosyldiphosphodolichol, human uterine homolog	4
dry eyes	Creatinine	4
dry eyes	Diphosphate	-4
dry eyes	Lanosterol	-4
dry eyes	Oxalate	7
dry eyes	potassium	-4
dry eyes	Prostaglandin D2	-5
dry eyes	Sarcosine	-4
dry mouth	1D-myo-Inositol 4-phosphate	-6
dry mouth	9-cis-retinol	4
dry mouth	cis-11-retinol	5
dry mouth	D-Xylose	-5
dry mouth	L-Proline	-5
dry mouth	Prostaglandin F2alpha	-6
dry mouth	reducing GlcNAc removed form of n2m2nmasn (w/o peptide)	-4
dry skin	1-alpha,24R,25-Trihydroxyvitamin D2	-5
dry skin	Phenylacetyl-CoA	-5
dry skin	Phenylpyruvate	6
dry skin	Prostaglandin D2	-5
dry skin	Prostaglandin E2	5
dry skin	Pyridoxal 5-phosphate	-5
dry skin	Sodium	-5
dysarthria	(alpha-D-mannosyl)6-beta-D-mannosyl-diacetylchitobiosyl-L-asparagine (protein)	7
dysarthria	1D-myo-Inositol 4-phosphate	5
dysarthria	2,4 dihydroxy nitrophenol	-7
dysarthria	8,9 epxoy aflatoxin B1	4
dysarthria	Glycerol	4
dysarthria	Prostaglandin D2	-4
dysarthria	Prostaglandin E2	4
dysarthria	Squalene	-4
dyskinesia	D-Serine	4
dyskinesia	hydroxy coumarin	-4
dyskinesia	L-Proline	4
dyskinesia	Methylamine	-4
dyskinesia	Phenylpyruvate	5
dysmenorrhea	1-alpha,24R,25-Trihydroxyvitamin D2	-9
dysmenorrhea	Carbamoyl phosphate	-4
dysmenorrhea	L-Homocysteine	-5
dysmenorrhea	L-Tyrosine	-5
dysmenorrhea	omega hydroxy tetradecanoate (n-C14:0)	-5
dysmenorrhea	omega hydroxy tetradecanoate (n-C14:0)	-4
dysmenorrhea	Phenylpyruvate	6
dyspepsia	(N-acetyl-D-glucosaminyl-(alpha-D-mannosyl)2-beta-D-mannosyl-diacetylchitobiosyl)-L-asparagine (protein)	-6
dyspepsia	12R-Hydroperoxyeicosatetraenoate	-4
dyspepsia	D-Serine	-4
dyspepsia	Formyl-N-acetyl-5-methoxykynurenamine	-5
dyspepsia	Hexadecanal	-4
dyspepsia	Hydrogen peroxide	4
dyspepsia	Melatonin	-4
dyspepsia	N4-Acetylaminobutanal	-5
dyspepsia	Oxidized glutathione	-6
dyspepsia	Phosphocreatine	6
dyspepsia	Phosphocreatine	4
dyspepsia	Prostaglandin H2	-4
dyspepsia	Protein N6,N6-dimethyl-L-lysine	-8
dysphagia	eicosatetranoyl coenzyme A	-5
dysphagia	N,N-Dimethylglycine	4
dysphagia	Phenylpyruvate	4
dysphagia	Phosphate	4
dysphagia	propionyl-carnitine	8
dysphagia	Sedoheptulose 7-phosphate	4
dysphagia	Taurine	-5
dyspnea	Flavin adenine dinucleotide reduced	-4
dyspnea	L-Lactate	4
dyspnea	N,N-Dimethylglycine	5
dyspnea	Putrescine	4
dyspnea	Sulfate	4
dysuria	L-Proline	4
dysuria	naphthalene epoxide	-8
dysuria	Oxaloacetate	-7
dysuria	phytanic acid	4
dysuria	Prostaglandin D2	-4
dysuria	UDP	4
ear ache	(R)-Pantothenate	-4
ear ache	1-alpha,24R,25-Trihydroxyvitamin D2	-5
ear ache	1D-myo-Inositol 1,4,5,6-tetrakisphosphate	-4
ear ache	1D-myo-Inositol 4-phosphate	6
ear ache	3,4-Dihydroxy-L-phenylalanine	-4
ear ache	Biocytin	-5
ear ache	L-Proline	4
ear ache	Prostaglandin D2	-4
ear ache	Prostaglandin E2	5
ecchymosis	(alpha-D-mannosyl)6-beta-D-mannosyl-diacetylchitobiosyl-L-asparagine (protein)	7
ecchymosis	12R-Hydroperoxyeicosatetraenoate	-5
ecchymosis	1-alpha,24R,25-Trihydroxyvitamin D2	-5
ecchymosis	1D-myo-Inositol 1,4-bisphosphate	6
ecchymosis	Estrone 3-sulfate	4
ecchymosis	Isopentenyl diphosphate	-4
ecchymosis	L-Proline	4
ecchymosis	Prostaglandin D2	-5
ecchymosis	Prostaglandin E2	7
ecchymosis	Sodium	-4
ecchymosis	tetracosatetraenoyl coenzyme A	4
eczema	(R)-5-Diphosphomevalonate	-4
eczema	1D-myo-Inositol 4-phosphate	4
eczema	hydroxylated taxol	7
eczema	Sulfate	4
eczema	Thiocyanate	-4
eczema	Ubiquinol-10	-7
eczema	w-carboxy leukotriene B4	-5
edema	(alpha-D-mannosyl)5-beta-D-mannosyl-diacetylchitobiosyl-L-asparagine (protein)	-4
edema	1 acyl phosphoglycerol	7
edema	2-Hydroxyphenylacetate	4
edema	5-Phospho-alpha-D-ribose 1-diphosphate	-4
edema	Biocytin	-4
edema	D-Mannose 1-phosphate	5
edema	Estrone 3-sulfate	7
edema	Prostaglandin E2	-4
edema	Prostaglandin H2	-5
edema	Sedoheptulose 7-phosphate	5
edema peripheral	1D-myo-Inositol 1,4,5-trisphosphate	5
edema peripheral	Calcium	4
edema peripheral	Homovanillate	-4
edema peripheral	hydroxylated taxol	4
edema peripheral	hydroxylated taxol	4
edema peripheral	Isopentenyl diphosphate	-4
edema peripheral	naphthalene epoxide	-5
edema peripheral	naphthalene epoxide	-4
edema peripheral	Oxalate	10
edema peripheral	Perillyl alcohol	7
edema peripheral	Prostaglandin H2	-4
elevated liver enzymes	3-mercaptolactate-cysteine disulfide	4
elevated liver enzymes	Cysteamine	8
elevated liver enzymes	L-Ascorbate	-6
elevated liver enzymes	Oxalate	5
elevated liver enzymes	propionyl-carnitine	7
elevated liver function tests	D-Mannose 1-phosphate	4
elevated liver function tests	D-Xylose	6
elevated liver function tests	Hexadecanal	5
elevated liver function tests	Hexadecanoate (n-C16:0)	4
elevated liver function tests	Homogentisate	8
elevated liver function tests	hydroxide ion	4
elevated liver function tests	hydroxy coumarin	4
elevated liver function tests	keratan sulfate II (core 2-linked), degradation product 1	-4
elevated liver function tests	keratan sulfate II (core 4-linked), degradation product 1	-5
elevated liver function tests	L-Threonate	-5
elevated liver function tests	N-Ribosylnicotinamide	-4
elevated liver function tests	Oxidized glutathione	-5
elevated liver function tests	peptide sans lysine	5
elevated liver function tests	Protein N6,N6-dimethyl-L-lysine	4
elevated liver function tests	Sodium	-4
emesis	(alpha-D-mannosyl)6-beta-D-mannosyl-diacetylchitobiosyl-L-asparagine (protein)	10
emesis	1D-myo-Inositol 3,4-bisphosphate	6
emesis	Biocytin	-5
emesis	D-Glucosamine	-5
emesis	Formyl-N-acetyl-5-methoxykynurenamine	-5
emesis	O-Phospho-L-serine	4
emesis	Sarcosine	-4
encephalopathy	Diphosphate	-4
encephalopathy	glycogen, structure 1 (glycogenin-11[1,4-Glc])	5
encephalopathy	hydroxide ion	-4
encephalopathy	Prostaglandin E1	-8
encephalopathy	Sodium	-5
encephalopathy	Thiocysteine	4
endocrine disorder	10-formyltetrahydrofolate-[Glu](6)	-4
endocrine disorder	1D-myo-Inositol 1,4-bisphosphate	5
endocrine disorder	cis-11-retinol	4
endocrine disorder	L-Valine	-4
endocrine disorder	myo-Inositol hexakisphosphate	-4
endocrine disorder	phosphatidylethanolamine (homo sapiens)	-4
endocrine disorder	Prostaglandin F2alpha	-4
endometrial carcinoma	(N-acetyl-D-glucosaminyl-(alpha-D-mannosyl)2-beta-D-mannosyl-diacetylchitobiosyl)-L-asparagine (protein)	-4
endometrial carcinoma	5,10-Methylenetetrahydrofolate	4
endometrial carcinoma	D-Mannose 6-phosphate	7
endometrial carcinoma	D-Xylose	6
endometrial carcinoma	O2	-5
endometrial carcinoma	Oxidized glutathione	-9
endometrial carcinoma	peptide sans lysine	4
enuresis	(alpha-D-mannosyl)6-beta-D-mannosyl-diacetylchitobiosyl-L-asparagine (protein)	7
enuresis	2,4 dihydroxy nitrophenol	-4
enuresis	9-cis-retinol	-4
enuresis	Formyl-N-acetyl-5-methoxykynurenamine	-4
enuresis	L-Homocysteine	4
enuresis	naphthalene epoxide	-4
enuresis	Oxalate	6
enuresis	Sarcosine	-5
eosinophilia	Calcium	8
eosinophilia	D-Glucose 1-phosphate	-4
eosinophilia	Ethanolamine phosphate	6
eosinophilia	Fe2+	4
eosinophilia	Formyl-N-acetyl-5-methoxykynurenamine	-4
eosinophilia	Methylglyoxal	4
eosinophilia	Taurine	-6
eosinophilia	Ubiquinol-10	-5
epilepsy	(alpha-D-mannosyl)6-beta-D-mannosyl-diacetylchitobiosyl-L-asparagine (protein)	5
epilepsy	1D-myo-Inositol 3,4-bisphosphate	5
epilepsy	1D-myo-Inositol 4-phosphate	4
epilepsy	3-mercaptolactate-cysteine disulfide	4
epilepsy	9-cis-retinol	-6
epilepsy	Biocytin	-5
epilepsy	Formyl-N-acetyl-5-methoxykynurenamine	-5
epilepsy	L-Malate	4
epilepsy	N-Formylanthranilate	-4
epilepsy	Sodium	-5
epistaxis	(alpha-D-mannosyl)6-beta-D-mannosyl-diacetylchitobiosyl-L-asparagine (protein)	6
epistaxis	2,4 dihydroxy nitrophenol	-7
epistaxis	Calcium	6
epistaxis	D-Glucosamine	-6
epistaxis	D-Serine	-5
epistaxis	Geranyl diphosphate	-4
epistaxis	hydroxy coumarin	4
epistaxis	Oxidized glutathione	4
epistaxis	Phosphoenolpyruvate	-4
epistaxis	Pyridoxine 5-phosphate	-4
epistaxis	Sarcosine	-6
epistaxis	Sarcosine	-5
eructation	(alpha-D-mannosyl)5-beta-D-mannosyl-diacetylchitobiosyl-L-asparagine (protein)	4
eructation	1-alpha,24R,25-Trihydroxyvitamin D2	-9
eructation	fatty acid retinol	-4
eructation	L-Glutamate 5-phosphate	5
eruption	(R)-Pantothenate	-4
eruption	1 acyl phosphoglycerol	4
eruption	L-Citrulline	7
eruption	L-Threonate	-4
eruption	L-Tyrosine	-6
eruption	L-Tyrosine	-4
eruption	N-Acetyl-D-glucosaminyldiphosphodolichol, human liver homolog	-4
eruption	N-Acetyl-D-glucosaminyldiphosphodolichol, human uterine homolog	-6
eruption	Taurine	5
erythema	1D-myo-Inositol 1,4-bisphosphate	-4
erythema	alpha-D-Galactose 1-phosphate	-5
erythema	debrisoquine	-7
erythema	L-Gulonate	-4
erythema	Phenylpyruvate	10
erythema	Prostaglandin E2	-4
erythema multiforme	Ammonium	4
erythema multiforme	D-Mannose 1-phosphate	4
erythema multiforme	Flavin adenine dinucleotide reduced	6
erythema multiforme	Formyl-N-acetyl-5-methoxykynurenamine	-5
erythema multiforme	N4-Acetylaminobutanal	-4
erythema multiforme	peptide sans lysine	4
erythema multiforme	Prostaglandin F2alpha	-8
erythema multiforme	Sulfate	-5
erythema nodosum	1D-myo-Inositol 1-phosphate	-4
erythema nodosum	5-Hydroxy-N-formylkynurenine	-4
erythema nodosum	alpha-D-Ribose 1-phosphate	4
erythema nodosum	L-Fucose 1-phosphate	4
erythema nodosum	Ornithine	-4
erythema nodosum	Ubiquinol-10	-4
esophagitis	(alpha-D-mannosyl)6-beta-D-mannosyl-diacetylchitobiosyl-L-asparagine (protein)	4
esophagitis	L-Proline	4
esophagitis	Phenylpyruvate	6
esophagitis	Phosphocreatine	-6
esophagitis	w-hydroxyl leukotriene B4	-4
excessive sweating	1D-myo-Inositol 1-phosphate	6
excessive sweating	4-Pyridoxate	7
excessive sweating	Flavin adenine dinucleotide oxidized	-8
excessive sweating	omega hydroxy tetradecanoate (n-C14:0)	-4
excessive sweating	Oxalate	7
excessive sweating	Thiocyanate	4
exfoliative dermatitis	L-Isoleucine	5
exfoliative dermatitis	propionyl-carnitine	-6
exfoliative dermatitis	Urea	-4
eye pain	1D-myo-Inositol 4-phosphate	5
eye pain	Methanol	-4
eye pain	N-Methylhistamine	6
eye pain	Oxalate	10
eye pain	potassium	-5
eye pain	Squalene	-4
fatigue	(N-acetyl-D-glucosaminyl-(alpha-D-mannosyl)2-beta-D-mannosyl-diacetylchitobiosyl)-L-asparagine (protein)	-4
fatigue	1D-myo-Inositol 4-phosphate	-6
fatigue	D-Xylose	-5
fatigue	hydroxylated ebastine	-4
fatigue	L-Tyrosine	6
fatigue	Melatonin	-4
fatigue	Prostaglandin E2	5
fatigue	Putrescine	5
fatigue	Thiamin monophosphate	-5
fatigue	UTP	-5
fecal incontinence	2,4 dihydroxy nitrophenol	-5
fecal incontinence	Biocytin	-5
fecal incontinence	Biocytin	-4
fecal incontinence	Ethanolamine phosphate	5
fecal incontinence	Lipoate	-6
fecal incontinence	L-Proline	4
fecal incontinence	Oxaloacetate	-4
fecal incontinence	phytanic acid	4
fecal incontinence	Prostaglandin D2	-5
fever	(N-acetyl-D-glucosaminyl-(alpha-D-mannosyl)2-beta-D-mannosyl-diacetylchitobiosyl)-L-asparagine (protein)	-4
fever	Diphosphate	4
fever	D-Xylose	-4
fever	L-lyxonate	-4
fever	Prostaglandin I2	4
fibrocystic breast	1-alpha,24R,25-Trihydroxyvitamin D2	-7
fibrocystic breast	Dolichyl phosphate D-mannose, human uterine homolog	4
fibrocystic breast	D-Xylose	9
fibrocystic breast	L-Proline	4
fibrocystic breast	omega hydroxy tetradecanoate (n-C14:0)	-4
fibrocystic breast	omega hydroxy tetradecanoate (n-C14:0)	-4
fibrosarcomas	(alpha-D-mannosyl)6-beta-D-mannosyl-diacetylchitobiosyl-L-asparagine (protein)	6
fibrosarcomas	1D-myo-Inositol 3,4-bisphosphate	4
fibrosarcomas	9-cis-retinol	-4
fibrosarcomas	Biocytin	-7
fibrosarcomas	Calcium	4
fibrosarcomas	Choline phosphate	5
fibrosarcomas	D-Xylulose 1-phosphate	4
fibrosarcomas	Formyl-N-acetyl-5-methoxykynurenamine	-5
fibrosarcomas	Histamine	4
fibrosarcomas	Oxalate	6
flatulence	24R,25-Dihyoxyvitamin D2	5
flatulence	8,9 epxoy aflatoxin B1	4
flatulence	D-Aspartate	4
flatulence	D-Proline	5
flatulence	D-Serine	-5
flatulence	L-Tyrosine	-6
flatulence	Nicotinate D-ribonucleoside	-4
flatulence	pristanoyl coa	-5
flatulence	Prostaglandin E2	-4
flatulence	Prostaglandin F2alpha	-4
flu syndrome	1 acyl phosphoglycerol	-4
flu syndrome	Carbamoyl phosphate	-5
flu syndrome	D-Xylulose 1-phosphate	-4
flu syndrome	Perillyl alcohol	4
flu syndrome	phytanic acid	5
flu syndrome	Prostaglandin E1	-4
flushing	4-Maleylacetoacetate	4
flushing	Glycine	-5
folic acid deficiency	(alpha-D-mannosyl)6-beta-D-mannosyl-diacetylchitobiosyl-L-asparagine (protein)	4
folic acid deficiency	1D-myo-Inositol 3,4-bisphosphate	5
folic acid deficiency	4 hydroxy retinoic acid	4
folic acid deficiency	Choline phosphate	4
folic acid deficiency	D-Tagatose 1-phosphate	5
folic acid deficiency	Formyl-N-acetyl-5-methoxykynurenamine	-8
folic acid deficiency	Hexadecanoate (n-C16:0)	-6
fungal dermatitis	epiandrosterone	-4
fungal dermatitis	fatty acid 11-cis-retinol	6
fungal dermatitis	hydroxylated taxol	4
fungal dermatitis	phytanic acid	6
fungal dermatitis	Thiamin triphosphate	6
fungal dermatitis	Ubiquinol-10	-7
furunculosis	2,4 dihydroxy nitrophenol	-4
furunculosis	beta-D-Mannosyldiacetylchitobiosyldiphosphodolichol, human liver homolog	4
furunculosis	Biocytin	-4
furunculosis	Biocytin	-4
furunculosis	Farnesyl diphosphate	-5
furunculosis	L-Proline	5
furunculosis	Prostaglandin D2	-4
furunculosis	Prostaglandin E2	4
gait abnormality	(R)-Pantothenate	-5
gait abnormality	1-alpha,24R,25-Trihydroxyvitamin D2	-4
gait abnormality	1D-myo-Inositol 4-phosphate	9
gait abnormality	beta-D-Mannosyldiacetylchitobiosyldiphosphodolichol, human liver homolog	4
gait abnormality	Biocytin	-4
gait abnormality	Calcium	9
gait abnormality	Ethanolamine phosphate	4
gait abnormality	phosphorylase-limit dextrin (glycogenin-1,6{4[1,4-Glc], 4[1,4-Glc]})	7
gait abnormality	phytanic acid	6
galactorrhea	1D-myo-Inositol 3,4-bisphosphate	5
galactorrhea	beta-D-Mannosyldiacetylchitobiosyldiphosphodolichol, human uterine homolog	4
galactorrhea	D-Mannose	4
galactorrhea	Farnesyl diphosphate	-4
galactorrhea	Formyl-N-acetyl-5-methoxykynurenamine	-6
galactorrhea	Glycerol	4
galactorrhea	potassium	-4
galactorrhea	Sodium	-5
gastritis	(alpha-D-mannosyl)4-beta-D-mannosyl-diacetylchitobiosyl-L-asparagine (protein)	4
gastritis	1-alpha,24R,25-Trihydroxyvitamin D2	-5
gastritis	2,6 dimethylheptanoyl-CoA	4
gastritis	8,9 epxoy aflatoxin B1	4
gastritis	debrisoquine	-5
gastritis	L-Glutamate 5-phosphate	4
gastritis	Ubiquinol-10	-5
gastroenteritis	1-alpha,24R,25-Trihydroxyvitamin D2	-6
gastroenteritis	Biocytin	-6
gastroenteritis	D-Glucosamine	-6
gastroenteritis	Dolichyl phosphate D-mannose, human liver homolog	4
gastroenteritis	L-Proline	4
gastroenteritis	L-Proline	4
gastroenteritis	Oxalate	4
gastroenteritis	Phenylpyruvate	4
gastrointestinal hemorrhage	24R,25-Dihyoxyvitamin D2	-5
gastrointestinal hemorrhage	carbonic acid	-5
gastrointestinal hemorrhage	D-Lactate	4
gastrointestinal hemorrhage	Prostaglandin F2alpha	-4
gingivitis	(alpha-D-mannosyl)7-beta-D-mannosyl-diacetylchitobiosyl-L-asparagine, isoform B (protein)	4
gingivitis	L-Proline	6
gingivitis	Methylamine	-7
gingivitis	Oxaloacetate	4
gingivitis	propionyl-carnitine	4
gingivitis	Thymine	-4
glaucoma	2,4 dihydroxy nitrophenol	-6
glaucoma	2-keto-3-deoxy-D-glycero-D-galactononic acid 9-phosphate	4
glaucoma	Phosphate	4
glaucoma	propionyl-carnitine	4
glaucoma	Thiamin monophosphate	-7
glaucoma	Ubiquinol-10	-6
glossitis	12R-Hydroperoxyeicosatetraenoate	-4
glossitis	1D-myo-Inositol 1,4,5-trisphosphate	4
glossitis	8,9 epxoy aflatoxin B1	4
glossitis	D-Glucosamine	-4
glossitis	Ethanolamine phosphate	5
glossitis	naphthalene epoxide	-4
glossitis	Propanoyl-CoA	5
glossitis	Sodium	-4
glucose intolerance	1 acyl phosphoglycerol	10
glucose intolerance	D-Proline	9
glucose intolerance	Formyl-N-acetyl-5-methoxykynurenamine	-5
glucose intolerance	N-Acetyl-D-glucosamine	-5
glucose intolerance	O-Phospho-L-serine	4
glucose intolerance	Sodium	-8
glycosuria	({[(mannosyl),(phosphoethanolaminyl)]-dimannosyl},{phosphoethanolaminyl})-mannosyl-glucosaminyl-acylphosphatidylinositol (M4B)	4
glycosuria	(alpha-D-mannosyl)5-beta-D-mannosyl-diacetylchitobiosyl-L-asparagine (protein)	5
glycosuria	1D-myo-Inositol 3-phosphate	-4
glycosuria	D-Ribulose 5-phosphate	-5
glycosuria	fatty acid 11-cis-retinol	-7
glycosuria	Phylloquinone	-5
glycosuria	UDP	6
glycosuria	Urea	5
gout	1-alpha,24R,25-Trihydroxyvitamin D2	-5
gout	Ethanolamine phosphate	4
gout	Fe2+	-4
gout	L-Proline	5
gout	naphthalene epoxide	-5
gout	Ubiquinol-10	-9
granulocytopenia	(R)-Mevalonate	4
granulocytopenia	1 acyl phosphoglycerol	6
granulocytopenia	Chloride	-5
granulocytopenia	N-Formimidoyl-L-glutamate	5
granulocytopenia	Prostaglandin E2	-5
granulocytopenia	Sarcosine	4
granulocytopenia	Thiamin monophosphate	4
granulocytopenia	Urocanate	4
gum hemorrhage	1D-myo-Inositol 1,4-bisphosphate	4
gum hemorrhage	8,9 epxoy aflatoxin B1	6
gum hemorrhage	Diphosphate	-4
gum hemorrhage	D-Xylulose 1-phosphate	-6
gum hemorrhage	L-Homocysteine	-5
gum hemorrhage	L-Proline	4
gum hemorrhage	Methylamine	-4
gynecomastia	Dolichol phosphate, human uterine homolog	5
gynecomastia	L-Glutamate 5-semialdehyde	4
gynecomastia	Malonate semialdehyde	-7
gynecomastia	monoacylglycerol 2 (homo sapiens)	8
gynecomastia	Sodium	6
gynecomastia	Squalene	-7
hair loss	Choline phosphate	5
hair loss	Choline phosphate	4
hair loss	D-Tagatose 1-phosphate	4
hair loss	D-Xylulose 1-phosphate	4
hair loss	Formyl-N-acetyl-5-methoxykynurenamine	-9
hair loss	gamma-L-Glutamyl-L-cysteine	4
hair loss	Imidazole-4-acetaldehyde	4
hair loss	naphthalene epoxide	-4
hair loss	Oxalate	4
hair loss	Prostaglandin D2	-4
hallucinations	Ethanolamine phosphate	4
hallucinations	Imidazole-4-acetaldehyde	4
hallucinations	N-Acetyl-D-glucosamine	4
hallucinations	Prostaglandin D2	-4
hallucinations	Putrescine	-4
hallucinations	w-hydroxyl leukotriene B4	-6
headaches	Biocytin	-5
headaches	Diphosphate	-4
headaches	Flavin adenine dinucleotide oxidized	-4
headaches	Hexadecanal	-4
headaches	Oxalate	7
headaches	Prostaglandin E2	6
headaches	Riboflavin	5
headaches	Thiosulfate	4
headaches	UDP-D-xylose	-8
heartburn	1 acyl phosphoglycerol	9
heartburn	de-Fuc form of PA6	4
heartburn	phosphatidylethanolamine (homo sapiens)	4
hematemesis	2-Carboxy-2,3-dihydro-5,6-dihydroxyindole	-4
hematemesis	carbonic acid	-4
hematemesis	Melatonin	4
hematemesis	phosphatidylethanolamine (homo sapiens)	5
hematoma	2,4 dihydroxy nitrophenol	-4
hematoma	Estrone 3-sulfate	4
hematoma	N4-Acetylaminobutanal	-4
hematoma	Phosphocreatine	4
hematoma	Putrescine	-5
hematuria	1-alpha,24R,25-Trihydroxyvitamin D2	-6
hematuria	Hexadecanoate (n-C16:0)	4
hematuria	Homovanillate	-4
hematuria	Prostaglandin F2alpha	-4
hemolytic anemia	1D-myo-Inositol 1,4-bisphosphate	-4
hemolytic anemia	1D-myo-Inositol 1-phosphate	-5
hemolytic anemia	2-Methyl-3-oxopropanoate	-5
hemolytic anemia	D-Aspartate	6
hemolytic anemia	D-Aspartate	4
hemolytic anemia	Flavin adenine dinucleotide reduced	6
hemolytic anemia	Hexadecanal	-4
hemolytic anemia	L-Tryptophan	-4
hemolytic anemia	N-Acetyl-D-glucosamine	5
hemolytic anemia	N-Methylserotonin	4
hemolytic anemia	UMP	4
hemoptysis	Dehydroepiandrosterone sulfate	5
hemoptysis	N,N-Dimethylglycine	5
hemoptysis	N,N-Dimethylglycine	4
hemoptysis	Phosphocreatine	-4
hemoptysis	Ubiquinol-10	-7
hemorrhage	1D-myo-Inositol 4-phosphate	5
hemorrhage	Geranyl diphosphate	-5
hemorrhage	Prostaglandin D2	-4
hemorrhage	retinoyl glucuronide	-4
hemorrhage	Sphingosine 1-phosphate	-4
hemorrhoids	5alpha-Dihydrotestosterone sulfate	-4
hemorrhoids	Acetaldehyde	-4
hemorrhoids	fatty acid 11-cis-retinol	-6
hemorrhoids	N4-Acetylaminobutanal	-6
hemorrhoids	Perillyl alcohol	4
hemorrhoids	Prostaglandin F2alpha	-5
hepatic disorder	2,4 dihydroxy nitrophenol	-4
hepatic disorder	eicosatetranoyl coenzyme A	4
hepatic disorder	Estrone 3-sulfate	4
hepatic disorder	Formyl-N-acetyl-5-methoxykynurenamine	-5
hepatic disorder	L-Homocysteine	4
hepatic disorder	Prostaglandin D2	-4
hepatic disorder	Prostaglandin E1	-4
hepatic disorder	Sarcosine	-5
hepatic failure	1 acyl phosphoglycerol	4
hepatic failure	Diphosphate	-5
hepatic failure	D-Serine	-4
hepatic failure	epiandrosterone	-4
hepatic failure	Isopentenyl diphosphate	-5
hepatic failure	L-Threonate	-6
hepatic failure	phytanic acid	4
hepatic failure	Prostaglandin D2	-5
hepatic failure	w-hydroxyl arachidonic acid	4
hepatic necrosis	D-Galactose	-5
hepatic necrosis	Glycerol 3-phosphate	4
hepatitis	alpha-D-Galactose 1-phosphate	-4
hepatitis	Calcium	8
hepatitis	Hexadecanal	-6
hepatitis	N-Acetyl-D-glucosamine	7
hepatitis	Quinolinate	-7
hernia	Choline phosphate	-4
hernia	fatty acid 11-cis-retinol	6
hernia	hydroxylated taxol	5
hernia	lignoceric acid	4
hernia	Oxaloacetate	-5
hernia	Thiocyanate	-5
herpes simplex infection	1-alpha,24R,25-Trihydroxyvitamin D2	-7
herpes simplex infection	L-Tryptophan	-4
herpes simplex infection	Phenylpyruvate	7
herpes simplex infection	propionyl-carnitine	10
herpes simplex infection	Thiocyanate	-4
herpes zoster	(alpha-D-mannosyl)4-beta-D-mannosyl-diacetylchitobiosyl-L-asparagine (protein)	4
herpes zoster	(alpha-D-mannosyl)6-beta-D-mannosyl-diacetylchitobiosyl-L-asparagine (protein)	5
herpes zoster	5,6-Dihydroxyindole-2-carboxylate	-4
herpes zoster	Choline phosphate	-4
herpes zoster	diacylglycerol (homo sapiens)	4
herpes zoster	Dolichol phosphate, human uterine homolog	5
herpes zoster	Homovanillate	-4
herpes zoster	Prostaglandin D2	-4
hiccups	3,4-Dihydroxy-L-phenylalanine	-4
hiccups	D-Mannose 6-phosphate	4
hiccups	L-Proline	4
hiccups	L-Tyrosine	-5
hiccups	propionyl-carnitine	8
hiccups	Pyridoxine 5-phosphate	-6
hirsuitism	(R)-Mevalonate	6
hirsuitism	1-alpha,24R,25-Trihydroxyvitamin D2	-6
hirsuitism	2,6 dimethylheptanoyl-CoA	6
hirsuitism	D-Xylose	10
hirsuitism	hydroxide ion	4
hirsuitism	hydroxylated ebastine	4
hirsuitism	Leukotriene A4	-5
hirsuitism	L-Proline	6
hirsuitism	L-Proline	4
hirsuitism	Thiamine diphosphate	-4
hirsuitism	Urocanate	-4
hives	1D-myo-Inositol 3,4-bisphosphate	4
hives	2,6 dimethylheptanoyl carnitine	4
hives	D-Proline	5
hives	Homogentisate	4
hives	primed glycogenin (glycogenin-8[1,4-Glc])	7
hypercholesterolemia	1-alpha,24R,25-Trihydroxyvitamin D2	-4
hypercholesterolemia	5,10-Methylenetetrahydrofolate	-4
hypercholesterolemia	D-Tagatose 1-phosphate	-6
hypercholesterolemia	Perillyl alcohol	5
hypercholesterolemia	propionyl-carnitine	9
hypercholesterolemia	Prostaglandin F2alpha	-6
hypercholesterolemia	w-hydroxyl leukotriene B4	-5
hyperesthesia	Calcium	-4
hyperesthesia	debrisoquine	-7
hyperesthesia	Dolichol phosphate, human liver homolog	4
hyperesthesia	Dopaquinone	-4
hyperesthesia	L-Proline	5
hyperesthesia	L-Tyrosine	-4
hyperesthesia	Propanoyl-CoA	4
hyperesthesia	Pyridoxine 5-phosphate	-4
hyperglycemia	Mercaptopyruvate	-4
hyperglycemia	Nicotinamide adenine dinucleotide	-4
hyperglycemia	Prostaglandin E1	6
hyperglycemia	Thiamin	-7
hyperkalemia	(N-acetyl-D-glucosaminyl-(alpha-D-mannosyl)2-beta-D-mannosyl-diacetylchitobiosyl)-L-asparagine (protein)	-7
hyperkalemia	D-Tagatose 1-phosphate	4
hyperkalemia	Prostaglandin F2alpha	-5
hyperkalemia	Triiodothyronine	4
hyperlipidemia	({[(mannosyl),(phosphoethanolaminyl)]-dimannosyl},{phosphoethanolaminyl})-mannosyl-glucosaminyl-acylphosphatidylinositol (M4B)	4
hyperlipidemia	de-Fuc form of PA6	4
hyperlipidemia	fatty acid 11-cis-retinol	-7
hyperlipidemia	Melatonin	4
hyperlipidemia	Oxaloacetate	-6
hyperlipidemia	Taurine	-5
hyperlipidemia	Taurine	-4
hypersensitivity	12R-Hydroperoxyeicosatetraenoate	-6
hypersensitivity	2,3,4,5-Tetrahydropyridine-2-carboxylate	-5
hypersensitivity	Calcium	9
hypersensitivity	D-Xylose	-4
hypersensitivity	L-Homocysteine	4
hypersensitivity	Oxalate	5
hypersensitivity	Prostaglandin E1	-7
hypertension	(N-acetyl-D-glucosaminyl-(alpha-D-mannosyl)2-beta-D-mannosyl-diacetylchitobiosyl)-L-asparagine (protein)	-6
hypertension	1-alpha,24R,25-Trihydroxyvitamin D2	-9
hypertension	1D-myo-Inositol 1,4,5-trisphosphate	5
hypertension	Deoxyuridine	-4
hypertension	Estrone 3-sulfate	4
hypertension	hydroxylated taxol	4
hypertension	L-Proline	5
hypertension	propionyl-carnitine	4
hypertension	Prostaglandin D2	-4
hypertension	Prostaglandin E2	4
hyperuricemia	(alpha-D-mannosyl)6-beta-D-mannosyl-diacetylchitobiosyl-L-asparagine (protein)	4
hyperuricemia	1 acyl phosphoglycerol	9
hyperuricemia	D-Glucosamine	4
hyperuricemia	Homogentisate	7
hyperuricemia	hydroxylated taxol	4
hyperuricemia	reducing GlcNAc removed form of n2m2nmasn (w/o peptide)	-4
hyperuricemia	Sedoheptulose 7-phosphate	5
hyperuricemia	Ubiquinol-10	-7
hyperuricemia	UDP	4
hypocalcemia	beta-D-Mannosyldiacetylchitobiosyldiphosphodolichol, human liver homolog	4
hypocalcemia	beta-D-Mannosyldiacetylchitobiosyldiphosphodolichol, human uterine homolog	4
hypocalcemia	Hexadecanal	5
hypocalcemia	N-Carbamoyl-beta-alanine	-4
hypocalcemia	phytanic acid	-4
hypoglycemia	Carbamoyl phosphate	-4
hypoglycemia	D-Tagatose 1-phosphate	-4
hypoglycemia	L-Glutamate	4
hypoglycemia	N-Acetyl-D-glucosamine	7
hypoglycemia	Pyridoxine	-4
hypokalemia	8,9 epxoy aflatoxin B1	6
hypokalemia	Formyl-N-acetyl-5-methoxykynurenamine	4
hypokalemia	hydroxylated ebastine	-5
hypokalemia	hydroxylated taxol	6
hypokalemia	Malonate semialdehyde	-7
hypokalemia	Mercaptopyruvate	-4
hypokalemia	N-Acetyl-D-glucosamine	5
hyponatremia	(alpha-D-mannosyl)6-beta-D-mannosyl-diacetylchitobiosyl-L-asparagine (protein)	4
hyponatremia	(N-acetyl-D-glucosaminyl-(alpha-D-mannosyl)2-beta-D-mannosyl-diacetylchitobiosyl)-L-asparagine (protein)	-5
hyponatremia	Biocytin	-4
hyponatremia	D-Glucosamine	-4
hyponatremia	Isopentenyl diphosphate	-4
hyponatremia	Oxaloacetate	-9
hypotension	Biocytin	-8
hypotension	Flavin adenine dinucleotide oxidized	-4
hypotension	Guanidinoacetate	4
hypotension	N4-Acetylaminobutanal	-4
hypotension	phosphatidylethanolamine (homo sapiens)	5
hypotension	Prostaglandin D2	-5
hypotension	Prostaglandin E1	6
hypothermia	1D-myo-Inositol 1,4-bisphosphate	5
hypothermia	2,4 dihydroxy nitrophenol	-5
hypothermia	Biocytin	-6
hypothermia	Biocytin	-4
hypothermia	D-Glucosamine	-4
hypothermia	Oxaloacetate	-4
hypothermia	peptide sans lysine	4
hypothermia	phosphorylase-limit dextrin (glycogenin-1,6{4[1,4-Glc], 4[1,4-Glc]})	5
hypothermia	phytanic acid	5
hypothermia	Prostaglandin D2	-4
hypothyroidism	ADPribose	4
hypothyroidism	ADPribose 2-phosphate	4
hypothyroidism	Diphosphate	-4
hypothyroidism	Diphosphate	-4
hypothyroidism	O-Phospho-L-serine	-4
hypothyroidism	primed glycogenin (glycogenin-8[1,4-Glc])	4
hypothyroidism	Sedoheptulose 7-phosphate	6
hypoxia	1D-myo-Inositol 3,4-bisphosphate	4
hypoxia	1D-myo-Inositol 3-phosphate	4
hypoxia	2,3,4,5-Tetrahydropyridine-2-carboxylate	4
hypoxia	Fe2+	-4
hypoxia	Hypotaurine	-4
hypoxia	Lipoate	8
hypoxia	Melatonin	6
hypoxia	Prostaglandin F2alpha	-4
impotence	gamma-linolenoyl-CoA	-6
impotence	hydroxide ion	6
impotence	Oxalate	-4
impotence	Prostaglandin E1	10
impotence	Sulfate	4
impotence	w-carboxy leukotriene B4	-4
impotence	w-hydroxyl leukotriene B4	-5
inappropriate antidiuretic hormone secretion	(alpha-D-mannosyl)6-beta-D-mannosyl-diacetylchitobiosyl-L-asparagine (protein)	7
inappropriate antidiuretic hormone secretion	Biocytin	-5
inappropriate antidiuretic hormone secretion	Flavin adenine dinucleotide oxidized	-6
inappropriate antidiuretic hormone secretion	Geranyl diphosphate	-4
inappropriate antidiuretic hormone secretion	Prostaglandin D2	-4
infection	(alpha-D-mannosyl)6-beta-D-mannosyl-diacetylchitobiosyl-L-asparagine (protein)	-6
infection	(R)-5-Phosphomevalonate	-4
infection	Homovanillate	-4
insomnia	D-Xylose	-4
insomnia	Flavin adenine dinucleotide oxidized	-7
insomnia	Homogentisate	5
insomnia	Oxalate	6
itching	(N-acetyl-D-glucosaminyl-(alpha-D-mannosyl)2-beta-D-mannosyl-diacetylchitobiosyl)-L-asparagine (protein)	-4
itching	1 acyl phosphoglycerol	-4
itching	1D-myo-Inositol 3-phosphate	-6
itching	5-Hydroxy-L-tryptophan	4
itching	Histamine	-4
itching	Prostaglandin E1	-5
itching	Putrescine	4
itching	Thiamin	-4
itching	Thiamin	-4
itching	timnodonyl coenzyme A	-4
jaundice	Calcium	8
jaundice	cholesterol ester	-4
jaundice	D-Serine	-8
jaundice	glycogen, structure 3 (glycogenin-7[1,4-Glc])	4
jaundice	Homogentisate	5
jaundice	Prostaglandin D2	-5
jaundice	w-hydroxyl arachidonic acid	6
joint pain	Urea	-4
kidney pain	(alpha-D-mannosyl)7-beta-D-mannosyl-diacetylchitobiosyl-L-asparagine, isoform A (protein)	4
kidney pain	D-Xylulose 1-phosphate	-8
kidney pain	estrone glucuronide	-5
kidney pain	Ethanolamine phosphate	4
kidney pain	N-Acetyl-D-glucosamine	7
kidney pain	Prostaglandin F2alpha	-4
kidney stones	debrisoquine	-5
kidney stones	D-Xylulose 1-phosphate	-4
kidney stones	leukotriene F4	-4
kidney stones	Phenylpyruvate	6
kidney stones	Phosphate	4
kidney stones	propionyl-carnitine	4
kidney stones	Ubiquinol-10	-5
laryngitis	2,6 dimethylheptanoyl-CoA	4
laryngitis	estrone glucuronide	-4
laryngitis	Perillyl alcohol	5
laryngitis	Phosphate	9
leg cramps	(alpha-D-mannosyl)4-beta-D-mannosyl-diacetylchitobiosyl-L-asparagine (protein)	4
leg cramps	2,4 dihydroxy nitrophenol	-4
leg cramps	L-Tyrosine	-6
leg cramps	N-Formylanthranilate	-7
leg cramps	Oxalate	5
leg pain	1 acyl phosphoglycerol	8
leg pain	1D-myo-Inositol 1,4-bisphosphate	-4
leg pain	D-Xylose	8
leg pain	hydroxy coumarin	4
leg pain	hydroxy coumarin	4
leg pain	Hypotaurine	-6
leg pain	N-Acetyl-D-glucosamine	-7
leg pain	Oxaloacetate	8
leg pain	Oxidized glutathione	-6
leg pain	Sulfate	-4
leucopenia	12-Hydroperoxyeicosa-5,8,10,14-tetraenoate	6
leucopenia	Carbamoyl phosphate	-4
leucopenia	Histamine	-4
leucopenia	Hydrogen peroxide	4
leucopenia	N-Formimidoyl-L-glutamate	5
leucopenia	Urocanate	4
leukocytopenia	(N-acetyl-D-glucosaminyl-(alpha-D-mannosyl)2-beta-D-mannosyl-diacetylchitobiosyl)-L-asparagine (protein)	-6
leukocytopenia	Dolichyl phosphate D-mannose, human liver homolog	4
leukocytopenia	Ethanolamine phosphate	6
leukocytopenia	Formyl-N-acetyl-5-methoxykynurenamine	-4
leukocytopenia	Pantetheine 4-phosphate	-4
leukocytopenia	Prostaglandin D2	-7
leukocytopenia	Prostaglandin F2alpha	-4
leukocytopenia	Prostaglandin F2alpha	-4
leukocytopenia	Thiamin	-4
leukocytosis	3,4-Dihydroxy-L-phenylalanine	-5
leukocytosis	estrone glucuronide	-5
leukocytosis	Prostaglandin D2	-4
libido decreased	(R)-Mevalonate	7
libido decreased	5-Phospho-alpha-D-ribose 1-diphosphate	-5
libido decreased	D-Xylose	4
libido decreased	epiandrosterone	-5
libido decreased	Lipoate	-4
libido decreased	Thiamin	4
lightheadedness	Dolichyl phosphate D-mannose, human uterine homolog	4
lightheadedness	hydroxide ion	4
lightheadedness	L-Fucose 1-phosphate	4
lightheadedness	O2	4
lightheadedness	Perillyl alcohol	-4
lightheadedness	Prostaglandin E2	4
lightheadedness	Thiamin monophosphate	-5
liver function tests abnormal	(alpha-D-mannosyl)6-beta-D-mannosyl-diacetylchitobiosyl-L-asparagine (protein)	4
liver function tests abnormal	(alpha-D-mannosyl)7-beta-D-mannosyl-diacetylchitobiosyl-L-asparagine, isoform C (protein)	4
liver function tests abnormal	1-alpha,24R,25-Trihydroxyvitamin D2	-9
liver function tests abnormal	Fe2+	-5
liver function tests abnormal	Hypotaurine	-4
liver function tests abnormal	Nicotinamide adenine dinucleotide	4
liver function tests abnormal	Oxaloacetate	-4
liver function tests abnormal	Phenylpyruvate	7
liver function tests abnormal	Prostaglandin I2	-4
liver function tests abnormal	UDP-D-xylose	-6
lupus syndrome	(alpha-D-mannosyl)6-beta-D-mannosyl-diacetylchitobiosyl-L-asparagine (protein)	4
lupus syndrome	1 acyl phosphoglycerol	5
lupus syndrome	3-mercaptolactate-cysteine disulfide	4
lupus syndrome	Choline phosphate	6
lupus syndrome	Choline phosphate	4
lupus syndrome	Leukotriene C4	4
lupus syndrome	naphthalene epoxide	-5
lupus syndrome	Oxalate	5
lupus syndrome	Thiocysteine	4
lyell syndrome	D-Proline	-4
lyell syndrome	D-Xylulose 1-phosphate	5
lyell syndrome	Phosphocreatine	-5
lyell syndrome	propionyl-carnitine	-4
lyell syndrome	Sedoheptulose 7-phosphate	4
lyell syndrome	Thiamin	5
lymphadenopathy	(alpha-D-mannosyl)6-beta-D-mannosyl-diacetylchitobiosyl-L-asparagine (protein)	6
lymphadenopathy	1D-myo-Inositol 1,4-bisphosphate	4
lymphadenopathy	1D-myo-Inositol 1,4-bisphosphate	4
lymphadenopathy	Indole-3-acetate	-4
lymphadenopathy	Isopentenyl diphosphate	-4
lymphadenopathy	naphthalene epoxide	-4
lymphadenopathy	Ubiquinol-10	-6
lymphocytosis	2,4 dihydroxy nitrophenol	-6
lymphocytosis	Biocytin	-5
lymphocytosis	Formyl-N-acetyl-5-methoxykynurenamine	-6
lymphocytosis	Isopentenyl diphosphate	-5
lymphocytosis	Oxalate	4
lymphocytosis	Prostaglandin E2	4
lymphocytosis	Sodium	-4
lymphocytosis	Urea	-5
macrocytosis	(alpha-D-mannosyl)6-beta-D-mannosyl-diacetylchitobiosyl-L-asparagine (protein)	8
macrocytosis	1D-myo-Inositol 3,4-bisphosphate	5
macrocytosis	Choline phosphate	4
macrocytosis	Formyl-N-acetyl-5-methoxykynurenamine	-8
macrocytosis	Oxalate	7
macrocytosis	Sodium	-4
malaise	(N-acetyl-D-glucosaminyl-(alpha-D-mannosyl)2-beta-D-mannosyl-diacetylchitobiosyl)-L-asparagine (protein)	-8
malaise	1-alpha,24R,25-Trihydroxyvitamin D2	-7
malaise	1D-myo-Inositol 3,4-bisphosphate	-5
malaise	9-cis-retinol	6
malaise	D-Mannose 1-phosphate	4
malaise	L-Glutamate 5-phosphate	5
malaise	L-Tyrosine	4
malaise	Methylamine	-5
malaise	Prostaglandin E2	6
malaise	Thiamin	-4
malformation	(alpha-D-mannosyl)6-beta-D-mannosyl-diacetylchitobiosyl-L-asparagine (protein)	8
malformation	1D-myo-Inositol 3,4-bisphosphate	4
malformation	1D-myo-Inositol 4-phosphate	5
malformation	Biocytin	-4
malformation	Biocytin	-4
malformation	Calcium	5
malformation	Choline phosphate	6
malformation	Choline phosphate	4
malformation	D-Glucosamine	-7
malformation	Oxalate	7
malformation	Prostaglandin E1	-7
mediastinal disorders	hydroxylated taxol	6
melena	D-Ribulose 5-phosphate	-4
melena	N,N-Dimethylglycine	5
melena	N,N-Dimethylglycine	4
melena	Thiocyanate	-4
menstrual disorders	1-Pyrroline-5-carboxylate	-4
menstrual disorders	3-Hydroxy-L-kynurenine	-5
menstrual disorders	D-Mannose 1-phosphate	4
menstrual disorders	Retinol	4
metrorrhagia	Fe2+	-4
metrorrhagia	Oxaloacetate	-9
micturition frequency	24R,25-Dihyoxyvitamin D2	4
micturition frequency	D-Mannose 1-phosphate	5
micturition frequency	D-Proline	4
micturition frequency	D-Xylose	6
micturition frequency	fatty acid 11-cis-retinol	-4
micturition frequency	N-Carbamoyl-beta-alanine	-5
micturition frequency	peptide sans lysine	5
micturition frequency	Prostaglandin I2	4
migraine headaches	1D-myo-Inositol 4-phosphate	6
migraine headaches	3,4-Dihydroxy-L-phenylalanine	-4
migraine headaches	beta-1,4-mannose-N-acetylglucosamine	5
migraine headaches	Lanosterol	-4
migraine headaches	L-Tyrosine	-6
migraine headaches	Oxalate	5
migraine headaches	Squalene	-5
migraine headaches	Ubiquinol-10	-7
moniliasis	5,10-Methylenetetrahydrofolate	4
moniliasis	Deamino-NAD+	-4
moniliasis	D-Proline	5
moniliasis	hydroxide ion	4
moniliasis	hydroxylated taxol	4
moniliasis	potassium	-5
moniliasis	Sodium	-4
muscle cramps	Butanoyl-CoA	-6
muscle cramps	Carbamoyl phosphate	-6
muscle cramps	D-Aspartate	4
muscle cramps	Phenylpyruvate	10
muscle spasms	alpha-D-Ribose 1-phosphate	-6
muscle spasms	Diphosphate	5
muscle spasms	D-Mannose 6-phosphate	5
muscle spasms	D-Tagatose 1-phosphate	-4
muscle spasms	hydroxylated taxol	5
muscle spasms	hydroxylated taxol	4
muscle spasms	N-Ribosylnicotinamide	4
muscle spasms	Prostaglandin F2alpha	-4
muscle spasms	Sulfate	5
muscle weakness	1 acyl phosphoglycerol	9
muscle weakness	1D-myo-Inositol 4-phosphate	-4
muscle weakness	diacylglycerol (homo sapiens)	-4
muscle weakness	hyaluronan biosynthesis, precursor 1	-4
myalgia	2-Methyl-3-oxopropanoate	-6
myalgia	Dolichol phosphate, human uterine homolog	5
myalgia	peptide sans lysine	-6
myalgia	Serotonin	5
myopathy	24R,25-Dihyoxyvitamin D2	-8
myopathy	epiandrosterone	4
myopathy	N-Acetyl-D-glucosamine	5
myositis	D-Lactaldehyde	4
myositis	Sulfate	4
myositis	Ubiquinol-10	-4
nasal congestion	alpha-D-Ribose 1-phosphate	-4
nasal congestion	D-Serine	-6
nasal congestion	Histamine	-4
nasal congestion	L-Proline	-5
nasal congestion	naphthalene epoxide	-4
nasal congestion	propionyl-carnitine	6
nasal congestion	retinoyl glucuronide	4
nasal congestion	Sulfate	5
nasopharyngitis	1D-myo-Inositol 1,4-bisphosphate	-4
nasopharyngitis	24R,25-Dihyoxyvitamin D2	6
nasopharyngitis	D-Mannose 1-phosphate	6
nasopharyngitis	D-Mannose 6-phosphate	4
nasopharyngitis	Hexadecanoate (n-C16:0)	6
nasopharyngitis	Histone N6-methyl-L-lysine	4
nasopharyngitis	hydroxylated ebastine	4
nasopharyngitis	Serotonin	-6
nausea	(alpha-D-mannosyl)7-beta-D-mannosyl-diacetylchitobiosyl-L-asparagine, isoform C (protein)	-4
nausea	1D-myo-Inositol 1-phosphate	5
nausea	1D-myo-Inositol 1-phosphate	4
nausea	D-Proline	-6
nausea	Estrone 3-sulfate	4
nausea	hydroxide ion	5
nausea	N4-Acetylaminobutanal	-4
nausea	Oxalate	6
nausea	potassium	4
nausea	Prostaglandin E2	4
nausea	Thymine	4
neck pain	1D-myo-Inositol 1,4-bisphosphate	5
neck pain	Oxalate	8
neck pain	Oxaloacetate	-8
neck pain	Prostaglandin D2	-6
neck stiffness	(alpha-D-mannosyl)6-beta-D-mannosyl-diacetylchitobiosyl-L-asparagine (protein)	4
neck stiffness	D-Mannose	4
neck stiffness	Norepinephrine	-5
neck stiffness	Oxalate	10
neck stiffness	Oxaloacetate	-4
neck stiffness	Prostaglandin E2	5
neck stiffness	Sodium	-6
neoplasm	(alpha-D-mannosyl)6-beta-D-mannosyl-diacetylchitobiosyl-L-asparagine (protein)	4
neoplasm	1D-myo-Inositol 4-phosphate	5
neoplasm	4-Hydroxy-2-quinolinecarboxylic acid	-4
neoplasm	D-Glucosamine	-5
neoplasm	glycogen, structure 3 (glycogenin-7[1,4-Glc])	6
neoplasm	Prostaglandin D2	-5
neoplasm	Prostaglandin H2	-4
neoplasm	Sodium	-7
nephritis interstitial	1D-myo-Inositol 3,4-bisphosphate	-4
nephritis interstitial	1D-myo-Inositol 3-phosphate	-5
nephritis interstitial	1D-myo-Inositol 4-phosphate	-4
nephritis interstitial	D-Mannose 1-phosphate	4
nephritis interstitial	D-Xylose	-7
nephritis interstitial	Melatonin	-4
nephritis interstitial	Methylglyoxal	5
nephritis interstitial	Nicotinamide adenine dinucleotide	6
nephritis interstitial	phytanic acid	-6
nephritis interstitial	Prostaglandin D2	4
nephritis interstitial	Ubiquinol-10	-5
nephrotic syndrome	1-alpha,24R,25-Trihydroxyvitamin D2	-4
nephrotic syndrome	D-Proline	-5
nephrotic syndrome	D-Serine	-4
nephrotic syndrome	propionyl-carnitine	-5
nephrotic syndrome	Serotonin	-5
nephrotic syndrome	Sulfate	6
nephrotic syndrome	tetracosahexaenoic acid, n-3	-4
nervousness	deacylated-glycophosphatidylinositol (GPI)-anchored protein	5
nervousness	D-Mannose 1-phosphate	4
nervousness	L-Homocysteine	4
nervousness	Phylloquinone	4
nervousness	Thymine	4
neuralgia	D-Mannose 1-phosphate	4
neuralgia	Dolichyl beta-D-glucosyl phosphate, human uterine homolog	6
neuralgia	Methylamine	-4
neuralgia	Phenylpyruvate	6
neuralgia	w-carboxy leukotriene B4	-5
neuritis	(alpha-D-mannosyl)2-beta-D-mannosyl-diacetylchitobiosyldiphosphodolichol, human uterine homolog	-6
neuritis	1-alpha,24R,25-Trihydroxyvitamin D2	-4
neuritis	2,3,4,5-Tetrahydropyridine-2-carboxylate	5
neuritis	5-L-Glutamyl-L-alanine	4
neuritis	Orotate	-4
neuritis	phytanic acid	8
neuritis	Prostaglandin E1	4
neuritis	Urocanate	7
neuropathy	(N-acetyl-D-glucosaminyl-(alpha-D-mannosyl)2-beta-D-mannosyl-diacetylchitobiosyl)-L-asparagine (protein)	-5
neuropathy	Ammonium	5
neuropathy	Hexadecanoate (n-C16:0)	5
neuropathy	L-Tryptophan	-5
neuropathy	Methylamine	-7
neuropathy	Phenylpyruvate	5
neuropathy	phosphatidyl glycerol phosphate (homo sapiens)	-5
neuropathy	Urea	5
neurosis	1-alpha,24R,25-Trihydroxyvitamin D2	-5
neurosis	Ammonium	4
neurosis	Hexadecanoate (n-C16:0)	4
neurosis	Oxaloacetate	-5
neurosis	Phenylpyruvate	9
neutropenia	(R)-5-Phosphomevalonate	-8
neutropenia	D-Proline	-7
neutropenia	Ethanolamine phosphate	6
neutropenia	H+	4
neutropenia	L-Tyrosine	4
neutropenia	phosphatidylethanolamine (homo sapiens)	5
neutropenia	Prostaglandin F2alpha	-6
neutropenia	Sedoheptulose 7-phosphate	5
nightmares	(N-acetyl-D-glucosaminyl-(alpha-D-mannosyl)2-beta-D-mannosyl-diacetylchitobiosyl)-L-asparagine (protein)	-5
nightmares	1D-myo-Inositol 4-phosphate	-4
nightmares	androstanedione	4
nightmares	Dehydroepiandrosterone sulfate	4
nightmares	Formyl-N-acetyl-5-methoxykynurenamine	-4
nightmares	Malonate semialdehyde	-6
nocturia	Choline phosphate	-6
nocturia	lignocericyl coenzyme A	6
nocturia	N-Acetyl-D-glucosamine	8
nocturia	w-carboxy leukotriene B4	-5
nystagmus	beta-D-Mannosyldiacetylchitobiosyldiphosphodolichol, human liver homolog	4
nystagmus	Formyl-N-acetyl-5-methoxykynurenamine	-7
nystagmus	Glycerol	4
nystagmus	Isopentenyl diphosphate	-4
nystagmus	Sodium	-4
nystagmus	Ubiquinol-10	-4
optic neuritis	beta-D-Mannosyldiacetylchitobiosyldiphosphodolichol, human uterine homolog	4
optic neuritis	fatty acid 11-cis-retinol	-5
optic neuritis	Galactitol	-4
optic neuritis	Oxidized glutathione	4
optic neuritis	Sulfate	-5
oral moniliasis	1-alpha,24R,25-Trihydroxyvitamin D2	7
oral moniliasis	1D-myo-Inositol 1,4-bisphosphate	5
oral moniliasis	2,3,4,5-Tetrahydropyridine-2-carboxylate	-5
oral moniliasis	Adenosine 3,5-bisphosphate	6
oral moniliasis	androstanedione	-4
oral moniliasis	D-Mannose 1-phosphate	5
oral moniliasis	D-Proline	-5
oral moniliasis	hydroxylated taxol	4
oral moniliasis	Nicotinamide adenine dinucleotide	-4
oral moniliasis	Prostaglandin F2alpha	-4
oral moniliasis	Prostaglandin F2alpha	-4
osteoporosis	1-alpha,24R,25-Trihydroxyvitamin D2	-4
osteoporosis	D-Glucosamine	-5
osteoporosis	Dopaquinone	-4
osteoporosis	L-Proline	4
osteoporosis	L-Proline	4
osteoporosis	Nicotinamide	-4
osteoporosis	Phosphate	9
otitis media	1-alpha,24R,25-Trihydroxyvitamin D2	-6
otitis media	4-Methyl-2-oxopentanoate	-4
otitis media	Biocytin	-4
otitis media	Prostaglandin E2	4
pain	1D-myo-Inositol 4-phosphate	-6
pain	Hexadecanal	-4
pain	Imidazole-4-acetaldehyde	-5
pain	omega hydroxy tetradecanoate (n-C14:0)	-4
pain	Oxalate	7
pain	Phylloquinone	-7
pain	phytanic acid	-8
palpitations	2,4 dihydroxy nitrophenol	-4
palpitations	3,4-Dihydroxymandelate	-4
palpitations	4 hydroxy retinoic acid	-5
palpitations	Dehydroepiandrosterone sulfate	5
palpitations	Estrone 3-sulfate	4
palpitations	glycogen, structure 3 (glycogenin-7[1,4-Glc])	4
palpitations	N,N-Dimethylglycine	4
palpitations	phosphorylase-limit dextrin (glycogenin-1,6{4[1,4-Glc], 4[1,4-Glc]})	5
palpitations	Squalene	-4
pancreatitis	(N-acetyl-D-glucosaminyl-(alpha-D-mannosyl)2-beta-D-mannosyl-diacetylchitobiosyl)-L-asparagine (protein)	-4
pancreatitis	glycogen, structure 3 (glycogenin-7[1,4-Glc])	5
pancreatitis	N4-Acetylaminobutanal	-6
pancreatitis	N-Formylanthranilate	-4
pancytopenia	alpha-D-Galactose 1-phosphate	-6
pancytopenia	Isopentenyl diphosphate	-5
pancytopenia	keratan sulfate I, degradation product 1	4
pancytopenia	Oxidized glutathione	4
pancytopenia	Triiodothyronine sulfate	4
pancytopenia	Urocanate	4
paralytic ileus	L-Threonate	4
paralytic ileus	Phosphoenolpyruvate	5
paralytic ileus	phytanic acid	-6
paralytic ileus	Thiamin	4
paralytic ileus	Thiamin monophosphate	-4
paralytic ileus	Thiocyanate	8
paresthesia	Acetylcholine	4
paresthesia	D-Xylose	-5
paresthesia	Flavin adenine dinucleotide oxidized	-6
paresthesia	Oxalate	5
paresthesia	potassium	-4
parkinsonism	1D-myo-Inositol 3,4-bisphosphate	7
parkinsonism	Choline phosphate	5
parkinsonism	D-Xylose	-5
parkinsonism	L-Homocysteine	5
parkinsonism	Melatonin	-4
parkinsonism	Prostaglandin E1	-4
parkinsonism	Sodium	-4
pelvic pain	D-Glucosamine	-4
pelvic pain	D-Proline	4
pelvic pain	Oxalate	5
pelvic pain	propionyl-carnitine	4
pelvic pain	Pyridoxamine	5
pelvic pain	Urea	-5
peptic ulceration	(alpha-D-mannosyl)6-beta-D-mannosyl-diacetylchitobiosyl-L-asparagine (protein)	4
peptic ulceration	1-alpha,24R,25-Trihydroxyvitamin D2	-7
peptic ulceration	D-Xylose	8
peptic ulceration	Indole-3-acetaldehyde	-5
peptic ulceration	Pyridoxamine 5-phosphate	-4
peptic ulceration	Sulfate	10
peptic ulceration	Thiamine diphosphate	-4
peptic ulceration	Thiocysteine	-4
pericarditis	2-keto-3-deoxy-D-glycero-D-galactononic acid 9-phosphate	4
pericarditis	D-Tagatose 1-phosphate	-6
pericarditis	L-Malate	4
pericarditis	Prostaglandin F2alpha	-4
pericarditis	Quinolinate	-5
pericarditis	Sedoheptulose 7-phosphate	5
periodontal abscess	1D-myo-Inositol 4-phosphate	4
periodontal abscess	Biocytin	-4
periodontal abscess	D-Glucosamine	-5
periodontal abscess	Oxalate	6
periodontal abscess	Prostaglandin D2	-4
periodontal abscess	Sodium	-4
periodontal abscess	Squalene	-4
periodontal abscess	Xylitol	-4
peripheral nervous system disorders	D-Proline	8
peripheral nervous system disorders	Fe2+	6
peripheral nervous system disorders	hydroxylated ebastine	-5
peripheral nervous system disorders	myo-Inositol hexakisphosphate	-4
peripheral nervous system disorders	N-Acetyl-D-glucosamine	8
personality disorder	9-cis-retinol	6
personality disorder	Xanthosine 5-phosphate	5
petechiae	(alpha-D-mannosyl)2-beta-D-mannosyl-N-acetylglucosamine	4
petechiae	1D-myo-Inositol 4-phosphate	4
petechiae	Biocytin	-5
petechiae	D-Glucosamine	-6
petechiae	Glycerol	5
petechiae	Imidazole-4-acetate	5
petechiae	Lanosterol	-4
petechiae	L-Tyrosine	-5
petechiae	naphthalene epoxide	-4
petechiae	Sodium	-4
pharyngitis	2,6 dimethylheptanoyl-CoA	4
pharyngitis	Flavin adenine dinucleotide reduced	-7
pharyngitis	L-Tryptophan	4
pharyngitis	omega hydroxy tetradecanoate (n-C14:0)	-5
pharyngitis	Oxalate	4
pharyngitis	primed glycogenin (glycogenin-8[1,4-Glc])	5
pharyngitis	Serotonin	-9
pharyngitis	timnodonyl coenzyme A	-4
phlebitis	D-Galactose	4
phlebitis	Prostaglandin F2alpha	-4
phlebitis	Protoporphyrinogen IX	-4
phlebitis	Sarcosine	4
phlebitis	Thiocyanate	-4
photophobia	D-Xylulose 1-phosphate	-6
photophobia	hydroxy coumarin	-4
photophobia	N-Acetyl-D-glucosamine	8
photophobia	propionyl-carnitine	4
photosensitivity	(R)-Pantothenate	-4
photosensitivity	1 acyl phosphoglycerol	7
photosensitivity	2,4 dihydroxy nitrophenol	-5
photosensitivity	ADPribose 2-phosphate	-6
photosensitivity	D-Xylose	-5
photosensitivity	Ethanolamine phosphate	5
photosensitivity	Lipoate	-4
photosensitivity	N-Ribosylnicotinamide	4
photosensitivity	Prostaglandin E2	4
photosensitivity	Ubiquinol-10	-5
pleural effusions	4-Pyridoxate	4
pleural effusions	D-Fructose 1-phosphate	-7
pleural effusions	Sedoheptulose 7-phosphate	10
pleural effusions	Thiocyanate	6
pleural effusions	Ubiquinol-10	-8
pneumonia	1-alpha,24R,25-Trihydroxyvitamin D2	-10
pneumonia	Biocytin	-6
pneumonia	Hydroxypyruvate	4
pneumonia	L-Threonate	-6
pneumonia	Prostaglandin D2	-5
pneumonia	Prostaglandin E2	4
pneumonia	Succinate	4
polycystic ovary disease	(alpha-D-mannosyl)6-beta-D-mannosyl-diacetylchitobiosyl-L-asparagine (protein)	6
polycystic ovary disease	Biocytin	-4
polycystic ovary disease	Calcium	4
polycystic ovary disease	Choline phosphate	4
polycystic ovary disease	Formyl-N-acetyl-5-methoxykynurenamine	-6
polycystic ovary disease	Oxalate	8
polycystic ovary disease	Prostaglandin D2	-4
polyuria	1-alpha,24R,25-Trihydroxyvitamin D2	-4
polyuria	Phenylpyruvate	5
polyuria	Ubiquinol-10	-5
polyuria	Urea	5
porphyria	de-Fuc, reducing GlcNAc removed, de-Sia, de-Gal form of PA6 (w/o peptide linkage)	-5
porphyria	D-Xylose	4
porphyria	Hexadecanal	5
porphyria	Hexadecanoate (n-C16:0)	4
porphyria	Oxalate	5
porphyria	potassium	-4
porphyria	retinoyl glucuronide	4
postural hypotension	2,4 dihydroxy nitrophenol	-7
postural hypotension	beta-1,4-mannose-N-acetylglucosamine	4
postural hypotension	Calcium	4
postural hypotension	glycogen, structure 3 (glycogenin-7[1,4-Glc])	6
postural hypotension	Isopentenyl diphosphate	-5
postural hypotension	phytanic acid	5
postural hypotension	potassium	-4
postural hypotension	Prostaglandin E2	5
priapism	Choline phosphate	-4
priapism	Choline phosphate	-4
priapism	Dehydroepiandrosterone sulfate	4
priapism	Nicotinamide adenine dinucleotide	7
priapism	Selenate	4
pruritus	1-alkyl 2-lysoglycerol 3-phosphocholine	7
pruritus	alpha-D-Galactose 1-phosphate	6
pruritus	D-Glucosamine	-7
pruritus	D-Tagatose 1-phosphate	5
pruritus	Oxalate	9
pruritus	Prostaglandin E1	-9
pruritus	Sodium	-6
pruritus	Sulfate derivative of norepinephrine	-4
pruritus ani	1D-myo-Inositol 1,4-bisphosphate	-5
pruritus ani	1D-myo-Inositol 3,4-bisphosphate	5
pruritus ani	24R,25-Dihyoxyvitamin D2	5
pruritus ani	Deamino-NAD+	-5
pruritus ani	D-Mannose 1-phosphate	5
pruritus ani	D-Mannose 6-phosphate	6
pruritus ani	D-Xylose	7
pruritus ani	Hexadecanal	4
pruritus ani	peptide sans lysine	5
pruritus ani	Protein N6,N6-dimethyl-L-lysine	5
pseudomembranous colitis	5,10-Methenyltetrahydrofolate	4
pseudomembranous colitis	epiandrosterone	-4
pseudomembranous colitis	Hydrogen peroxide	4
pseudomembranous colitis	L-Tryptophan	-5
pseudomembranous colitis	naphthalene epoxide	4
pseudomembranous colitis	Propanoyl-CoA	-5
pseudomembranous colitis	Prostaglandin E1	-7
pseudomembranous colitis	Urea	5
psoriasis	(R)-5-Diphosphomevalonate	-6
psoriasis	D-Mannose 6-phosphate	5
psoriasis	Prostaglandin E2	4
psoriasis	Ubiquinol-10	-4
psychosis	(alpha-D-mannosyl)6-beta-D-mannosyl-diacetylchitobiosyl-L-asparagine (protein)	5
psychosis	2,4 dihydroxy nitrophenol	-6
psychosis	Biocytin	-5
psychosis	Biocytin	-4
psychosis	Lipoate	-4
psychosis	Sodium	-5
psychosis	Ubiquinol-10	-4
pulmonary edema	de-Fuc, reducing GlcNAc removed form of PA6 (w/o peptide linkage)	4
pulmonary edema	delta1-Piperideine-2-carboxylate	-5
pulmonary edema	D-Galactose	-4
pulmonary edema	FMN	8
pulmonary edema	Galactitol	-4
pulmonary edema	Homogentisate	-7
pulmonary edema	hydroxy nifedipine	7
pulmonary edema	L-Threonate	-10
pulmonary edema	Nicotinamide adenine dinucleotide	7
[truncated: 422 more rows]

[truncated: 8 more sheets: 10) Met-Side Assoc., 11) Physiology Enrichments, 12) Gene Metabolite Overlaps, 13) Automated Def. Searches, 14) Blinded Statistics, 15) Curated Statistics, 16) Pathway Statistics, 17) Inhib & Nutr Statistics]
