# Supplementary material for: Pharmacogenomic and clinical data link non-pharmacokinetic metabolic dysregulation to drug side effect pathogenesis
Source: Nat Commun. 2015 Jun 9;6:7101. doi: 10.1038/ncomms8101 (PMC4468904; doi:10.1038/ncomms8101)
Supplement: Supplementary Data 2 — Tables of the Metabolism Disease Database (MDDB) used for validation of computational predictions in the manuscript. First worksheet of the file is a table of contents. [file ncomms8101-s3.xlsx]

## Sheet: Notes
Supplementary Data 2
File contains the raw data for the Metabolism Disease Database (MDDB) used for validation of computational predictions in this study
DISLoDGED Pathway GWAS Mapping	This table contains a mapping from the DISLoDGED pathways to metabolic subsystems for comparison with disease-linked genes from GWAS studies
Side effect	Side effect listed in SIDER for which DISLoDGED pathways were calculated
DISLoDGED Pathway (Metabolite Production Pathway)	Particular DISLoDGED pathway corresponding to the side effect. The two lie in a many-to-many relationship, where particular DISLoDGED pathways may be associated with multiple side effects and vice versa.
Sum of Cross Validation Scores {-1,0,1} over 10-fold Cross Validation	Number of cross-validation runs in which the DISLoDGED pathway appeared in the characteristic signature for the side effect. The sign of the score indicates whether the DISLoDGED pathway is up-regulated (+) or down-regulated (-) by drugs causing the side effect
Recon 1 Subsystem	Recon 1 subsystem into which the DISLoDGED pathway falls
Aggregate Subsystem	Recon 1 subsystems were aggregated for comparison with disease-linked genes from GWAS studies
DISLoDGED Nutrient Mapping
DISLoDGED Pathway (Metabolite Production Pathway)
Nutrient	Topologically assigned nutrient pathway (if applicable) based on proximity to the DISLoDGED metabolite pathway
Included	{1,0} depending on whether a nutrient corresponding to the pathway could be identified for literature analysis. Mapped nutrient pathways were excluded if there was not a clear dietary nutrient associated with the pathway
Nutrient Pathway GWAS Mapping	List of disease-linked gene variants listed in the GWAS database that map to metabolic genes within Recon 1
Disease/Trait	Disease or trait listed in the GWAS database
Mapped side effect	Corresponding side effect mapped from the disease or trait in the GWAS database
Gene	Disease or trait-linked gene, listed by Entrez ID with gene symbol and name provided as well
Nutrient Region	Nutrient pathway assigned to the disease or trait-linked gene
GWAS Pathway Mapping	List of disease-linked gene variants listed in the GWAS database that map to DISLoDGED pathways
GWAS Gene Entrez ID	Entrez ID of disease or trait-linked genes
Occurences	Number of occurences of the gene within the GWAS database
Recon 1 Subsystem	Recon 1 subsystem into which the disease or trait-linked gene falls
Aggregate Subsystem	Recon 1 subsystems were aggregated for comparison with DISLoDGED pathways
Overlapping DISLoDGED Pathways	Subset of DISLoDGED pathways that overlaps with the disease or trait-linked gene variants within the GWAS database
Side effect	Side effect listed in SIDER for which DISLoDGED pathways were calculated
DISLoDGED Pathway (Metabolite Production Pathway)	Particular DISLoDGED pathway corresponding to the side effect. The two lie in a many-to-many relationship, where particular DISLoDGED pathways may be associated with multiple side effects and vice versa.
Sum of Cross Validation Scores {-1,0,1} over 10-fold Cross Validation	Number of cross-validation runs in which the DISLoDGED pathway appeared in the characteristic signature for the side effect. The sign of the score indicates whether the DISLoDGED pathway is up-regulated (+) or down-regulated (-) by drugs causing the side effect
Nutrient Region	Topologically assigned nutrient pathway (if applicable) based on proximity to the DISLoDGED metabolite pathway
Aggregate Pathway Mapping	Full mapping of Recon 1 subsystems to Aggregate Subsystems used for integration of DISLoDGED pathways and disease and trait-linked genes in the GWAS database
Recon 1 Subsystem	Recon 1 subsystem into which the DISLoDGED pathway falls
Aggregate Subsystem	Recon 1 subsystems were aggregated for comparison with disease-linked genes from GWAS studies
Disease Physiology Classes	Mapping between side effects in the SIDER database and affected physiological systems for literature analysis
Side Effect	Side effect from the SIDER database for which a side effect-linked metabolic perturbation has been identfied
Disease Physiology Class	Disease class corresponding to a particular side effect, manually grouped by apparent affected physiological system
Physiology Associations	Disease physiological classes enriched in up-regulation or down-regulation by drugs causing side effects within the physiological system, with literature analysis in each case
Disease Physiology Class	Disease class corresponding to a particular side effect, manually grouped by apparent affected physiological system
Enriched nutrient	Nutrient region corresponding to the DISLoDGED pathways which was enriched among drugs causing side effects within the physiological class
Notes	Literature analysis of the nutrient-disease physiological system association
References	PMIDs for references corresponding to the notes field
Down-regulated Association	{1,0} depending on if the enriched nutrient perturbation is a down-regulation
Up-regulated Association	{1,0} depending on if the enriched nutrient perturbation is an up-regulation
Supplementation alleviates relevant disease	{1,0} depending on if the established nutrient-disease physiology link suggests that nutrient supplementation is beneficial to diseases within the physiological class
Deficiency associated with relevant disease	{1,0} depending on if the established nutrient-disease physiology link suggests that nutrient deficiency is associated with diseases within the physiological class
Nutrient is precursor in key physiological pathway	{1,0} depending on if the established nutrient-disease physiology link suggests that nutrient is known to be a metabolic precursor essential for normal function within the physiological class
Conflicting Results	{1,0} depending on if the established nutrient-disease physiology link suggests conflicting results, with some references indicating positive association and others negative association
Evidence exists for possible efficacy of treatment	{1,0} depending on if the established nutrient-disease physiology link suggests that inhibition of the nutrient pathway could be beneficial in treating diseases within the physiological class
Known target for inhibition	{1,0} depending on if the established nutrient-disease physiology link shows existing examples of established targets within the nutrient pathway for treating diseases within the physiological class
Lack of evidence	{1,0} depending on if there is a lack of evidence relating the nutrient to disease physiology
Blind Def. Search	Literature analysis of up and down-regulated DISLoDGED nutrient regions, as well as random nutrients. This table gives the initial fully blinded results
Side Effect	Side effect within the SIDER database
Nutrient	Nutrient region corresponding to the DISLoDGED pathway
Evidence (PMID)	Study showing a link suggestive of a deficiency relationship between the nutrient and side effect (for example, if nutrient deficiency is known to be associated with the disease corresponding to the side effect)
Prediction	{Positive,Negative,Random} depending on whether the side effect-nutrient pair was an up-regulated DISLoDGED pathway, a down-regulated DISLoDGED pathway, or a random pair selected through bootstrap resampling of the DISLoDGED pathways
Notes	Any additional notes on the assignment of evidence
Curated Def. Search	Literature analysis of up and down-regulated DISLoDGED nutrient regions, as well as random nutrients. This tables gives the expanded and curated results, which were curated for consistency between investigators in an unblinded fashion
Side Effect	Side effect within the SIDER database
Nutrient	Nutrient region corresponding to the DISLoDGED pathway
Evidence (PMID)	Study showing a link suggestive of a deficiency relationship between the nutrient and side effect (for example, if nutrient deficiency is known to be associated with the disease corresponding to the side effect)
Prediction	{Positive,Negative,Random} depending on whether the side effect-nutrient pair was an up-regulated DISLoDGED pathway, a down-regulated DISLoDGED pathway, or a random pair selected through bootstrap resampling of the DISLoDGED pathways
Notes	Any additional notes on the assignment of evidence
Supplements	Specific examples found where down-regulated DISLoDGED pathways have been shown to be effectively targeted by nutrient supplementation to alleviate the pathology of the ADR.
Pathology	Side effect within the SIDER database
Nutrient	Nutrient region corresponding to the DISLoDGED pathway
Reference (typically PMID)	Study demonstrating the effectiveness of nutrient supplementation targeted at a down-regulated DISLoDGED pathway in treating the disease corresponding to the side effect
Pathway Alteration Search	450 curated disease-nutrient associations. 150 were selected from each side effect-linked down-regulated, up-regulated, and bootstrapped random disease-nutrient pairs. Green columns indicate that the disease is associated with higher activity of the nutrient pathway, while red indicates that disease is associated with lower activity of the nutrient pathway.
Inhibitor -> No ADR (General)	A metabolic inhibitor of this pathway has been reported to treat the pathology in numerous cases
Inhibitor -> No ADR (Case study)	A metabolic inhibitor of this pathway has been reported to treat the pathology in an isolated case
Inhibitor -> ADR (General)	A metabolic inhibitor of this pathway has been reported to cause the pathology in numerous cases
Inhibitor -> ADR (Case study)	A metabolic inhibitor of this pathway has been reported to cause the pathology in an isolated case
Higher Pathway -> ADR	Higher activity of the pathway is associated with incidence or severity of the pathology
Supplement -> ADR	Supplementation with a nutrient targeted at the pathway is associated with incidence or severity of the pathology
Genetic variant -> ADR	Genetic variants of genes within the pathway are known to affect indicence or severity of the pathology
Supplement -> No ADR	Supplementation with a nutrient targeted at the pathway has been shown to alleviate or reduce incidence of the pathology
Higher pathway -> No ADR	Higher activity of the pathway is associated with lower incidence or severity of the pathology
Lower pathway -> ADR	Lower activity of the pathway is associated with incidence or severity of the pathology
Other relevant papers	Any relevant papers that do not fit into any of the other categories
Null results (no effect)	Results showing a lack of association between a disease and a pathway
Inhibitors	List of inhibitors used in the Pathway Alterations analysis
Nutrient Region	Nutrient region inhibited by the chemical inhibitors listed in the table
Inhibitors	List of inhibitors that target the corresponding nutrient region
References	References showing inhibition, where chemical inhibition is not directly implied by the class of compound (i.e. antihistamines)

## Sheet: DISLoDGED Pathway GWAS Mapping
Side effect	DISLoDGED Pathway (Metabolite Production Pathway)	Sum of Cross Validation Scores {-1,0,1} over 10-fold Cross Validation	Recon 1 Subsystem	Aggregate Subsystem
abdominal cramps	1 acyl phosphoglycerol	7	Missing	Missing
abdominal cramps	1D-myo-Inositol 3,4-bisphosphate	6	Inositol Phosphate Metabolism	Inositol
abdominal cramps	Diphosphate	-5	Bile Acid Biosynthesis	Steroids
abdominal cramps	D-Mannose 1-phosphate	5	Fructose and Mannose Metabolism	Glycosylation
abdominal cramps	D-Mannose 6-phosphate	4	Fructose and Mannose Metabolism	Glycosylation
abdominal cramps	D-Xylose	8	Chondroitin sulfate degradation	Glycosylation
abdominal cramps	N-Acetyl-D-glucosamine	-6	Aminosugar Metabolism	Glycosylation
abdominal cramps	O-Phospho-L-serine	6	Glycine, Serine, and Threonine Metabolism	Amino acids
abdominal cramps	Oxaloacetate	9	Alanine and Aspartate Metabolism	Amino acids
abdominal pain	(alpha-D-mannosyl)6-beta-D-mannosyl-diacetylchitobiosyl-L-asparagine (protein)	7	N-Glycan Biosynthesis	Glycosylation
abdominal pain	delta1-Piperideine-2-carboxylate	4	Lysine Metabolism	Amino acids
abdominal pain	D-Fructose 2,6-bisphosphate	-6	Fructose and Mannose Metabolism	Glycosylation
abdominal pain	Flavin adenine dinucleotide oxidized	-6	Bile Acid Biosynthesis	Steroids
abdominal pain	Phenylacetyl-CoA	-4	Phenylalanine metabolism	Amino acids
abdominal pain	Prostaglandin D2	-7	Eicosanoid Metabolism	Unsaturated Fas
abdominal pain	Sarcosine	-4	Glycine, Serine, and Threonine Metabolism	Amino acids
abdominal pain	Squalene	-4	Cholesterol Metabolism	Steroids
abdominal pain	Thiamin	-4	Thiamine Metabolism	Vitamins
abscess	(alpha-D-mannosyl)7-beta-D-mannosyl-diacetylchitobiosyl-L-asparagine, isoform C (protein)	4	N-Glycan Biosynthesis	Glycosylation
abscess	epiandrosterone	-7	Steroid Metabolism	Steroids
abscess	propionyl-carnitine	5	Carnitine shuttle	Fas
abscess	Pyridoxal 5-phosphate	-5	Transport, Mitochondrial	Transport
acne	1-alpha,24R,25-Trihydroxyvitamin D2	-6	Vitamin D	Vitamins
acne	Calcium	-4	Transport, Extracellular	Transport
acne	L-Proline	4	Arginine and Proline Metabolism	Amino acids
acne	L-Proline	4	Arginine and Proline Metabolism	Amino acids
acne	omega hydroxy tetradecanoate (n-C14:0)	-5	CYP Metabolism	Unsaturated Fas
acne	Phenylpyruvate	6	Phenylalanine metabolism	Amino acids
acne	Thiocysteine	-4	Cysteine Metabolism	Amino acids
acne	Ubiquinol-10	-6	Miscellaneous	Miscellaneous
acute intermittent porphyria	(alpha-D-mannosyl)6-beta-D-mannosyl-diacetylchitobiosyl-L-asparagine (protein)	4	N-Glycan Biosynthesis	Glycosylation
acute intermittent porphyria	1D-myo-Inositol 3,4-bisphosphate	8	Inositol Phosphate Metabolism	Inositol
acute intermittent porphyria	Biocytin	-4	Biotin Metabolism	Vitamins
acute intermittent porphyria	debrisoquine	5	CYP Metabolism	Unsaturated Fas
acute intermittent porphyria	D-Tagatose 1-phosphate	7	Galactose metabolism	Glycosylation
acute intermittent porphyria	Formyl-N-acetyl-5-methoxykynurenamine	-8	Demand	Transport
acute intermittent porphyria	Hexadecanoate (n-C16:0)	-4	Fatty Acid Metabolism	Fas
acute intermittent porphyria	L-Homocysteine	4	Methionine Metabolism	Amino acids
acute pancreatitis	2,4 dihydroxy nitrophenol	-6	CYP Metabolism	Unsaturated Fas
acute pancreatitis	Biocytin	-6	Biotin Metabolism	Vitamins
acute pancreatitis	Calcium	6	Transport, Extracellular	Transport
acute pancreatitis	Fe2+	4	Heme Biosynthesis	Heme
acute pancreatitis	Formyl-N-acetyl-5-methoxykynurenamine	-10	Demand	Transport
acute pancreatitis	N4-Acetylaminobutanal	-4	Arginine and Proline Metabolism	Amino acids
acute pancreatitis	Prostaglandin E1	-4	Transport, Extracellular	Transport
acute renal failure	Diphosphate	-6	Bile Acid Biosynthesis	Steroids
acute renal failure	N4-Acetylaminobutanal	-9	Arginine and Proline Metabolism	Amino acids
acute renal failure	Prostaglandin F2alpha	-7	Eicosanoid Metabolism	Unsaturated Fas
acute renal failure	Taurine	4	Bile Acid Biosynthesis	Steroids
adenoma	(alpha-D-mannosyl)6-beta-D-mannosyl-diacetylchitobiosyl-L-asparagine (protein)	4	N-Glycan Biosynthesis	Glycosylation
adenoma	1D-myo-Inositol 4-phosphate	4	Inositol Phosphate Metabolism	Inositol
adenoma	Biocytin	-7	Biotin Metabolism	Vitamins
adenoma	D-Glucosamine	-4	Aminosugar Metabolism	Glycosylation
adenoma	glycogen, structure 3 (glycogenin-7[1,4-Glc])	6	Starch and Sucrose Metabolism	Glycogen
adenoma	Oxalate	6	Glyoxylate and Dicarboxylate Metabolism	Central metabolism
adenoma	Prostaglandin D2	-6	Eicosanoid Metabolism	Unsaturated Fas
adenoma	Sodium	-4	Taurine and hypotaurine metabolism	Amino acids
agitation	12R-Hydroperoxyeicosatetraenoate	-8	Eicosanoid Metabolism	Unsaturated Fas
agitation	1D-myo-Inositol 1,4-bisphosphate	5	Inositol Phosphate Metabolism	Inositol
agitation	D-Proline	5	Arginine and Proline Metabolism	Amino acids
agitation	L-Proline	5	Arginine and Proline Metabolism	Amino acids
agitation	Prostaglandin F2alpha	-4	Eicosanoid Metabolism	Unsaturated Fas
agitation	Taurine	-4	Bile Acid Biosynthesis	Steroids
agranulocytosis	9-cis-retinol	-5	Vitamin A Metabolism	Vitamins
agranulocytosis	Flavin adenine dinucleotide reduced	4	Arginine and Proline Metabolism	Amino acids
agranulocytosis	Hexadecanal	-5	Sphingolipid Metabolism	Lipids
agranulocytosis	Leukotriene C4	5	Eicosanoid Metabolism	Unsaturated Fas
agranulocytosis	N4-Acetylaminobutanal	-10	Arginine and Proline Metabolism	Amino acids
agranulocytosis	Urea	5	Transport, Extracellular	Transport
albuminuria	1D-myo-Inositol 3-phosphate	-4	Inositol Phosphate Metabolism	Inositol
albuminuria	fatty acid 11-cis-retinol	-6	Vitamin A Metabolism	Vitamins
albuminuria	N-Acetyl-D-glucosamine	9	Aminosugar Metabolism	Glycosylation
albuminuria	Taurine	-4	Bile Acid Biosynthesis	Steroids
albuminuria	Urocanate	4	Histidine Metabolism	Amino acids
allergic reaction	Ammonium	5	D-arg and D-orn metabolism	Amino acids
allergic reaction	Cys-Gly	4	Glutathione Metabolism	ROS
allergic reaction	D-Tagatose 1-phosphate	-5	Galactose metabolism	Glycosylation
allergic reaction	O-Phospho-L-serine	4	Glycine, Serine, and Threonine Metabolism	Amino acids
allergic reaction	potassium	-5	Transport, Extracellular	Transport
allergic reaction	trans-Hexadec-2-enoyl carnitine	4	Carnitine shuttle	Fas
allergy	5,10-Methylenetetrahydrofolate	4	Folate Metabolism	Vitamins
allergy	D-Mannose 1-phosphate	4	Fructose and Mannose Metabolism	Glycosylation
allergy	D-Xylose	10	Chondroitin sulfate degradation	Glycosylation
allergy	Hexadecanal	4	Sphingolipid Metabolism	Lipids
allergy	O2	-4	Fatty acid elongation	Fas
allergy	O-Phospho-L-serine	4	Glycine, Serine, and Threonine Metabolism	Amino acids
allergy	peptide sans lysine	9	Lysine Metabolism	Amino acids
allergy	Thiamin triphosphate	-4	Thiamine Metabolism	Vitamins
allergy	timnodonyl coenzyme A	-4	Fatty acid elongation	Fas
alopecia	1-Methylnicotinamide	-4	NAD Metabolism	Vitamins
alopecia	Biocytin	-5	Biotin Metabolism	Vitamins
alopecia	Biocytin	-5	Biotin Metabolism	Vitamins
alopecia	Prostaglandin D2	-6	Eicosanoid Metabolism	Unsaturated Fas
alopecia	Squalene	-5	Cholesterol Metabolism	Steroids
amblyopia	(alpha-D-mannosyl)6-beta-D-mannosyl-diacetylchitobiosyl-L-asparagine (protein)	4	N-Glycan Biosynthesis	Glycosylation
amblyopia	12R-Hydroperoxyeicosatetraenoate	-6	Eicosanoid Metabolism	Unsaturated Fas
amblyopia	2,4 dihydroxy nitrophenol	-4	CYP Metabolism	Unsaturated Fas
amblyopia	Calcium	4	Transport, Extracellular	Transport
amblyopia	D-Serine	-6	Transport, Extracellular	Transport
amblyopia	Farnesyl diphosphate	-4	Cholesterol Metabolism	Steroids
amblyopia	glycogen, structure 3 (glycogenin-7[1,4-Glc])	9	Starch and Sucrose Metabolism	Glycogen
amblyopia	Isopentenyl diphosphate	-5	Cholesterol Metabolism	Steroids
amblyopia	N4-Acetylaminobutanal	-4	Arginine and Proline Metabolism	Amino acids
amenorrhea	1-alpha,24R,25-Trihydroxyvitamin D2	-4	Vitamin D	Vitamins
amenorrhea	w-hydroxyl leukotriene B4	-5	Eicosanoid Metabolism	Unsaturated Fas
amnesia	1-alpha,24R,25-Trihydroxyvitamin D2	-7	Vitamin D	Vitamins
amnesia	Dopaquinone	-4	Tyrosine metabolism	Amino acids
amnesia	H+	4	Fatty acid oxidation	Unsaturated Fas
amnesia	L-Glutamate 5-phosphate	4	Urea cycle/amino group metabolism	Amino acids
amnesia	Methylglyoxal	4	Pyruvate Metabolism	Central metabolism
amnesia	Nitric oxide	4	Arginine and Proline Metabolism	Amino acids
anaphylactic reaction	epiandrosterone	-5	Steroid Metabolism	Steroids
anaphylactic reaction	glycogen, structure 1 (glycogenin-11[1,4-Glc])	4	Starch and Sucrose Metabolism	Glycogen
anaphylactic reaction	L-Threonate	-6	Ascorbate and Aldarate Metabolism	Vitamins
anaphylactic reaction	Prostaglandin D2	-4	Eicosanoid Metabolism	Unsaturated Fas
anaphylactic reaction	Sulfate derivative of norepinephrine	-4	Transport, Extracellular	Transport
anaphylactic reaction	Thiocyanate	-5	Cysteine Metabolism	Amino acids
anemia	D-Glucosamine	-4	Aminosugar Metabolism	Glycosylation
anemia	Ethanolamine phosphate	4	Glycerophospholipid Metabolism	Lipids
anemia	Melatonin	-4	Tryptophan metabolism	Amino acids
anemia	Oxalate	6	Glyoxylate and Dicarboxylate Metabolism	Central metabolism
angina	12R-Hydroperoxyeicosatetraenoate	-4	Eicosanoid Metabolism	Unsaturated Fas
angina	alpha-D-Ribose 1-phosphate	-5	NAD Metabolism	Vitamins
angina	Dehydroepiandrosterone sulfate	7	Steroid Metabolism	Steroids
angina	N,N-Dimethylglycine	5	Glycine, Serine, and Threonine Metabolism	Amino acids
angina	n2m2nmasn (w/o peptide linkage)	5	N-Glycan Degradation	Glycosylation
angina	Thiamin	4	Thiamine Metabolism	Vitamins
angina	Thiamin	4	Thiamine Metabolism	Vitamins
angina	trans-Hexadec-2-enoyl carnitine	4	Carnitine shuttle	Fas
angina pectoris	(alpha-D-mannosyl)6-beta-D-mannosyl-diacetylchitobiosyl-L-asparagine (protein)	4	N-Glycan Biosynthesis	Glycosylation
angina pectoris	ADPribose	5	NAD Metabolism	Vitamins
angina pectoris	Choline phosphate	-4	Glycerophospholipid Metabolism	Lipids
angina pectoris	Estrone 3-sulfate	5	Steroid Metabolism	Steroids
angina pectoris	Ethanolamine phosphate	4	Glycerophospholipid Metabolism	Lipids
angina pectoris	w-hydroxyl leukotriene B4	-4	Eicosanoid Metabolism	Unsaturated Fas
angioedema	24R,25-Dihyoxyvitamin D2	-4	Transport, Extracellular	Transport
angioedema	Dehydroepiandrosterone sulfate	-7	Steroid Metabolism	Steroids
angioedema	Dolichol phosphate, human uterine homolog	5	N-Glycan Biosynthesis	Glycosylation
angioedema	hydroxylated taxol	7	CYP Metabolism	Unsaturated Fas
angioedema	N-Acetyl-D-glucosaminyldiphosphodolichol, human liver homolog	-4	N-Glycan Biosynthesis	Glycosylation
angioedema	N-Acetyl-D-glucosaminyldiphosphodolichol, human uterine homolog	-4	N-Glycan Biosynthesis	Glycosylation
angioedema	Thiamin triphosphate	5	Thiamine Metabolism	Vitamins
angioedema	Urocanate	-8	Histidine Metabolism	Amino acids
angioedema and urticaria	D-Fructose 2,6-bisphosphate	-10	Fructose and Mannose Metabolism	Glycosylation
angioedema and urticaria	Hypotaurine	4	Taurine and hypotaurine metabolism	Amino acids
angioedema and urticaria	L-Ascorbate	-4	Ascorbate and Aldarate Metabolism	Vitamins
angioedema and urticaria	Riboflavin	5	Riboflavin Metabolism	Vitamins
angioedema and urticaria	Thiamin triphosphate	4	Thiamine Metabolism	Vitamins
angioedema and urticaria	Thiamine diphosphate	4	Demand	Transport
angioedema and urticaria	Thiosulfate	4	Transport, Mitochondrial	Transport
angioneurotic edema	alpha-D-mannosyl-beta-D-mannosyl-diacylchitobiosyldiphosphodolichol, human liver homolog	-4	N-Glycan Biosynthesis	Glycosylation
angioneurotic edema	H+	-5	Fatty acid oxidation	Unsaturated Fas
angioneurotic edema	L-Valine	-4	Transport, Extracellular	Transport
angioneurotic edema	N-Acetyl-D-glucosamine	5	Aminosugar Metabolism	Glycosylation
angioneurotic edema	propionyl-carnitine	-7	Carnitine shuttle	Fas
angioneurotic edema	Sulfate derivative of norepinephrine	5	Transport, Extracellular	Transport
angioneurotic edema	Sulfate derivative of norepinephrine	4	Transport, Extracellular	Transport
angioneurotic edema	Thromboxane A2	4	Eicosanoid Metabolism	Unsaturated Fas
anorexia	(N-acetyl-D-glucosaminyl-(alpha-D-mannosyl)2-beta-D-mannosyl-diacetylchitobiosyl)-L-asparagine (protein)	-4	N-Glycan Biosynthesis	Glycosylation
anorexia	1D-myo-Inositol 1,4-bisphosphate	7	Inositol Phosphate Metabolism	Inositol
anorexia	9-cis-retinol	4	Vitamin A Metabolism	Vitamins
anorexia	Biocytin	-5	Biotin Metabolism	Vitamins
anorexia	Biocytin	-5	Biotin Metabolism	Vitamins
anorexia	D-Serine	-4	Transport, Extracellular	Transport
anorexia	Prostaglandin E2	4	Eicosanoid Metabolism	Unsaturated Fas
anorexia	Taurine	-4	Bile Acid Biosynthesis	Steroids
anxiety	2-Hydroxybutyrate	-4	Propanoate Metabolism	Fas
anxiety	Carbamoyl phosphate	-5	Glutamate metabolism	Amino acids
anxiety	D-Xylulose 1-phosphate	7	Glyoxylate and Dicarboxylate Metabolism	Central metabolism
anxiety	Flavin adenine dinucleotide oxidized	-8	Bile Acid Biosynthesis	Steroids
anxiety	Hexadecanoate (n-C16:0)	-5	Fatty Acid Metabolism	Fas
anxiety	Phylloquinone	-4	Transport, Extracellular	Transport
anxiety	Thiamin triphosphate	4	Thiamine Metabolism	Vitamins
anxiety	Urea	-4	Transport, Extracellular	Transport
aplastic anemia	9-cis-retinol	-4	Vitamin A Metabolism	Vitamins
aplastic anemia	D-Serine	-7	Transport, Extracellular	Transport
aplastic anemia	L-Threonate	-8	Ascorbate and Aldarate Metabolism	Vitamins
aplastic anemia	Oxaloacetate	-5	Alanine and Aspartate Metabolism	Amino acids
aplastic anemia	Prostaglandin F2alpha	-4	Eicosanoid Metabolism	Unsaturated Fas
aplastic anemia	Urocanate	6	Histidine Metabolism	Amino acids
aplastic anemia	w-hydroxyl arachidonic acid	7	Eicosanoid Metabolism	Unsaturated Fas
apnea	Biocytin	-4	Biotin Metabolism	Vitamins
apnea	D-Proline	4	Arginine and Proline Metabolism	Amino acids
apnea	N-(omega)-Hydroxyarginine	4	Arginine and Proline Metabolism	Amino acids
arrhythmia	D-Ribulose 5-phosphate	-5	Pentose Phosphate Pathway	Central metabolism
arrhythmia	L-Glutamate 5-phosphate	6	Urea cycle/amino group metabolism	Amino acids
arrhythmia	Prostaglandin E1	8	Transport, Extracellular	Transport
arrhythmia	UDP-D-xylose	-6	Chondroitin / heparan sulfate biosynthesis	Glycosylation
arrhythmia	Urea	5	Transport, Extracellular	Transport
arthralgia	1-alpha,24R,25-Trihydroxyvitamin D2	-4	Vitamin D	Vitamins
arthralgia	4 hydroxy retinoic acid	-4	Transport, Nuclear	Transport
arthralgia	de-Fuc, reducing GlcNAc removed, de-Sia, de-Gal form of PA6 (w/o peptide linkage)	-4	N-Glycan Degradation	Glycosylation
arthralgia	D-Xylose	-6	Chondroitin sulfate degradation	Glycosylation
arthralgia	Serotonin	8	Transport, Extracellular	Transport
arthralgia	UDP-D-xylose	-4	Chondroitin / heparan sulfate biosynthesis	Glycosylation
arthritis	Dolichyl phosphate D-mannose, human liver homolog	5	Glycosylphosphatidylinositol (GPI)-anchor biosynthesis	Glycosylation
arthritis	Hydrogen peroxide	-4	Fatty acid oxidation	Unsaturated Fas
arthritis	Oxalate	5	Glyoxylate and Dicarboxylate Metabolism	Central metabolism
arthropathy	1D-myo-Inositol 3,4-bisphosphate	4	Inositol Phosphate Metabolism	Inositol
arthropathy	24R,25-Dihyoxyvitamin D2	4	Transport, Extracellular	Transport
arthropathy	Diphosphate	-4	Bile Acid Biosynthesis	Steroids
arthropathy	D-Mannose 1-phosphate	5	Fructose and Mannose Metabolism	Glycosylation
arthropathy	D-Mannose 6-phosphate	5	Fructose and Mannose Metabolism	Glycosylation
arthropathy	D-Xylose	8	Chondroitin sulfate degradation	Glycosylation
arthropathy	Hexadecanal	4	Sphingolipid Metabolism	Lipids
arthropathy	Oxaloacetate	4	Alanine and Aspartate Metabolism	Amino acids
arthropathy	Oxidized glutathione	-4	Ascorbate and Aldarate Metabolism	Vitamins
arthropathy	peptide sans lysine	5	Lysine Metabolism	Amino acids
arthrosis	1D-myo-Inositol 4-phosphate	7	Inositol Phosphate Metabolism	Inositol
arthrosis	2,4 dihydroxy nitrophenol	-4	CYP Metabolism	Unsaturated Fas
arthrosis	glycogen, structure 1 (glycogenin-11[1,4-Glc])	4	Starch and Sucrose Metabolism	Glycogen
arthrosis	Nicotinamide adenine dinucleotide	7	Fatty acid elongation	Fas
arthrosis	Oxalate	4	Glyoxylate and Dicarboxylate Metabolism	Central metabolism
arthrosis	potassium	-4	Transport, Extracellular	Transport
arthrosis	propionyl-carnitine	6	Carnitine shuttle	Fas
arthrosis	Sodium	-5	Taurine and hypotaurine metabolism	Amino acids
arthrosis	Squalene	-4	Cholesterol Metabolism	Steroids
arthrosis	Ubiquinol-10	-5	Miscellaneous	Miscellaneous
aseptic meningitis	1 acyl phosphoglycerol	7	Missing	Missing
aseptic meningitis	D-Glucosamine	5	Aminosugar Metabolism	Glycosylation
aseptic meningitis	D-Tagatose 1-phosphate	6	Galactose metabolism	Glycosylation
aseptic meningitis	L-Proline	4	Arginine and Proline Metabolism	Amino acids
aseptic meningitis	Nicotinamide adenine dinucleotide	-6	Fatty acid elongation	Fas
aseptic meningitis	propionyl-carnitine	-8	Carnitine shuttle	Fas
aseptic meningitis	Thiamin monophosphate	4	Thiamine Metabolism	Vitamins
asthenia	1D-myo-Inositol 1,4-bisphosphate	5	Inositol Phosphate Metabolism	Inositol
asthenia	Biocytin	-5	Biotin Metabolism	Vitamins
asthenia	D-Glucose 6-phosphate	4	Glycolysis/Gluconeogenesis	Central metabolism
asthenia	D-Xylose	-5	Chondroitin sulfate degradation	Glycosylation
asthenia	Flavin adenine dinucleotide oxidized	-6	Bile Acid Biosynthesis	Steroids
asthenia	glycogen, structure 3 (glycogenin-7[1,4-Glc])	4	Starch and Sucrose Metabolism	Glycogen
asthenia	Homogentisate	5	Tyrosine metabolism	Amino acids
asthenia	L-Homocysteine	5	Methionine Metabolism	Amino acids
asthenia	Oxaloacetate	-4	Alanine and Aspartate Metabolism	Amino acids
asthenia	Phosphocreatine	4	Urea cycle/amino group metabolism	Amino acids
asthenia	Prostaglandin E2	7	Eicosanoid Metabolism	Unsaturated Fas
asthenia	Prostaglandin F2alpha	-4	Eicosanoid Metabolism	Unsaturated Fas
asthma	(R)-5-Diphosphomevalonate	-4	Cholesterol Metabolism	Steroids
asthma	1-alpha,24R,25-Trihydroxyvitamin D2	-4	Vitamin D	Vitamins
asthma	2,6 dimethylheptanoyl-CoA	4	Carnitine shuttle	Fas
asthma	Bicarbonate	-4	Transport, Extracellular	Transport
asthma	epiandrosterone	-7	Steroid Metabolism	Steroids
asthma	Prostaglandin F2alpha	-4	Eicosanoid Metabolism	Unsaturated Fas
asthma	Thiocyanate	-5	Cysteine Metabolism	Amino acids
asthma	Thiocyanate	-4	Cysteine Metabolism	Amino acids
ataxia	2,4 dihydroxy nitrophenol	-5	CYP Metabolism	Unsaturated Fas
ataxia	2,4 dihydroxy nitrophenol	-4	CYP Metabolism	Unsaturated Fas
ataxia	D-Proline	5	Arginine and Proline Metabolism	Amino acids
ataxia	Flavin adenine dinucleotide oxidized	-6	Bile Acid Biosynthesis	Steroids
ataxia	keratan sulfate I, degradation product 1	4	Keratan sulfate degradation	Glycosylation
ataxia	potassium	-4	Transport, Extracellular	Transport
ataxia	Selenate	4	Selenoamino acid metabolism	Amino acids
ataxia	Thiosulfate	4	Transport, Mitochondrial	Transport
atrial fibrillation	(N-acetyl-D-glucosaminyl-(alpha-D-mannosyl)2-beta-D-mannosyl-diacetylchitobiosyl)-L-asparagine (protein)	-9	N-Glycan Biosynthesis	Glycosylation
atrial fibrillation	3-Methyl-2-oxobutanoate	-4	Transport, Mitochondrial	Transport
atrial fibrillation	Diphosphate	4	Bile Acid Biosynthesis	Steroids
atrial fibrillation	Malonate semialdehyde	-5	Demand	Transport
atrial fibrillation	Melatonin	4	Tryptophan metabolism	Amino acids
atrial fibrillation	naphthalene epoxide	-5	CYP Metabolism	Unsaturated Fas
atrial fibrillation	naphthalene epoxide	-4	CYP Metabolism	Unsaturated Fas
atrial fibrillation	Perillyl alcohol	5	Limonene and pinene degradation	Miscellaneous
atrioventricular heart block	(alpha-D-mannosyl)6-beta-D-mannosyl-diacetylchitobiosyl-L-asparagine (protein)	5	N-Glycan Biosynthesis	Glycosylation
atrioventricular heart block	1D-myo-Inositol 1,4-bisphosphate	4	Inositol Phosphate Metabolism	Inositol
atrioventricular heart block	2,4 dihydroxy nitrophenol	-4	CYP Metabolism	Unsaturated Fas
atrioventricular heart block	8,9 epxoy aflatoxin B1	5	CYP Metabolism	Unsaturated Fas
atrioventricular heart block	Butanoyl-CoA	5	Butanoate Metabolism	Fas
atrioventricular heart block	Histamine	4	Histidine Metabolism	Amino acids
atrioventricular heart block	N-Methylhistamine	4	Histidine Metabolism	Amino acids
atrioventricular heart block	phosphorylase-limit dextrin (glycogenin-1,6{4[1,4-Glc], 4[1,4-Glc]})	4	Starch and Sucrose Metabolism	Glycogen
atrioventricular heart block	Prostaglandin D2	-5	Eicosanoid Metabolism	Unsaturated Fas
av block	(alpha-D-mannosyl)7-beta-D-mannosyl-diacetylchitobiosyl-L-asparagine, isoform C (protein)	4	N-Glycan Biosynthesis	Glycosylation
av block	(N-acetyl-D-glucosaminyl-(alpha-D-mannosyl)2-beta-D-mannosyl-diacetylchitobiosyl)-L-asparagine (protein)	-7	N-Glycan Biosynthesis	Glycosylation
av block	1-alpha,24R,25-Trihydroxyvitamin D2	-4	Vitamin D	Vitamins
av block	D-Tagatose 1-phosphate	-4	Galactose metabolism	Glycosylation
av block	hydroxy coumarin	-5	CYP Metabolism	Unsaturated Fas
av block	N-(omega)-Hydroxyarginine	4	Arginine and Proline Metabolism	Amino acids
av block	Urocanate	-8	Histidine Metabolism	Amino acids
back pain	(alpha-D-mannosyl)2-beta-D-mannosyl-N-acetylglucosamine	4	N-Glycan Degradation	Glycosylation
back pain	5-Hydroxy-L-tryptophan	-4	Tryptophan metabolism	Amino acids
back pain	Biocytin	-5	Biotin Metabolism	Vitamins
back pain	Biocytin	-4	Biotin Metabolism	Vitamins
back pain	Calcium	5	Transport, Extracellular	Transport
back pain	D-Mannose 1-phosphate	4	Fructose and Mannose Metabolism	Glycosylation
back pain	D-Mannose 6-phosphate	4	Fructose and Mannose Metabolism	Glycosylation
back pain	Isopentenyl diphosphate	-6	Cholesterol Metabolism	Steroids
back pain	N-Acetyl-D-glucosaminyldiphosphodolichol, human uterine homolog	-4	N-Glycan Biosynthesis	Glycosylation
back pain	Oxalate	7	Glyoxylate and Dicarboxylate Metabolism	Central metabolism
back pain	phosphorylase-limit dextrin (glycogenin-1,6{4[1,4-Glc], 4[1,4-Glc]})	7	Starch and Sucrose Metabolism	Glycogen
back pain	potassium	-4	Transport, Extracellular	Transport
bilirubinemia	Carbamoyl phosphate	-4	Glutamate metabolism	Amino acids
bilirubinemia	fatty acid 11-cis-retinol	-4	Vitamin A Metabolism	Vitamins
bilirubinemia	L-Glutamate 5-phosphate	4	Urea cycle/amino group metabolism	Amino acids
bipolar disorder	(alpha-D-mannosyl)6-beta-D-mannosyl-diacetylchitobiosyl-L-asparagine (protein)	6	N-Glycan Biosynthesis	Glycosylation
bipolar disorder	1D-myo-Inositol 3,4-bisphosphate	4	Inositol Phosphate Metabolism	Inositol
bipolar disorder	2,4 dihydroxy nitrophenol	-6	CYP Metabolism	Unsaturated Fas
bipolar disorder	Choline phosphate	5	Glycerophospholipid Metabolism	Lipids
bipolar disorder	Oxalate	9	Glyoxylate and Dicarboxylate Metabolism	Central metabolism
bipolar disorder	Prostaglandin D2	-5	Eicosanoid Metabolism	Unsaturated Fas
birth defects	(alpha-D-mannosyl)6-beta-D-mannosyl-diacetylchitobiosyl-L-asparagine (protein)	7	N-Glycan Biosynthesis	Glycosylation
birth defects	5-Phospho-alpha-D-ribose 1-diphosphate	-4	Salvage Pathway	Nucleotides
birth defects	Biocytin	-6	Biotin Metabolism	Vitamins
birth defects	Choline phosphate	5	Glycerophospholipid Metabolism	Lipids
birth defects	Choline phosphate	4	Glycerophospholipid Metabolism	Lipids
birth defects	cis-11-retinol	-7	Vitamin A Metabolism	Vitamins
birth defects	D-Tagatose 1-phosphate	4	Galactose metabolism	Glycosylation
birth defects	Fe2+	5	Heme Biosynthesis	Heme
birth defects	Formyl-N-acetyl-5-methoxykynurenamine	-6	Demand	Transport
birth defects	Oxalate	6	Glyoxylate and Dicarboxylate Metabolism	Central metabolism
birth defects	Prostaglandin E1	-4	Transport, Extracellular	Transport
bleeding disorders	epiandrosterone	4	Steroid Metabolism	Steroids
bleeding disorders	Glycolaldehyde	4	Glyoxylate and Dicarboxylate Metabolism	Central metabolism
bleeding disorders	Histamine	4	Histidine Metabolism	Amino acids
bleeding disorders	naphthalene epoxide	-5	CYP Metabolism	Unsaturated Fas
bleeding disorders	Quinolinate	-6	Demand	Transport
bloating	1D-myo-Inositol 1,4-bisphosphate	-4	Inositol Phosphate Metabolism	Inositol
bloating	24R,25-Dihyoxyvitamin D2	5	Transport, Extracellular	Transport
bloating	9-cis-retinol	-5	Vitamin A Metabolism	Vitamins
bloating	Bicarbonate	4	Transport, Extracellular	Transport
bloating	Diphosphate	-5	Bile Acid Biosynthesis	Steroids
bloating	hydroxy coumarin	5	CYP Metabolism	Unsaturated Fas
bloating	hydroxy coumarin	4	CYP Metabolism	Unsaturated Fas
blurry vision	(R)-Pantothenate	4	CoA Biosynthesis	Vitamins
blurry vision	Carbamoyl phosphate	-5	Glutamate metabolism	Amino acids
blurry vision	D-Serine	-6	Transport, Extracellular	Transport
blurry vision	Histamine	-4	Histidine Metabolism	Amino acids
blurry vision	Histamine	-4	Histidine Metabolism	Amino acids
blurry vision	N4-Acetylaminobutanal	5	Arginine and Proline Metabolism	Amino acids
bone pain	1D-myo-Inositol 1,4-bisphosphate	7	Inositol Phosphate Metabolism	Inositol
bone pain	3-mercaptolactate-cysteine disulfide	4	Cysteine Metabolism	Amino acids
bone pain	Biocytin	-5	Biotin Metabolism	Vitamins
bone pain	Biocytin	-4	Biotin Metabolism	Vitamins
bone pain	Homogentisate	4	Tyrosine metabolism	Amino acids
bone pain	Isopentenyl diphosphate	-4	Cholesterol Metabolism	Steroids
bone pain	Oxalate	6	Glyoxylate and Dicarboxylate Metabolism	Central metabolism
bone pain	Thiosulfate	4	Transport, Mitochondrial	Transport
bradycardia	18 hydroxy arachidonic acid	-4	Eicosanoid Metabolism	Unsaturated Fas
bradycardia	3-Hydroxy-L-kynurenine	-4	Tryptophan metabolism	Amino acids
bradycardia	Biocytin	-7	Biotin Metabolism	Vitamins
bradycardia	Phosphoenolpyruvate	-5	Glycolysis/Gluconeogenesis	Central metabolism
breast disorder	alpha-D-mannosyl-beta-D-mannosyl-diacylchitobiosyldiphosphodolichol, human liver homolog	-4	N-Glycan Biosynthesis	Glycosylation
breast disorder	Putrescine	-4	Arginine and Proline Metabolism	Amino acids
breast disorder	Pyridoxamine	4	Vitamin B6 Metabolism	Vitamins
breast disorder	Sedoheptulose 7-phosphate	-4	Pentose Phosphate Pathway	Central metabolism
breast disorder	w-carboxy leukotriene B4	-5	Eicosanoid Metabolism	Unsaturated Fas
breast enlargement	(alpha-D-mannosyl)6-beta-D-mannosyl-diacetylchitobiosyl-L-asparagine (protein)	5	N-Glycan Biosynthesis	Glycosylation
breast enlargement	8,9 epxoy aflatoxin B1	6	CYP Metabolism	Unsaturated Fas
breast enlargement	beta-D-Mannosyldiacetylchitobiosyldiphosphodolichol, human uterine homolog	4	N-Glycan Biosynthesis	Glycosylation
breast enlargement	Bicarbonate	6	Transport, Extracellular	Transport
breast enlargement	Formyl-N-acetyl-5-methoxykynurenamine	-4	Demand	Transport
breast enlargement	Nicotinate D-ribonucleotide	-5	NAD Metabolism	Vitamins
breast enlargement	Oxalate	4	Glyoxylate and Dicarboxylate Metabolism	Central metabolism
breast enlargement	potassium	-4	Transport, Extracellular	Transport
breast enlargement	Putrescine	-4	Arginine and Proline Metabolism	Amino acids
breast enlargement	Sodium	-5	Taurine and hypotaurine metabolism	Amino acids
breast enlargement	Thiamin	6	Thiamine Metabolism	Vitamins
breast neoplasm	1-alpha,24R,25-Trihydroxyvitamin D2	-6	Vitamin D	Vitamins
breast neoplasm	3,4-Dihydroxy-L-phenylalanine	-4	Tyrosine metabolism	Amino acids
breast neoplasm	5,10-Methylenetetrahydrofolate	4	Folate Metabolism	Vitamins
breast neoplasm	Geranyl diphosphate	-4	Cholesterol Metabolism	Steroids
breast neoplasm	Lipoate	-4	Transport, Extracellular	Transport
breast neoplasm	Oxalate	8	Glyoxylate and Dicarboxylate Metabolism	Central metabolism
breast neoplasm	Perillyl alcohol	4	Limonene and pinene degradation	Miscellaneous
breast neoplasm	propionyl-carnitine	4	Carnitine shuttle	Fas
breast neoplasm	Pyridoxamine 5-phosphate	4	Transport, Mitochondrial	Transport
breast neoplasm	Sodium	-4	Taurine and hypotaurine metabolism	Amino acids
breast tenderness	D-Mannose 1-phosphate	5	Fructose and Mannose Metabolism	Glycosylation
breast tenderness	D-Proline	7	Arginine and Proline Metabolism	Amino acids
breast tenderness	D-Xylose	9	Chondroitin sulfate degradation	Glycosylation
breast tenderness	L-Malate	6	Transport, Mitochondrial	Transport
breast tenderness	Protein N6,N6-dimethyl-L-lysine	6	Lysine Metabolism	Amino acids
breast tenderness	sphingosylphosphorylcholine (homo sapiens)	-4	Sphingolipid Metabolism	Lipids
bronchitis	1-alpha,24R,25-Trihydroxyvitamin D2	-7	Vitamin D	Vitamins
bronchitis	debrisoquine	-6	CYP Metabolism	Unsaturated Fas
bronchitis	epiandrosterone	-4	Steroid Metabolism	Steroids
bronchitis	Flavin adenine dinucleotide oxidized	-4	Bile Acid Biosynthesis	Steroids
bronchitis	Thiamin monophosphate	-4	Thiamine Metabolism	Vitamins
bronchitis	Ubiquinol-10	-4	Miscellaneous	Miscellaneous
bronchitis	w-carboxy leukotriene B4	-4	Eicosanoid Metabolism	Unsaturated Fas
bronchitis	w-hydroxyl leukotriene B4	-4	Eicosanoid Metabolism	Unsaturated Fas
bronchospasm	1D-myo-Inositol 1,3,4,5-tetrakisphosphate	-4	Inositol Phosphate Metabolism	Inositol
bronchospasm	de-Fuc form of PA6 (w/o peptide linkage)	-4	N-Glycan Degradation	Glycosylation
bronchospasm	hydroxylated taxol	4	CYP Metabolism	Unsaturated Fas
bronchospasm	potassium	4	Transport, Extracellular	Transport
bronchospasm	Urea	5	Transport, Extracellular	Transport
bundle branch block	2,4 dihydroxy nitrophenol	-5	CYP Metabolism	Unsaturated Fas
bundle branch block	2,4 dihydroxy nitrophenol	-4	CYP Metabolism	Unsaturated Fas
bundle branch block	D-Xylulose 1-phosphate	-6	Glyoxylate and Dicarboxylate Metabolism	Central metabolism
bundle branch block	glycogen, structure 3 (glycogenin-7[1,4-Glc])	4	Starch and Sucrose Metabolism	Glycogen
bundle branch block	N-Acetyl-D-glucosamine	5	Aminosugar Metabolism	Glycosylation
bundle branch block	Nicotinamide adenine dinucleotide	6	Fatty acid elongation	Fas
bundle branch block	potassium	-5	Transport, Extracellular	Transport
bundle branch block	propionyl-carnitine	5	Carnitine shuttle	Fas
bundle branch block	Thiamin monophosphate	-5	Thiamine Metabolism	Vitamins
bursitis	(alpha-D-mannosyl)5-beta-D-mannosyl-diacetylchitobiosyl-L-asparagine (protein)	5	N-Glycan Biosynthesis	Glycosylation
bursitis	24R,25-Dihyoxyvitamin D2	-5	Transport, Extracellular	Transport
bursitis	Carbamoyl phosphate	-6	Glutamate metabolism	Amino acids
bursitis	Methylamine	-4	Tyrosine metabolism	Amino acids
bursitis	Thiamin monophosphate	4	Thiamine Metabolism	Vitamins
candidiasis	(alpha-D-mannosyl)7-beta-D-mannosyl-diacetylchitobiosyl-L-asparagine, isoform B (protein)	-7	N-Glycan Biosynthesis	Glycosylation
candidiasis	24R,25-Dihyoxyvitamin D2	-4	Transport, Extracellular	Transport
candidiasis	D-Ribulose 5-phosphate	-4	Pentose Phosphate Pathway	Central metabolism
candidiasis	D-Xylulose	5	Pentose and Glucuronate Interconversions	Central metabolism
candidiasis	Hydrogen peroxide	4	Fatty acid oxidation	Unsaturated Fas
candidiasis	hydroxylated taxol	-8	CYP Metabolism	Unsaturated Fas
candidiasis	Pyridoxamine	4	Vitamin B6 Metabolism	Vitamins
candidiasis	Sulfate	-9	Keratan sulfate degradation	Glycosylation
candidiasis	Ubiquinol-10	-4	Miscellaneous	Miscellaneous
cardiac arrest	(N-acetyl-D-glucosaminyl-(alpha-D-mannosyl)2-beta-D-mannosyl-diacetylchitobiosyl)-L-asparagine (protein)	-6	N-Glycan Biosynthesis	Glycosylation
cardiac arrest	Acetaldehyde	-4	Glycolysis/Gluconeogenesis	Central metabolism
cardiac arrest	Homogentisate	4	Tyrosine metabolism	Amino acids
cardiac arrest	Phosphate	4	Cholesterol Metabolism	Steroids
cardiac arrest	Prostaglandin F2alpha	-6	Eicosanoid Metabolism	Unsaturated Fas
cardiac arrest	Serotonin	5	Transport, Extracellular	Transport
cardiac arrest	Urea	5	Transport, Extracellular	Transport
cardiac arrest	w-hydroxyl leukotriene B4	-5	Eicosanoid Metabolism	Unsaturated Fas
cardiac disorder	alpha-D-Ribose 1-phosphate	-6	NAD Metabolism	Vitamins
cardiac disorder	Methylglyoxal	4	Pyruvate Metabolism	Central metabolism
cardiac disorder	N4-Acetylaminobutanal	-7	Arginine and Proline Metabolism	Amino acids
cardiac disorder	Phosphate	5	Cholesterol Metabolism	Steroids
cardiac disorder	Phylloquinone	-10	Transport, Extracellular	Transport
cardiac disorder	phytanic acid	-6	Fatty acid activation	Fas
cardiac failure	Biocytin	-4	Biotin Metabolism	Vitamins
cardiac failure	Carbamoyl phosphate	-5	Glutamate metabolism	Amino acids
cardiac failure	D-Proline	5	Arginine and Proline Metabolism	Amino acids
cardiac failure	L-Thyroxine	-4	Transport, Extracellular	Transport
cardiac failure	Nitric oxide	7	Arginine and Proline Metabolism	Amino acids
cardiac failure	Phosphate	8	Cholesterol Metabolism	Steroids
cardiac failure	Phylloquinone	-4	Transport, Extracellular	Transport
cardiac ischemia	1-alpha,24R,25-Trihydroxyvitamin D2	-6	Vitamin D	Vitamins
cardiac ischemia	D-Glucosamine	6	Aminosugar Metabolism	Glycosylation
cardiac ischemia	D-Xylulose 1-phosphate	-5	Glyoxylate and Dicarboxylate Metabolism	Central metabolism
cardiac ischemia	Ethanolamine phosphate	4	Glycerophospholipid Metabolism	Lipids
cardiac ischemia	Glycerol	5	Glycerophospholipid Metabolism	Lipids
cardiac ischemia	glycogen, structure 3 (glycogenin-7[1,4-Glc])	5	Starch and Sucrose Metabolism	Glycogen
cataract	alpha-D-mannosyl-beta-D-mannosyl-diacylchitobiosyldiphosphodolichol, human liver homolog	-5	N-Glycan Biosynthesis	Glycosylation
cataract	carbonic acid	-5	Miscellaneous	Miscellaneous
cataract	L-Aspartate	4	Alanine and Aspartate Metabolism	Amino acids
cataract	lignocericyl coenzyme A	4	Carnitine shuttle	Fas
cataract	Phosphate	5	Cholesterol Metabolism	Steroids
cataract	Pyridoxine	-4	Vitamin B6 Metabolism	Vitamins
cataract	Tetrahydrobiopterin-4a-carbinolamine	6	Tetrahydrobiopterin	Vitamins
cataract	Thiamin monophosphate	5	Thiamine Metabolism	Vitamins
cataract	Thiamin triphosphate	4	Thiamine Metabolism	Vitamins
cellulitis	(alpha-D-mannosyl)6-beta-D-mannosyl-diacetylchitobiosyl-L-asparagine (protein)	4	N-Glycan Biosynthesis	Glycosylation
cellulitis	8,9 epxoy aflatoxin B1	5	CYP Metabolism	Unsaturated Fas
cellulitis	ADPribose	5	NAD Metabolism	Vitamins
cellulitis	O-Phospho-L-serine	-4	Glycine, Serine, and Threonine Metabolism	Amino acids
cellulitis	Perillyl alcohol	6	Limonene and pinene degradation	Miscellaneous
cellulitis	Phenylpyruvate	4	Phenylalanine metabolism	Amino acids
cellulitis	Prostaglandin F2alpha	-5	Eicosanoid Metabolism	Unsaturated Fas
cellulitis	Prostaglandin F2alpha	-5	Eicosanoid Metabolism	Unsaturated Fas
cellulitis	Thiamin monophosphate	-5	Thiamine Metabolism	Vitamins
cerebral atrophy	(alpha-D-mannosyl)6-beta-D-mannosyl-diacetylchitobiosyl-L-asparagine (protein)	5	N-Glycan Biosynthesis	Glycosylation
cerebral atrophy	1D-myo-Inositol 3,4-bisphosphate	6	Inositol Phosphate Metabolism	Inositol
cerebral atrophy	Biocytin	-6	Biotin Metabolism	Vitamins
cerebral atrophy	Choline phosphate	5	Glycerophospholipid Metabolism	Lipids
cerebral atrophy	Diphosphate	-4	Bile Acid Biosynthesis	Steroids
cerebral atrophy	Formyl-N-acetyl-5-methoxykynurenamine	-7	Demand	Transport
cerebral atrophy	Sodium	-4	Taurine and hypotaurine metabolism	Amino acids
cerebrovascular accident	ADPribose 2-phosphate	5	NAD Metabolism	Vitamins
cerebrovascular accident	debrisoquine	-4	CYP Metabolism	Unsaturated Fas
cerebrovascular accident	L-Tyrosine	-4	Transport, Extracellular	Transport
cerebrovascular accident	Phenylpyruvate	6	Phenylalanine metabolism	Amino acids
cerebrovascular accident	propionyl-carnitine	5	Carnitine shuttle	Fas
cerebrovascular accident	Prostaglandin E2	4	Eicosanoid Metabolism	Unsaturated Fas
cerebrovascular accident	Pyridoxal 5-phosphate	-4	Transport, Mitochondrial	Transport
cerebrovascular accident	w-carboxy leukotriene B4	-4	Eicosanoid Metabolism	Unsaturated Fas
chest pain	Calcium	5	Transport, Extracellular	Transport
chest pain	D-Serine	-8	Transport, Extracellular	Transport
chest pain	D-Xylose	-5	Chondroitin sulfate degradation	Glycosylation
chest pain	Melatonin	-10	Tryptophan metabolism	Amino acids
chest pain	Oxalate	5	Glyoxylate and Dicarboxylate Metabolism	Central metabolism
chest pain	propionyl-carnitine	8	Carnitine shuttle	Fas
chest pain	Prostaglandin E2	7	Eicosanoid Metabolism	Unsaturated Fas
chest pain	Serotonin	6	Transport, Extracellular	Transport
chest pain	Sodium	-4	Taurine and hypotaurine metabolism	Amino acids
chest pain	tetracosapentaenoyl coenzyme A, n-6	5	Carnitine shuttle	Fas
chills	(alpha-D-mannosyl)6-beta-D-mannosyl-diacetylchitobiosyl-L-asparagine (protein)	4	N-Glycan Biosynthesis	Glycosylation
chills	3-Hydroxy-L-kynurenine	-5	Tryptophan metabolism	Amino acids
chills	naphthalene epoxide	-4	CYP Metabolism	Unsaturated Fas
chills	Prostaglandin E2	5	Eicosanoid Metabolism	Unsaturated Fas
chills	Thiamin	-4	Thiamine Metabolism	Vitamins
chloasma	1 acyl phosphoglycerol	10	Missing	Missing
chloasma	9-cis-retinol	-4	Vitamin A Metabolism	Vitamins
chloasma	D-Mannose 6-phosphate	5	Fructose and Mannose Metabolism	Glycosylation
chloasma	D-Xylose	10	Chondroitin sulfate degradation	Glycosylation
chloasma	N-Acetyl-D-glucosamine	-5	Aminosugar Metabolism	Glycosylation
chloasma	Protein N6,N6-dimethyl-L-lysine	4	Lysine Metabolism	Amino acids
cholecystitis	(alpha-D-mannosyl)7-beta-D-mannosyl-diacetylchitobiosyl-L-asparagine, isoform A (protein)	4	N-Glycan Biosynthesis	Glycosylation
cholecystitis	2,6 dimethylheptanoyl-CoA	4	Carnitine shuttle	Fas
cholecystitis	Choline phosphate	-5	Glycerophospholipid Metabolism	Lipids
cholecystitis	Flavin adenine dinucleotide oxidized	-4	Bile Acid Biosynthesis	Steroids
cholecystitis	L-Fucose 1-phosphate	4	Fructose and Mannose Metabolism	Glycosylation
cholecystitis	lignocericyl coenzyme A	4	Carnitine shuttle	Fas
cholecystitis	O-Phospho-L-serine	-4	Glycine, Serine, and Threonine Metabolism	Amino acids
cholecystitis	propionyl-carnitine	4	Carnitine shuttle	Fas
cholecystitis	Urea	-4	Transport, Extracellular	Transport
cholelithiasis	(R)-5-Diphosphomevalonate	-6	Cholesterol Metabolism	Steroids
cholelithiasis	ADPribose 2-phosphate	4	NAD Metabolism	Vitamins
cholelithiasis	D-Tagatose 1-phosphate	-10	Galactose metabolism	Glycosylation
cholelithiasis	L-Proline	4	Arginine and Proline Metabolism	Amino acids
cholelithiasis	Methylamine	-7	Tyrosine metabolism	Amino acids
cholelithiasis	w-hydroxyl leukotriene B4	-7	Eicosanoid Metabolism	Unsaturated Fas
cirrhosis	Biocytin	-7	Biotin Metabolism	Vitamins
cirrhosis	Choline phosphate	5	Glycerophospholipid Metabolism	Lipids
cirrhosis	D-Tagatose 1-phosphate	5	Galactose metabolism	Glycosylation
cirrhosis	D-Xylulose 1-phosphate	4	Glyoxylate and Dicarboxylate Metabolism	Central metabolism
cirrhosis	Oxalate	7	Glyoxylate and Dicarboxylate Metabolism	Central metabolism
cirrhosis	Squalene	-4	Cholesterol Metabolism	Steroids
clotting	(alpha-D-mannosyl)6-beta-D-mannosyl-diacetylchitobiosyl-L-asparagine (protein)	5	N-Glycan Biosynthesis	Glycosylation
clotting	Biocytin	-5	Biotin Metabolism	Vitamins
clotting	Choline phosphate	4	Glycerophospholipid Metabolism	Lipids
clotting	Farnesyl diphosphate	-6	Cholesterol Metabolism	Steroids
clotting	Fe2+	4	Heme Biosynthesis	Heme
clotting	Formyl-N-acetyl-5-methoxykynurenamine	-6	Demand	Transport
clotting	L-Homocysteine	4	Methionine Metabolism	Amino acids
cluster headaches	(alpha-D-mannosyl)6-beta-D-mannosyl-diacetylchitobiosyl-L-asparagine (protein)	4	N-Glycan Biosynthesis	Glycosylation
cluster headaches	Biocytin	-4	Biotin Metabolism	Vitamins
cluster headaches	Biocytin	-4	Biotin Metabolism	Vitamins
cluster headaches	cis-11-retinol	-4	Vitamin A Metabolism	Vitamins
cluster headaches	Farnesyl diphosphate	-4	Cholesterol Metabolism	Steroids
cluster headaches	Formyl-N-acetyl-5-methoxykynurenamine	-4	Demand	Transport
cluster headaches	Oxalate	8	Glyoxylate and Dicarboxylate Metabolism	Central metabolism
cluster headaches	Prostaglandin E1	-4	Transport, Extracellular	Transport
cluster headaches	Sarcosine	-4	Glycine, Serine, and Threonine Metabolism	Amino acids
colitis	2,3,4,5-Tetrahydropyridine-2-carboxylate	5	Lysine Metabolism	Amino acids
colitis	Formaldehyde	4	Glycine, Serine, and Threonine Metabolism	Amino acids
colitis	N-Acetyl-D-glucosamine	5	Aminosugar Metabolism	Glycosylation
colitis	Phylloquinone	-4	Transport, Extracellular	Transport
colitis	Ubiquinol-10	-4	Miscellaneous	Miscellaneous
coma	de-Fuc form of PA6	4	N-Glycan Degradation	Glycosylation
coma	D-Xylulose	-4	Pentose and Glucuronate Interconversions	Central metabolism
coma	D-Xylulose 1-phosphate	4	Glyoxylate and Dicarboxylate Metabolism	Central metabolism
coma	Glycine betaine	4	Glycine, Serine, and Threonine Metabolism	Amino acids
coma	Lipoate	-4	Transport, Extracellular	Transport
confusion	Acetylcholine	4	Glycerophospholipid Metabolism	Lipids
confusion	Ethanolamine phosphate	7	Glycerophospholipid Metabolism	Lipids
confusion	Flavin adenine dinucleotide oxidized	-6	Bile Acid Biosynthesis	Steroids
confusion	naphthalene epoxide	-4	CYP Metabolism	Unsaturated Fas
confusion	Prostaglandin E2	5	Eicosanoid Metabolism	Unsaturated Fas
confusion	Pyridoxine 5-phosphate	-4	Vitamin B6 Metabolism	Vitamins
confusion	Sedoheptulose 7-phosphate	5	Pentose Phosphate Pathway	Central metabolism
congenital anomaly	Choline phosphate	6	Glycerophospholipid Metabolism	Lipids
congenital anomaly	dihomo-gamma-linolenyl coenzyme A	4	Carnitine shuttle	Fas
congenital anomaly	Formyl-N-acetyl-5-methoxykynurenamine	-8	Demand	Transport
congenital anomaly	N-Methylhistamine	4	Histidine Metabolism	Amino acids
congenital anomaly	Oxalate	4	Glyoxylate and Dicarboxylate Metabolism	Central metabolism
congenital anomaly	Sarcosine	-5	Glycine, Serine, and Threonine Metabolism	Amino acids
congenital anomaly	Thiocysteine	5	Cysteine Metabolism	Amino acids
congenital malformations	Biocytin	-5	Biotin Metabolism	Vitamins
congenital malformations	Choline phosphate	4	Glycerophospholipid Metabolism	Lipids
congenital malformations	Oxalate	7	Glyoxylate and Dicarboxylate Metabolism	Central metabolism
congenital malformations	Sarcosine	-5	Glycine, Serine, and Threonine Metabolism	Amino acids
congestive heart failure	(alpha-D-mannosyl)6-beta-D-mannosyl-diacetylchitobiosyl-L-asparagine (protein)	4	N-Glycan Biosynthesis	Glycosylation
congestive heart failure	gamma-linolenoyl-CoA	-4	Fatty acid elongation	Fas
congestive heart failure	H+	5	Fatty acid oxidation	Unsaturated Fas
congestive heart failure	L-Dopachrome	-5	Tyrosine metabolism	Amino acids
congestive heart failure	Phosphoenolpyruvate	-4	Glycolysis/Gluconeogenesis	Central metabolism
congestive heart failure	Prostaglandin F2alpha	-4	Eicosanoid Metabolism	Unsaturated Fas
congestive heart failure	Sulfate	9	Keratan sulfate degradation	Glycosylation
congestive heart failure	Urate	4	Purine Catabolism	Nucleotides
conjunctivitis	12R-Hydroperoxyeicosatetraenoate	-8	Eicosanoid Metabolism	Unsaturated Fas
conjunctivitis	Dolichyl phosphate D-mannose, human uterine homolog	4	Glycosylphosphatidylinositol (GPI)-anchor biosynthesis	Glycosylation
conjunctivitis	Ethanolamine phosphate	5	Glycerophospholipid Metabolism	Lipids
conjunctivitis	Nicotinamide adenine dinucleotide	-4	Fatty acid elongation	Fas
conjunctivitis	Oxaloacetate	-4	Alanine and Aspartate Metabolism	Amino acids
conjunctivitis	tetracosapentaenoyl coenzyme A, n-6	4	Carnitine shuttle	Fas
connective tissue disease	15-Hydroperoxyeicosatetraenoic acid	-4	Eicosanoid Metabolism	Unsaturated Fas
connective tissue disease	hydroxylated taxol	4	CYP Metabolism	Unsaturated Fas
connective tissue disease	Prostaglandin F2alpha	-6	Eicosanoid Metabolism	Unsaturated Fas
constipation	(N-acetyl-D-glucosaminyl-(alpha-D-mannosyl)2-beta-D-mannosyl-diacetylchitobiosyl)-L-asparagine (protein)	-5	N-Glycan Biosynthesis	Glycosylation
constipation	1D-myo-Inositol 1,4-bisphosphate	5	Inositol Phosphate Metabolism	Inositol
constipation	Biocytin	-5	Biotin Metabolism	Vitamins
constipation	Biocytin	-4	Biotin Metabolism	Vitamins
constipation	Flavin adenine dinucleotide oxidized	-4	Bile Acid Biosynthesis	Steroids
constipation	L-Homocysteine	9	Methionine Metabolism	Amino acids
constipation	L-Tyrosine	4	Transport, Extracellular	Transport
constipation	Melatonin	-7	Tryptophan metabolism	Amino acids
constipation	Phosphocreatine	7	Urea cycle/amino group metabolism	Amino acids
constipation	potassium	4	Transport, Extracellular	Transport
constipation	Taurine	-4	Bile Acid Biosynthesis	Steroids
constipation	UDP-D-xylose	-6	Chondroitin / heparan sulfate biosynthesis	Glycosylation
contact dermatitis	debrisoquine	-6	CYP Metabolism	Unsaturated Fas
contact dermatitis	D-Tagatose 1-phosphate	5	Galactose metabolism	Glycosylation
contact dermatitis	Folate	4	Folate Metabolism	Vitamins
contact dermatitis	Homovanillate	-4	Tyrosine metabolism	Amino acids
contact dermatitis	hydroxylated taxol	6	CYP Metabolism	Unsaturated Fas
contact dermatitis	Nicotinamide adenine dinucleotide	4	Fatty acid elongation	Fas
contact dermatitis	Phenylpyruvate	6	Phenylalanine metabolism	Amino acids
contact dermatitis	Ubiquinol-10	-5	Miscellaneous	Miscellaneous
convulsions	1D-myo-Inositol 3,4-bisphosphate	-4	Inositol Phosphate Metabolism	Inositol
convulsions	alpha-D-Galactose 1-phosphate	-5	Galactose metabolism	Glycosylation
convulsions	keratan sulfate I, degradation product 1	5	Keratan sulfate degradation	Glycosylation
convulsions	Prostaglandin F2alpha	-5	Eicosanoid Metabolism	Unsaturated Fas
convulsions	Sulfate	8	Keratan sulfate degradation	Glycosylation
cough	1-alpha,24R,25-Trihydroxyvitamin D2	-4	Vitamin D	Vitamins
cough	Dolichyl beta-D-glucosyl phosphate, human uterine homolog	5	N-Glycan Biosynthesis	Glycosylation
cough	Oxalate	7	Glyoxylate and Dicarboxylate Metabolism	Central metabolism
cough	phosphorylase-limit dextrin (glycogenin-1,6{4[1,4-Glc], 4[1,4-Glc]})	4	Starch and Sucrose Metabolism	Glycogen
cough	potassium	-6	Transport, Extracellular	Transport
cough	Prostaglandin D2	-5	Eicosanoid Metabolism	Unsaturated Fas
cough	Urea	-4	Transport, Extracellular	Transport
cramps	1-alpha,25-Dihydroxyvitamin D2	-7	Vitamin D	Vitamins
cramps	Nicotinamide adenine dinucleotide	-4	Fatty acid elongation	Fas
cramps	phytanic acid	-4	Fatty acid activation	Fas
cramps	Sulfate	-9	Keratan sulfate degradation	Glycosylation
cystitis	(R)-Pantothenate	-4	CoA Biosynthesis	Vitamins
cystitis	1-alpha,24R,25-Trihydroxyvitamin D2	-10	Vitamin D	Vitamins
cystitis	debrisoquine	-4	CYP Metabolism	Unsaturated Fas
cystitis	Lipoate	-4	Transport, Extracellular	Transport
cystitis	Phenylpyruvate	4	Phenylalanine metabolism	Amino acids
cystitis	propionyl-carnitine	6	Carnitine shuttle	Fas
cystitis	Prostaglandin D2	-5	Eicosanoid Metabolism	Unsaturated Fas
cysts	(alpha-D-mannosyl)6-beta-D-mannosyl-diacetylchitobiosyl-L-asparagine (protein)	5	N-Glycan Biosynthesis	Glycosylation
cysts	1D-myo-Inositol 1,4-bisphosphate	4	Inositol Phosphate Metabolism	Inositol
cysts	1D-myo-Inositol 4-phosphate	7	Inositol Phosphate Metabolism	Inositol
cysts	beta-D-Mannosyldiacetylchitobiosyldiphosphodolichol, human uterine homolog	4	N-Glycan Biosynthesis	Glycosylation
cysts	D-Glucosamine	-4	Aminosugar Metabolism	Glycosylation
cysts	Isopentenyl diphosphate	-4	Cholesterol Metabolism	Steroids
cysts	Lipoate	-4	Transport, Extracellular	Transport
cysts	Prostaglandin D2	-4	Eicosanoid Metabolism	Unsaturated Fas
cysts	Sodium	-6	Taurine and hypotaurine metabolism	Amino acids
cysts	Ubiquinol-10	-4	Miscellaneous	Miscellaneous
decreased hearing	2,4 dihydroxy nitrophenol	-5	CYP Metabolism	Unsaturated Fas
decreased hearing	Lipoate	-6	Transport, Extracellular	Transport
decreased hearing	L-Threonate	-6	Ascorbate and Aldarate Metabolism	Vitamins
decreased hearing	Thiamin monophosphate	-4	Thiamine Metabolism	Vitamins
dehydration	1 acyl phosphoglycerol	-4	Missing	Missing
dehydration	Deoxyribose	-5	Pentose Phosphate Pathway	Central metabolism
dehydration	Glycine	-4	Bile Acid Biosynthesis	Steroids
dehydration	hydroxy coumarin	-4	CYP Metabolism	Unsaturated Fas
dehydration	Leukotriene A4	-4	Eicosanoid Metabolism	Unsaturated Fas
dehydration	Phenylpyruvate	4	Phenylalanine metabolism	Amino acids
delirium	2,4 dihydroxy nitrophenol	-5	CYP Metabolism	Unsaturated Fas
delirium	diacylglycerol (homo sapiens)	-4	Glycosylphosphatidylinositol (GPI)-anchor biosynthesis	Glycosylation
delirium	Ethanolamine phosphate	6	Glycerophospholipid Metabolism	Lipids
delirium	hyaluronan biosynthesis, precursor 1	-4	Hyaluronan Metabolism	Glycosylation
delirium	Phosphate	5	Cholesterol Metabolism	Steroids
delirium	Prostaglandin F2alpha	-6	Eicosanoid Metabolism	Unsaturated Fas
delirium	Prostaglandin F2alpha	-4	Eicosanoid Metabolism	Unsaturated Fas
dementia	(alpha-D-mannosyl)2-beta-D-mannosyl-N-acetylglucosamine	5	N-Glycan Degradation	Glycosylation
dementia	1D-myo-Inositol 3,4-bisphosphate	4	Inositol Phosphate Metabolism	Inositol
dementia	1D-myo-Inositol 3-phosphate	4	Inositol Phosphate Metabolism	Inositol
dementia	Biocytin	-5	Biotin Metabolism	Vitamins
dementia	Histamine	6	Histidine Metabolism	Amino acids
dental caries	1-alpha,24R,25-Trihydroxyvitamin D2	-6	Vitamin D	Vitamins
dental caries	D-Fructose 1-phosphate	-6	Fructose and Mannose Metabolism	Glycosylation
dental caries	D-Xylulose 1-phosphate	-4	Glyoxylate and Dicarboxylate Metabolism	Central metabolism
dental caries	L-Glutamate 5-phosphate	8	Urea cycle/amino group metabolism	Amino acids
dental caries	naphthalene epoxide	-5	CYP Metabolism	Unsaturated Fas
dental caries	Perillyl alcohol	6	Limonene and pinene degradation	Miscellaneous
dental caries	Perillyl alcohol	4	Limonene and pinene degradation	Miscellaneous
dental caries	Phenylpyruvate	9	Phenylalanine metabolism	Amino acids
dental caries	Phosphate	4	Cholesterol Metabolism	Steroids
depressive reaction	Dolichyl phosphate D-mannose, human uterine homolog	4	Glycosylphosphatidylinositol (GPI)-anchor biosynthesis	Glycosylation
depressive reaction	D-Xylose	7	Chondroitin sulfate degradation	Glycosylation
depressive reaction	Hexadecanal	4	Sphingolipid Metabolism	Lipids
depressive reaction	Malonate semialdehyde	-4	Demand	Transport
depressive reaction	O-Phospho-L-serine	5	Glycine, Serine, and Threonine Metabolism	Amino acids
depressive reaction	Oxidized glutathione	-4	Ascorbate and Aldarate Metabolism	Vitamins
depressive reaction	peptide sans lysine	4	Lysine Metabolism	Amino acids
depressive reaction	potassium	-4	Transport, Extracellular	Transport
depressive reaction	Protein N6,N6-dimethyl-L-lysine	7	Lysine Metabolism	Amino acids
depressive reaction	Sodium	-4	Taurine and hypotaurine metabolism	Amino acids
dermatitis	D-Xylulose 1-phosphate	4	Glyoxylate and Dicarboxylate Metabolism	Central metabolism
dermatitis	N-Acetylneuraminate 9-phosphate	5	Aminosugar Metabolism	Glycosylation
dermatitis	naphthalene epoxide	-4	CYP Metabolism	Unsaturated Fas
dermatitis	Nicotinamide adenine dinucleotide	5	Fatty acid elongation	Fas
dermatitis	Ubiquinol-10	-5	Miscellaneous	Miscellaneous
diabetes mellitus	D-Fructose 1-phosphate	-4	Fructose and Mannose Metabolism	Glycosylation
diabetes mellitus	D-Xylulose 1-phosphate	-4	Glyoxylate and Dicarboxylate Metabolism	Central metabolism
diabetes mellitus	eicosatetranoyl coenzyme A	-4	Carnitine shuttle	Fas
diabetes mellitus	Nitric oxide	4	Arginine and Proline Metabolism	Amino acids
diabetes mellitus	Oxaloacetate	-5	Alanine and Aspartate Metabolism	Amino acids
diabetes mellitus	Quinolinate	-4	Demand	Transport
diabetes mellitus	Sulfate	6	Keratan sulfate degradation	Glycosylation
diabetes mellitus	Thiosulfate	5	Transport, Mitochondrial	Transport
diabetes mellitus	Ubiquinol-10	-4	Miscellaneous	Miscellaneous
diaphoresis	Hexadecanoate (n-C16:0)	-4	Fatty Acid Metabolism	Fas
diaphoresis	L-Glutamate 5-phosphate	4	Urea cycle/amino group metabolism	Amino acids
diaphoresis	Orotate	4	Pyrimidine Biosynthesis	Nucleotides
diaphoresis	Prostaglandin D2	-6	Eicosanoid Metabolism	Unsaturated Fas
diarrhea	(N-acetyl-D-glucosaminyl-(alpha-D-mannosyl)2-beta-D-mannosyl-diacetylchitobiosyl)-L-asparagine (protein)	-4	N-Glycan Biosynthesis	Glycosylation
diarrhea	D-Proline	-5	Arginine and Proline Metabolism	Amino acids
diarrhea	L-Homocysteine	4	Methionine Metabolism	Amino acids
diarrhea	L-lyxonate	-8	Ascorbate and Aldarate Metabolism	Vitamins
diarrhea	Phosphocreatine	4	Urea cycle/amino group metabolism	Amino acids
diarrhea	Prostaglandin F2alpha	-4	Eicosanoid Metabolism	Unsaturated Fas
diarrhea	Sedoheptulose 7-phosphate	5	Pentose Phosphate Pathway	Central metabolism
diarrhea	Thymine	7	Pyrimidine Catabolism	Nucleotides
diplopia	2,4 dihydroxy nitrophenol	-6	CYP Metabolism	Unsaturated Fas
diplopia	3-Hydroxy-L-kynurenine	-6	Tryptophan metabolism	Amino acids
diplopia	Flavin adenine dinucleotide oxidized	-5	Bile Acid Biosynthesis	Steroids
diplopia	glycogen, structure 3 (glycogenin-7[1,4-Glc])	6	Starch and Sucrose Metabolism	Glycogen
diplopia	Ubiquinol-10	-5	Miscellaneous	Miscellaneous
discoid lupus erythematosis	(alpha-D-mannosyl)6-beta-D-mannosyl-diacetylchitobiosyl-L-asparagine (protein)	5	N-Glycan Biosynthesis	Glycosylation
discoid lupus erythematosis	Biocytin	-5	Biotin Metabolism	Vitamins
discoid lupus erythematosis	Calcium	4	Transport, Extracellular	Transport
discoid lupus erythematosis	Choline phosphate	4	Glycerophospholipid Metabolism	Lipids
discoid lupus erythematosis	Farnesyl diphosphate	-4	Cholesterol Metabolism	Steroids
discoid lupus erythematosis	Formyl-N-acetyl-5-methoxykynurenamine	-4	Demand	Transport
discoid lupus erythematosis	Oxalate	6	Glyoxylate and Dicarboxylate Metabolism	Central metabolism
discoid lupus erythematosis	Prostaglandin D2	-4	Eicosanoid Metabolism	Unsaturated Fas
dizziness	Biocytin	-5	Biotin Metabolism	Vitamins
dizziness	Biocytin	-5	Biotin Metabolism	Vitamins
dizziness	debrisoquine	5	CYP Metabolism	Unsaturated Fas
dizziness	Diphosphate	-4	Bile Acid Biosynthesis	Steroids
dizziness	Flavin adenine dinucleotide oxidized	-8	Bile Acid Biosynthesis	Steroids
dizziness	Homogentisate	6	Tyrosine metabolism	Amino acids
dizziness	Oxalate	7	Glyoxylate and Dicarboxylate Metabolism	Central metabolism
dizziness	Phosphocreatine	5	Urea cycle/amino group metabolism	Amino acids
dizziness	Phosphocreatine	4	Urea cycle/amino group metabolism	Amino acids
dizziness	Prostaglandin E2	8	Eicosanoid Metabolism	Unsaturated Fas
dizziness	Thiamin	4	Thiamine Metabolism	Vitamins
dizziness	Thymine	4	Pyrimidine Catabolism	Nucleotides
drowsiness	1 acyl phosphoglycerol	9	Missing	Missing
drowsiness	12R-Hydroperoxyeicosatetraenoate	-6	Eicosanoid Metabolism	Unsaturated Fas
drowsiness	D-Xylulose 1-phosphate	6	Glyoxylate and Dicarboxylate Metabolism	Central metabolism
drowsiness	Flavin adenine dinucleotide oxidized	-7	Bile Acid Biosynthesis	Steroids
drowsiness	L-Proline	-4	Arginine and Proline Metabolism	Amino acids
drowsiness	Melatonin	-4	Tryptophan metabolism	Amino acids
drowsiness	peptide sans lysine	-4	Lysine Metabolism	Amino acids
drowsiness	Thiocyanate	4	Cysteine Metabolism	Amino acids
drowsiness	Thiosulfate	4	Transport, Mitochondrial	Transport
drowsiness	Ubiquinol-10	-4	Miscellaneous	Miscellaneous
drug dependence	androsterone glucuronide	4	Steroid Metabolism	Steroids
drug dependence	D-Tagatose 1-phosphate	-6	Galactose metabolism	Glycosylation
drug dependence	N,N-Dimethylglycine	4	Glycine, Serine, and Threonine Metabolism	Amino acids
drug dependence	Perillyl alcohol	6	Limonene and pinene degradation	Miscellaneous
drug dependence	Phylloquinone	-4	Transport, Extracellular	Transport
drug dependence	propionyl-carnitine	9	Carnitine shuttle	Fas
drug withdrawal	1D-myo-Inositol 4-phosphate	4	Inositol Phosphate Metabolism	Inositol
drug withdrawal	D-Tagatose 1-phosphate	5	Galactose metabolism	Glycosylation
drug withdrawal	Formyl-N-acetyl-5-methoxykynurenamine	-9	Demand	Transport
drug withdrawal	glycogen, structure 3 (glycogenin-7[1,4-Glc])	4	Starch and Sucrose Metabolism	Glycogen
drug withdrawal	Histamine	4	Histidine Metabolism	Amino acids
drug withdrawal	Oxalate	5	Glyoxylate and Dicarboxylate Metabolism	Central metabolism
drug withdrawal	potassium	-4	Transport, Extracellular	Transport
drug withdrawal	Prostaglandin D2	-4	Eicosanoid Metabolism	Unsaturated Fas
dry eyes	(alpha-D-mannosyl)6-beta-D-mannosyl-diacetylchitobiosyl-L-asparagine (protein)	4	N-Glycan Biosynthesis	Glycosylation
dry eyes	3-Phospho-D-glyceroyl phosphate	-5	Glycolysis/Gluconeogenesis	Central metabolism
dry eyes	beta-D-Mannosyldiacetylchitobiosyldiphosphodolichol, human uterine homolog	4	N-Glycan Biosynthesis	Glycosylation
dry eyes	Creatinine	4	Urea cycle/amino group metabolism	Amino acids
dry eyes	Diphosphate	-4	Bile Acid Biosynthesis	Steroids
dry eyes	Lanosterol	-4	Cholesterol Metabolism	Steroids
dry eyes	Oxalate	7	Glyoxylate and Dicarboxylate Metabolism	Central metabolism
dry eyes	potassium	-4	Transport, Extracellular	Transport
dry eyes	Prostaglandin D2	-5	Eicosanoid Metabolism	Unsaturated Fas
dry eyes	Sarcosine	-4	Glycine, Serine, and Threonine Metabolism	Amino acids
dry mouth	1D-myo-Inositol 4-phosphate	-6	Inositol Phosphate Metabolism	Inositol
dry mouth	9-cis-retinol	4	Vitamin A Metabolism	Vitamins
dry mouth	cis-11-retinol	5	Vitamin A Metabolism	Vitamins
dry mouth	D-Xylose	-5	Chondroitin sulfate degradation	Glycosylation
dry mouth	L-Proline	-5	Arginine and Proline Metabolism	Amino acids
dry mouth	Prostaglandin F2alpha	-6	Eicosanoid Metabolism	Unsaturated Fas
dry mouth	reducing GlcNAc removed form of n2m2nmasn (w/o peptide)	-4	N-Glycan Degradation	Glycosylation
dry skin	1-alpha,24R,25-Trihydroxyvitamin D2	-5	Vitamin D	Vitamins
dry skin	Phenylacetyl-CoA	-5	Phenylalanine metabolism	Amino acids
dry skin	Phenylpyruvate	6	Phenylalanine metabolism	Amino acids
dry skin	Prostaglandin D2	-5	Eicosanoid Metabolism	Unsaturated Fas
dry skin	Prostaglandin E2	5	Eicosanoid Metabolism	Unsaturated Fas
dry skin	Pyridoxal 5-phosphate	-5	Transport, Mitochondrial	Transport
dry skin	Sodium	-5	Taurine and hypotaurine metabolism	Amino acids
dysarthria	(alpha-D-mannosyl)6-beta-D-mannosyl-diacetylchitobiosyl-L-asparagine (protein)	7	N-Glycan Biosynthesis	Glycosylation
dysarthria	1D-myo-Inositol 4-phosphate	5	Inositol Phosphate Metabolism	Inositol
dysarthria	2,4 dihydroxy nitrophenol	-7	CYP Metabolism	Unsaturated Fas
dysarthria	8,9 epxoy aflatoxin B1	4	CYP Metabolism	Unsaturated Fas
dysarthria	Glycerol	4	Glycerophospholipid Metabolism	Lipids
dysarthria	Prostaglandin D2	-4	Eicosanoid Metabolism	Unsaturated Fas
dysarthria	Prostaglandin E2	4	Eicosanoid Metabolism	Unsaturated Fas
dysarthria	Squalene	-4	Cholesterol Metabolism	Steroids
dyskinesia	D-Serine	4	Transport, Extracellular	Transport
dyskinesia	hydroxy coumarin	-4	CYP Metabolism	Unsaturated Fas
dyskinesia	L-Proline	4	Arginine and Proline Metabolism	Amino acids
dyskinesia	Methylamine	-4	Tyrosine metabolism	Amino acids
dyskinesia	Phenylpyruvate	5	Phenylalanine metabolism	Amino acids
dysmenorrhea	1-alpha,24R,25-Trihydroxyvitamin D2	-9	Vitamin D	Vitamins
dysmenorrhea	Carbamoyl phosphate	-4	Glutamate metabolism	Amino acids
dysmenorrhea	L-Homocysteine	-5	Methionine Metabolism	Amino acids
dysmenorrhea	L-Tyrosine	-5	Transport, Extracellular	Transport
dysmenorrhea	omega hydroxy tetradecanoate (n-C14:0)	-5	CYP Metabolism	Unsaturated Fas
dysmenorrhea	omega hydroxy tetradecanoate (n-C14:0)	-4	CYP Metabolism	Unsaturated Fas
dysmenorrhea	Phenylpyruvate	6	Phenylalanine metabolism	Amino acids
dyspepsia	(N-acetyl-D-glucosaminyl-(alpha-D-mannosyl)2-beta-D-mannosyl-diacetylchitobiosyl)-L-asparagine (protein)	-6	N-Glycan Biosynthesis	Glycosylation
dyspepsia	12R-Hydroperoxyeicosatetraenoate	-4	Eicosanoid Metabolism	Unsaturated Fas
dyspepsia	D-Serine	-4	Transport, Extracellular	Transport
dyspepsia	Formyl-N-acetyl-5-methoxykynurenamine	-5	Demand	Transport
dyspepsia	Hexadecanal	-4	Sphingolipid Metabolism	Lipids
dyspepsia	Hydrogen peroxide	4	Fatty acid oxidation	Unsaturated Fas
dyspepsia	Melatonin	-4	Tryptophan metabolism	Amino acids
dyspepsia	N4-Acetylaminobutanal	-5	Arginine and Proline Metabolism	Amino acids
dyspepsia	Oxidized glutathione	-6	Ascorbate and Aldarate Metabolism	Vitamins
dyspepsia	Phosphocreatine	6	Urea cycle/amino group metabolism	Amino acids
dyspepsia	Phosphocreatine	4	Urea cycle/amino group metabolism	Amino acids
dyspepsia	Prostaglandin H2	-4	Eicosanoid Metabolism	Unsaturated Fas
dyspepsia	Protein N6,N6-dimethyl-L-lysine	-8	Lysine Metabolism	Amino acids
dysphagia	eicosatetranoyl coenzyme A	-5	Carnitine shuttle	Fas
dysphagia	N,N-Dimethylglycine	4	Glycine, Serine, and Threonine Metabolism	Amino acids
dysphagia	Phenylpyruvate	4	Phenylalanine metabolism	Amino acids
dysphagia	Phosphate	4	Cholesterol Metabolism	Steroids
dysphagia	propionyl-carnitine	8	Carnitine shuttle	Fas
dysphagia	Sedoheptulose 7-phosphate	4	Pentose Phosphate Pathway	Central metabolism
dysphagia	Taurine	-5	Bile Acid Biosynthesis	Steroids
dyspnea	Flavin adenine dinucleotide reduced	-4	Arginine and Proline Metabolism	Amino acids
dyspnea	L-Lactate	4	Pyruvate Metabolism	Central metabolism
dyspnea	N,N-Dimethylglycine	5	Glycine, Serine, and Threonine Metabolism	Amino acids
dyspnea	Putrescine	4	Arginine and Proline Metabolism	Amino acids
dyspnea	Sulfate	4	Keratan sulfate degradation	Glycosylation
dysuria	L-Proline	4	Arginine and Proline Metabolism	Amino acids
dysuria	naphthalene epoxide	-8	CYP Metabolism	Unsaturated Fas
dysuria	Oxaloacetate	-7	Alanine and Aspartate Metabolism	Amino acids
dysuria	phytanic acid	4	Fatty acid activation	Fas
dysuria	Prostaglandin D2	-4	Eicosanoid Metabolism	Unsaturated Fas
dysuria	UDP	4	Keratan sulfate biosynthesis	Glycosylation
ear ache	(R)-Pantothenate	-4	CoA Biosynthesis	Vitamins
ear ache	1-alpha,24R,25-Trihydroxyvitamin D2	-5	Vitamin D	Vitamins
ear ache	1D-myo-Inositol 1,4,5,6-tetrakisphosphate	-4	Inositol Phosphate Metabolism	Inositol
ear ache	1D-myo-Inositol 4-phosphate	6	Inositol Phosphate Metabolism	Inositol
ear ache	3,4-Dihydroxy-L-phenylalanine	-4	Tyrosine metabolism	Amino acids
ear ache	Biocytin	-5	Biotin Metabolism	Vitamins
ear ache	L-Proline	4	Arginine and Proline Metabolism	Amino acids
ear ache	Prostaglandin D2	-4	Eicosanoid Metabolism	Unsaturated Fas
ear ache	Prostaglandin E2	5	Eicosanoid Metabolism	Unsaturated Fas
ecchymosis	(alpha-D-mannosyl)6-beta-D-mannosyl-diacetylchitobiosyl-L-asparagine (protein)	7	N-Glycan Biosynthesis	Glycosylation
ecchymosis	12R-Hydroperoxyeicosatetraenoate	-5	Eicosanoid Metabolism	Unsaturated Fas
ecchymosis	1-alpha,24R,25-Trihydroxyvitamin D2	-5	Vitamin D	Vitamins
ecchymosis	1D-myo-Inositol 1,4-bisphosphate	6	Inositol Phosphate Metabolism	Inositol
ecchymosis	Estrone 3-sulfate	4	Steroid Metabolism	Steroids
ecchymosis	Isopentenyl diphosphate	-4	Cholesterol Metabolism	Steroids
ecchymosis	L-Proline	4	Arginine and Proline Metabolism	Amino acids
ecchymosis	Prostaglandin D2	-5	Eicosanoid Metabolism	Unsaturated Fas
ecchymosis	Prostaglandin E2	7	Eicosanoid Metabolism	Unsaturated Fas
ecchymosis	Sodium	-4	Taurine and hypotaurine metabolism	Amino acids
ecchymosis	tetracosatetraenoyl coenzyme A	4	Carnitine shuttle	Fas
eczema	(R)-5-Diphosphomevalonate	-4	Cholesterol Metabolism	Steroids
eczema	1D-myo-Inositol 4-phosphate	4	Inositol Phosphate Metabolism	Inositol
eczema	hydroxylated taxol	7	CYP Metabolism	Unsaturated Fas
eczema	Sulfate	4	Keratan sulfate degradation	Glycosylation
eczema	Thiocyanate	-4	Cysteine Metabolism	Amino acids
eczema	Ubiquinol-10	-7	Miscellaneous	Miscellaneous
eczema	w-carboxy leukotriene B4	-5	Eicosanoid Metabolism	Unsaturated Fas
edema	(alpha-D-mannosyl)5-beta-D-mannosyl-diacetylchitobiosyl-L-asparagine (protein)	-4	N-Glycan Biosynthesis	Glycosylation
edema	1 acyl phosphoglycerol	7	Missing	Missing
edema	2-Hydroxyphenylacetate	4	Phenylalanine metabolism	Amino acids
edema	5-Phospho-alpha-D-ribose 1-diphosphate	-4	Salvage Pathway	Nucleotides
edema	Biocytin	-4	Biotin Metabolism	Vitamins
edema	D-Mannose 1-phosphate	5	Fructose and Mannose Metabolism	Glycosylation
edema	Estrone 3-sulfate	7	Steroid Metabolism	Steroids
edema	Prostaglandin E2	-4	Eicosanoid Metabolism	Unsaturated Fas
edema	Prostaglandin H2	-5	Eicosanoid Metabolism	Unsaturated Fas
edema	Sedoheptulose 7-phosphate	5	Pentose Phosphate Pathway	Central metabolism
edema peripheral	1D-myo-Inositol 1,4,5-trisphosphate	5	Inositol Phosphate Metabolism	Inositol
edema peripheral	Calcium	4	Transport, Extracellular	Transport
edema peripheral	Homovanillate	-4	Tyrosine metabolism	Amino acids
edema peripheral	hydroxylated taxol	4	CYP Metabolism	Unsaturated Fas
edema peripheral	hydroxylated taxol	4	CYP Metabolism	Unsaturated Fas
edema peripheral	Isopentenyl diphosphate	-4	Cholesterol Metabolism	Steroids
edema peripheral	naphthalene epoxide	-5	CYP Metabolism	Unsaturated Fas
edema peripheral	naphthalene epoxide	-4	CYP Metabolism	Unsaturated Fas
edema peripheral	Oxalate	10	Glyoxylate and Dicarboxylate Metabolism	Central metabolism
edema peripheral	Perillyl alcohol	7	Limonene and pinene degradation	Miscellaneous
edema peripheral	Prostaglandin H2	-4	Eicosanoid Metabolism	Unsaturated Fas
elevated liver enzymes	3-mercaptolactate-cysteine disulfide	4	Cysteine Metabolism	Amino acids
elevated liver enzymes	Cysteamine	8	CoA Catabolism	Vitamins
elevated liver enzymes	L-Ascorbate	-6	Ascorbate and Aldarate Metabolism	Vitamins
elevated liver enzymes	Oxalate	5	Glyoxylate and Dicarboxylate Metabolism	Central metabolism
elevated liver enzymes	propionyl-carnitine	7	Carnitine shuttle	Fas
elevated liver function tests	D-Mannose 1-phosphate	4	Fructose and Mannose Metabolism	Glycosylation
elevated liver function tests	D-Xylose	6	Chondroitin sulfate degradation	Glycosylation
elevated liver function tests	Hexadecanal	5	Sphingolipid Metabolism	Lipids
elevated liver function tests	Hexadecanoate (n-C16:0)	4	Fatty Acid Metabolism	Fas
elevated liver function tests	Homogentisate	8	Tyrosine metabolism	Amino acids
elevated liver function tests	hydroxide ion	4	Transport, Extracellular	Transport
elevated liver function tests	hydroxy coumarin	4	CYP Metabolism	Unsaturated Fas
elevated liver function tests	keratan sulfate II (core 2-linked), degradation product 1	-4	Keratan sulfate degradation	Glycosylation
elevated liver function tests	keratan sulfate II (core 4-linked), degradation product 1	-5	Keratan sulfate degradation	Glycosylation
elevated liver function tests	L-Threonate	-5	Ascorbate and Aldarate Metabolism	Vitamins
elevated liver function tests	N-Ribosylnicotinamide	-4	NAD Metabolism	Vitamins
elevated liver function tests	Oxidized glutathione	-5	Ascorbate and Aldarate Metabolism	Vitamins
elevated liver function tests	peptide sans lysine	5	Lysine Metabolism	Amino acids
elevated liver function tests	Protein N6,N6-dimethyl-L-lysine	4	Lysine Metabolism	Amino acids
elevated liver function tests	Sodium	-4	Taurine and hypotaurine metabolism	Amino acids
emesis	(alpha-D-mannosyl)6-beta-D-mannosyl-diacetylchitobiosyl-L-asparagine (protein)	10	N-Glycan Biosynthesis	Glycosylation
emesis	1D-myo-Inositol 3,4-bisphosphate	6	Inositol Phosphate Metabolism	Inositol
emesis	Biocytin	-5	Biotin Metabolism	Vitamins
emesis	D-Glucosamine	-5	Aminosugar Metabolism	Glycosylation
emesis	Formyl-N-acetyl-5-methoxykynurenamine	-5	Demand	Transport
emesis	O-Phospho-L-serine	4	Glycine, Serine, and Threonine Metabolism	Amino acids
emesis	Sarcosine	-4	Glycine, Serine, and Threonine Metabolism	Amino acids
encephalopathy	Diphosphate	-4	Bile Acid Biosynthesis	Steroids
encephalopathy	glycogen, structure 1 (glycogenin-11[1,4-Glc])	5	Starch and Sucrose Metabolism	Glycogen
encephalopathy	hydroxide ion	-4	Transport, Extracellular	Transport
encephalopathy	Prostaglandin E1	-8	Transport, Extracellular	Transport
encephalopathy	Sodium	-5	Taurine and hypotaurine metabolism	Amino acids
encephalopathy	Thiocysteine	4	Cysteine Metabolism	Amino acids
endocrine disorder	10-formyltetrahydrofolate-[Glu](6)	-4	Folate Metabolism	Vitamins
endocrine disorder	1D-myo-Inositol 1,4-bisphosphate	5	Inositol Phosphate Metabolism	Inositol
endocrine disorder	cis-11-retinol	4	Vitamin A Metabolism	Vitamins
endocrine disorder	L-Valine	-4	Transport, Extracellular	Transport
endocrine disorder	myo-Inositol hexakisphosphate	-4	Inositol Phosphate Metabolism	Inositol
endocrine disorder	phosphatidylethanolamine (homo sapiens)	-4	Glycerophospholipid Metabolism	Lipids
endocrine disorder	Prostaglandin F2alpha	-4	Eicosanoid Metabolism	Unsaturated Fas
endometrial carcinoma	(N-acetyl-D-glucosaminyl-(alpha-D-mannosyl)2-beta-D-mannosyl-diacetylchitobiosyl)-L-asparagine (protein)	-4	N-Glycan Biosynthesis	Glycosylation
endometrial carcinoma	5,10-Methylenetetrahydrofolate	4	Folate Metabolism	Vitamins
endometrial carcinoma	D-Mannose 6-phosphate	7	Fructose and Mannose Metabolism	Glycosylation
endometrial carcinoma	D-Xylose	6	Chondroitin sulfate degradation	Glycosylation
endometrial carcinoma	O2	-5	Fatty acid elongation	Fas
endometrial carcinoma	Oxidized glutathione	-9	Ascorbate and Aldarate Metabolism	Vitamins
endometrial carcinoma	peptide sans lysine	4	Lysine Metabolism	Amino acids
enuresis	(alpha-D-mannosyl)6-beta-D-mannosyl-diacetylchitobiosyl-L-asparagine (protein)	7	N-Glycan Biosynthesis	Glycosylation
enuresis	2,4 dihydroxy nitrophenol	-4	CYP Metabolism	Unsaturated Fas
enuresis	9-cis-retinol	-4	Vitamin A Metabolism	Vitamins
enuresis	Formyl-N-acetyl-5-methoxykynurenamine	-4	Demand	Transport
enuresis	L-Homocysteine	4	Methionine Metabolism	Amino acids
enuresis	naphthalene epoxide	-4	CYP Metabolism	Unsaturated Fas
enuresis	Oxalate	6	Glyoxylate and Dicarboxylate Metabolism	Central metabolism
enuresis	Sarcosine	-5	Glycine, Serine, and Threonine Metabolism	Amino acids
eosinophilia	Calcium	8	Transport, Extracellular	Transport
eosinophilia	D-Glucose 1-phosphate	-4	Galactose metabolism	Glycosylation
eosinophilia	Ethanolamine phosphate	6	Glycerophospholipid Metabolism	Lipids
eosinophilia	Fe2+	4	Heme Biosynthesis	Heme
eosinophilia	Formyl-N-acetyl-5-methoxykynurenamine	-4	Demand	Transport
eosinophilia	Methylglyoxal	4	Pyruvate Metabolism	Central metabolism
eosinophilia	Taurine	-6	Bile Acid Biosynthesis	Steroids
eosinophilia	Ubiquinol-10	-5	Miscellaneous	Miscellaneous
epilepsy	(alpha-D-mannosyl)6-beta-D-mannosyl-diacetylchitobiosyl-L-asparagine (protein)	5	N-Glycan Biosynthesis	Glycosylation
epilepsy	1D-myo-Inositol 3,4-bisphosphate	5	Inositol Phosphate Metabolism	Inositol
epilepsy	1D-myo-Inositol 4-phosphate	4	Inositol Phosphate Metabolism	Inositol
epilepsy	3-mercaptolactate-cysteine disulfide	4	Cysteine Metabolism	Amino acids
epilepsy	9-cis-retinol	-6	Vitamin A Metabolism	Vitamins
epilepsy	Biocytin	-5	Biotin Metabolism	Vitamins
epilepsy	Formyl-N-acetyl-5-methoxykynurenamine	-5	Demand	Transport
epilepsy	L-Malate	4	Transport, Mitochondrial	Transport
epilepsy	N-Formylanthranilate	-4	Demand	Transport
epilepsy	Sodium	-5	Taurine and hypotaurine metabolism	Amino acids
epistaxis	(alpha-D-mannosyl)6-beta-D-mannosyl-diacetylchitobiosyl-L-asparagine (protein)	6	N-Glycan Biosynthesis	Glycosylation
epistaxis	2,4 dihydroxy nitrophenol	-7	CYP Metabolism	Unsaturated Fas
epistaxis	Calcium	6	Transport, Extracellular	Transport
epistaxis	D-Glucosamine	-6	Aminosugar Metabolism	Glycosylation
epistaxis	D-Serine	-5	Transport, Extracellular	Transport
epistaxis	Geranyl diphosphate	-4	Cholesterol Metabolism	Steroids
epistaxis	hydroxy coumarin	4	CYP Metabolism	Unsaturated Fas
epistaxis	Oxidized glutathione	4	Ascorbate and Aldarate Metabolism	Vitamins
epistaxis	Phosphoenolpyruvate	-4	Glycolysis/Gluconeogenesis	Central metabolism
epistaxis	Pyridoxine 5-phosphate	-4	Vitamin B6 Metabolism	Vitamins
epistaxis	Sarcosine	-6	Glycine, Serine, and Threonine Metabolism	Amino acids
epistaxis	Sarcosine	-5	Glycine, Serine, and Threonine Metabolism	Amino acids
eructation	(alpha-D-mannosyl)5-beta-D-mannosyl-diacetylchitobiosyl-L-asparagine (protein)	4	N-Glycan Biosynthesis	Glycosylation
eructation	1-alpha,24R,25-Trihydroxyvitamin D2	-9	Vitamin D	Vitamins
eructation	fatty acid retinol	-4	Vitamin A Metabolism	Vitamins
eructation	L-Glutamate 5-phosphate	5	Urea cycle/amino group metabolism	Amino acids
eruption	(R)-Pantothenate	-4	CoA Biosynthesis	Vitamins
eruption	1 acyl phosphoglycerol	4	Missing	Missing
eruption	L-Citrulline	7	Transport, Mitochondrial	Transport
eruption	L-Threonate	-4	Ascorbate and Aldarate Metabolism	Vitamins
eruption	L-Tyrosine	-6	Transport, Extracellular	Transport
eruption	L-Tyrosine	-4	Transport, Extracellular	Transport
eruption	N-Acetyl-D-glucosaminyldiphosphodolichol, human liver homolog	-4	N-Glycan Biosynthesis	Glycosylation
eruption	N-Acetyl-D-glucosaminyldiphosphodolichol, human uterine homolog	-6	N-Glycan Biosynthesis	Glycosylation
eruption	Taurine	5	Bile Acid Biosynthesis	Steroids
erythema	1D-myo-Inositol 1,4-bisphosphate	-4	Inositol Phosphate Metabolism	Inositol
erythema	alpha-D-Galactose 1-phosphate	-5	Galactose metabolism	Glycosylation
erythema	debrisoquine	-7	CYP Metabolism	Unsaturated Fas
erythema	L-Gulonate	-4	Ascorbate and Aldarate Metabolism	Vitamins
erythema	Phenylpyruvate	10	Phenylalanine metabolism	Amino acids
erythema	Prostaglandin E2	-4	Eicosanoid Metabolism	Unsaturated Fas
erythema multiforme	Ammonium	4	D-arg and D-orn metabolism	Amino acids
erythema multiforme	D-Mannose 1-phosphate	4	Fructose and Mannose Metabolism	Glycosylation
erythema multiforme	Flavin adenine dinucleotide reduced	6	Arginine and Proline Metabolism	Amino acids
erythema multiforme	Formyl-N-acetyl-5-methoxykynurenamine	-5	Demand	Transport
erythema multiforme	N4-Acetylaminobutanal	-4	Arginine and Proline Metabolism	Amino acids
erythema multiforme	peptide sans lysine	4	Lysine Metabolism	Amino acids
erythema multiforme	Prostaglandin F2alpha	-8	Eicosanoid Metabolism	Unsaturated Fas
erythema multiforme	Sulfate	-5	Keratan sulfate degradation	Glycosylation
erythema nodosum	1D-myo-Inositol 1-phosphate	-4	Inositol Phosphate Metabolism	Inositol
erythema nodosum	5-Hydroxy-N-formylkynurenine	-4	Tryptophan metabolism	Amino acids
erythema nodosum	alpha-D-Ribose 1-phosphate	4	NAD Metabolism	Vitamins
erythema nodosum	L-Fucose 1-phosphate	4	Fructose and Mannose Metabolism	Glycosylation
erythema nodosum	Ornithine	-4	Urea cycle/amino group metabolism	Amino acids
erythema nodosum	Ubiquinol-10	-4	Miscellaneous	Miscellaneous
esophagitis	(alpha-D-mannosyl)6-beta-D-mannosyl-diacetylchitobiosyl-L-asparagine (protein)	4	N-Glycan Biosynthesis	Glycosylation
esophagitis	L-Proline	4	Arginine and Proline Metabolism	Amino acids
esophagitis	Phenylpyruvate	6	Phenylalanine metabolism	Amino acids
esophagitis	Phosphocreatine	-6	Urea cycle/amino group metabolism	Amino acids
esophagitis	w-hydroxyl leukotriene B4	-4	Eicosanoid Metabolism	Unsaturated Fas
excessive sweating	1D-myo-Inositol 1-phosphate	6	Inositol Phosphate Metabolism	Inositol
excessive sweating	4-Pyridoxate	7	Transport, Extracellular	Transport
excessive sweating	Flavin adenine dinucleotide oxidized	-8	Bile Acid Biosynthesis	Steroids
excessive sweating	omega hydroxy tetradecanoate (n-C14:0)	-4	CYP Metabolism	Unsaturated Fas
excessive sweating	Oxalate	7	Glyoxylate and Dicarboxylate Metabolism	Central metabolism
excessive sweating	Thiocyanate	4	Cysteine Metabolism	Amino acids
exfoliative dermatitis	L-Isoleucine	5	Transport, Extracellular	Transport
exfoliative dermatitis	propionyl-carnitine	-6	Carnitine shuttle	Fas
exfoliative dermatitis	Urea	-4	Transport, Extracellular	Transport
eye pain	1D-myo-Inositol 4-phosphate	5	Inositol Phosphate Metabolism	Inositol
eye pain	Methanol	-4	Alkaloid biosynthesis II	Vitamins
eye pain	N-Methylhistamine	6	Histidine Metabolism	Amino acids
eye pain	Oxalate	10	Glyoxylate and Dicarboxylate Metabolism	Central metabolism
eye pain	potassium	-5	Transport, Extracellular	Transport
eye pain	Squalene	-4	Cholesterol Metabolism	Steroids
fatigue	(N-acetyl-D-glucosaminyl-(alpha-D-mannosyl)2-beta-D-mannosyl-diacetylchitobiosyl)-L-asparagine (protein)	-4	N-Glycan Biosynthesis	Glycosylation
fatigue	1D-myo-Inositol 4-phosphate	-6	Inositol Phosphate Metabolism	Inositol
fatigue	D-Xylose	-5	Chondroitin sulfate degradation	Glycosylation
fatigue	hydroxylated ebastine	-4	CYP Metabolism	Unsaturated Fas
fatigue	L-Tyrosine	6	Transport, Extracellular	Transport
fatigue	Melatonin	-4	Tryptophan metabolism	Amino acids
fatigue	Prostaglandin E2	5	Eicosanoid Metabolism	Unsaturated Fas
fatigue	Putrescine	5	Arginine and Proline Metabolism	Amino acids
fatigue	Thiamin monophosphate	-5	Thiamine Metabolism	Vitamins
fatigue	UTP	-5	Nucleotides	Nucleotides
fecal incontinence	2,4 dihydroxy nitrophenol	-5	CYP Metabolism	Unsaturated Fas
fecal incontinence	Biocytin	-5	Biotin Metabolism	Vitamins
fecal incontinence	Biocytin	-4	Biotin Metabolism	Vitamins
fecal incontinence	Ethanolamine phosphate	5	Glycerophospholipid Metabolism	Lipids
fecal incontinence	Lipoate	-6	Transport, Extracellular	Transport
fecal incontinence	L-Proline	4	Arginine and Proline Metabolism	Amino acids
fecal incontinence	Oxaloacetate	-4	Alanine and Aspartate Metabolism	Amino acids
fecal incontinence	phytanic acid	4	Fatty acid activation	Fas
fecal incontinence	Prostaglandin D2	-5	Eicosanoid Metabolism	Unsaturated Fas
fever	(N-acetyl-D-glucosaminyl-(alpha-D-mannosyl)2-beta-D-mannosyl-diacetylchitobiosyl)-L-asparagine (protein)	-4	N-Glycan Biosynthesis	Glycosylation
fever	Diphosphate	4	Bile Acid Biosynthesis	Steroids
fever	D-Xylose	-4	Chondroitin sulfate degradation	Glycosylation
fever	L-lyxonate	-4	Ascorbate and Aldarate Metabolism	Vitamins
fever	Prostaglandin I2	4	Eicosanoid Metabolism	Unsaturated Fas
fibrocystic breast	1-alpha,24R,25-Trihydroxyvitamin D2	-7	Vitamin D	Vitamins
fibrocystic breast	Dolichyl phosphate D-mannose, human uterine homolog	4	Glycosylphosphatidylinositol (GPI)-anchor biosynthesis	Glycosylation
fibrocystic breast	D-Xylose	9	Chondroitin sulfate degradation	Glycosylation
fibrocystic breast	L-Proline	4	Arginine and Proline Metabolism	Amino acids
fibrocystic breast	omega hydroxy tetradecanoate (n-C14:0)	-4	CYP Metabolism	Unsaturated Fas
fibrocystic breast	omega hydroxy tetradecanoate (n-C14:0)	-4	CYP Metabolism	Unsaturated Fas
fibrosarcomas	(alpha-D-mannosyl)6-beta-D-mannosyl-diacetylchitobiosyl-L-asparagine (protein)	6	N-Glycan Biosynthesis	Glycosylation
fibrosarcomas	1D-myo-Inositol 3,4-bisphosphate	4	Inositol Phosphate Metabolism	Inositol
fibrosarcomas	9-cis-retinol	-4	Vitamin A Metabolism	Vitamins
fibrosarcomas	Biocytin	-7	Biotin Metabolism	Vitamins
fibrosarcomas	Calcium	4	Transport, Extracellular	Transport
fibrosarcomas	Choline phosphate	5	Glycerophospholipid Metabolism	Lipids
fibrosarcomas	D-Xylulose 1-phosphate	4	Glyoxylate and Dicarboxylate Metabolism	Central metabolism
fibrosarcomas	Formyl-N-acetyl-5-methoxykynurenamine	-5	Demand	Transport
fibrosarcomas	Histamine	4	Histidine Metabolism	Amino acids
fibrosarcomas	Oxalate	6	Glyoxylate and Dicarboxylate Metabolism	Central metabolism
flatulence	24R,25-Dihyoxyvitamin D2	5	Transport, Extracellular	Transport
flatulence	8,9 epxoy aflatoxin B1	4	CYP Metabolism	Unsaturated Fas
flatulence	D-Aspartate	4	Alanine and Aspartate Metabolism	Amino acids
flatulence	D-Proline	5	Arginine and Proline Metabolism	Amino acids
flatulence	D-Serine	-5	Transport, Extracellular	Transport
flatulence	L-Tyrosine	-6	Transport, Extracellular	Transport
flatulence	Nicotinate D-ribonucleoside	-4	NAD Metabolism	Vitamins
flatulence	pristanoyl coa	-5	Fatty acid activation	Fas
flatulence	Prostaglandin E2	-4	Eicosanoid Metabolism	Unsaturated Fas
flatulence	Prostaglandin F2alpha	-4	Eicosanoid Metabolism	Unsaturated Fas
flu syndrome	1 acyl phosphoglycerol	-4	Missing	Missing
flu syndrome	Carbamoyl phosphate	-5	Glutamate metabolism	Amino acids
flu syndrome	D-Xylulose 1-phosphate	-4	Glyoxylate and Dicarboxylate Metabolism	Central metabolism
flu syndrome	Perillyl alcohol	4	Limonene and pinene degradation	Miscellaneous
flu syndrome	phytanic acid	5	Fatty acid activation	Fas
flu syndrome	Prostaglandin E1	-4	Transport, Extracellular	Transport
flushing	4-Maleylacetoacetate	4	Tyrosine metabolism	Amino acids
flushing	Glycine	-5	Bile Acid Biosynthesis	Steroids
folic acid deficiency	(alpha-D-mannosyl)6-beta-D-mannosyl-diacetylchitobiosyl-L-asparagine (protein)	4	N-Glycan Biosynthesis	Glycosylation
folic acid deficiency	1D-myo-Inositol 3,4-bisphosphate	5	Inositol Phosphate Metabolism	Inositol
folic acid deficiency	4 hydroxy retinoic acid	4	Transport, Nuclear	Transport
folic acid deficiency	Choline phosphate	4	Glycerophospholipid Metabolism	Lipids
folic acid deficiency	D-Tagatose 1-phosphate	5	Galactose metabolism	Glycosylation
folic acid deficiency	Formyl-N-acetyl-5-methoxykynurenamine	-8	Demand	Transport
folic acid deficiency	Hexadecanoate (n-C16:0)	-6	Fatty Acid Metabolism	Fas
fungal dermatitis	epiandrosterone	-4	Steroid Metabolism	Steroids
fungal dermatitis	fatty acid 11-cis-retinol	6	Vitamin A Metabolism	Vitamins
fungal dermatitis	hydroxylated taxol	4	CYP Metabolism	Unsaturated Fas
fungal dermatitis	phytanic acid	6	Fatty acid activation	Fas
fungal dermatitis	Thiamin triphosphate	6	Thiamine Metabolism	Vitamins
fungal dermatitis	Ubiquinol-10	-7	Miscellaneous	Miscellaneous
furunculosis	2,4 dihydroxy nitrophenol	-4	CYP Metabolism	Unsaturated Fas
furunculosis	beta-D-Mannosyldiacetylchitobiosyldiphosphodolichol, human liver homolog	4	N-Glycan Biosynthesis	Glycosylation
furunculosis	Biocytin	-4	Biotin Metabolism	Vitamins
furunculosis	Biocytin	-4	Biotin Metabolism	Vitamins
furunculosis	Farnesyl diphosphate	-5	Cholesterol Metabolism	Steroids
furunculosis	L-Proline	5	Arginine and Proline Metabolism	Amino acids
furunculosis	Prostaglandin D2	-4	Eicosanoid Metabolism	Unsaturated Fas
furunculosis	Prostaglandin E2	4	Eicosanoid Metabolism	Unsaturated Fas
gait abnormality	(R)-Pantothenate	-5	CoA Biosynthesis	Vitamins
gait abnormality	1-alpha,24R,25-Trihydroxyvitamin D2	-4	Vitamin D	Vitamins
gait abnormality	1D-myo-Inositol 4-phosphate	9	Inositol Phosphate Metabolism	Inositol
gait abnormality	beta-D-Mannosyldiacetylchitobiosyldiphosphodolichol, human liver homolog	4	N-Glycan Biosynthesis	Glycosylation
gait abnormality	Biocytin	-4	Biotin Metabolism	Vitamins
gait abnormality	Calcium	9	Transport, Extracellular	Transport
gait abnormality	Ethanolamine phosphate	4	Glycerophospholipid Metabolism	Lipids
gait abnormality	phosphorylase-limit dextrin (glycogenin-1,6{4[1,4-Glc], 4[1,4-Glc]})	7	Starch and Sucrose Metabolism	Glycogen
gait abnormality	phytanic acid	6	Fatty acid activation	Fas
galactorrhea	1D-myo-Inositol 3,4-bisphosphate	5	Inositol Phosphate Metabolism	Inositol
galactorrhea	beta-D-Mannosyldiacetylchitobiosyldiphosphodolichol, human uterine homolog	4	N-Glycan Biosynthesis	Glycosylation
galactorrhea	D-Mannose	4	N-Glycan Biosynthesis	Glycosylation
galactorrhea	Farnesyl diphosphate	-4	Cholesterol Metabolism	Steroids
galactorrhea	Formyl-N-acetyl-5-methoxykynurenamine	-6	Demand	Transport
galactorrhea	Glycerol	4	Glycerophospholipid Metabolism	Lipids
galactorrhea	potassium	-4	Transport, Extracellular	Transport
galactorrhea	Sodium	-5	Taurine and hypotaurine metabolism	Amino acids
gastritis	(alpha-D-mannosyl)4-beta-D-mannosyl-diacetylchitobiosyl-L-asparagine (protein)	4	N-Glycan Biosynthesis	Glycosylation
gastritis	1-alpha,24R,25-Trihydroxyvitamin D2	-5	Vitamin D	Vitamins
gastritis	2,6 dimethylheptanoyl-CoA	4	Carnitine shuttle	Fas
gastritis	8,9 epxoy aflatoxin B1	4	CYP Metabolism	Unsaturated Fas
gastritis	debrisoquine	-5	CYP Metabolism	Unsaturated Fas
gastritis	L-Glutamate 5-phosphate	4	Urea cycle/amino group metabolism	Amino acids
gastritis	Ubiquinol-10	-5	Miscellaneous	Miscellaneous
gastroenteritis	1-alpha,24R,25-Trihydroxyvitamin D2	-6	Vitamin D	Vitamins
gastroenteritis	Biocytin	-6	Biotin Metabolism	Vitamins
gastroenteritis	D-Glucosamine	-6	Aminosugar Metabolism	Glycosylation
gastroenteritis	Dolichyl phosphate D-mannose, human liver homolog	4	Glycosylphosphatidylinositol (GPI)-anchor biosynthesis	Glycosylation
gastroenteritis	L-Proline	4	Arginine and Proline Metabolism	Amino acids
gastroenteritis	L-Proline	4	Arginine and Proline Metabolism	Amino acids
gastroenteritis	Oxalate	4	Glyoxylate and Dicarboxylate Metabolism	Central metabolism
gastroenteritis	Phenylpyruvate	4	Phenylalanine metabolism	Amino acids
gastrointestinal hemorrhage	24R,25-Dihyoxyvitamin D2	-5	Transport, Extracellular	Transport
gastrointestinal hemorrhage	carbonic acid	-5	Miscellaneous	Miscellaneous
gastrointestinal hemorrhage	D-Lactate	4	Pyruvate Metabolism	Central metabolism
gastrointestinal hemorrhage	Prostaglandin F2alpha	-4	Eicosanoid Metabolism	Unsaturated Fas
gingivitis	(alpha-D-mannosyl)7-beta-D-mannosyl-diacetylchitobiosyl-L-asparagine, isoform B (protein)	4	N-Glycan Biosynthesis	Glycosylation
gingivitis	L-Proline	6	Arginine and Proline Metabolism	Amino acids
gingivitis	Methylamine	-7	Tyrosine metabolism	Amino acids
gingivitis	Oxaloacetate	4	Alanine and Aspartate Metabolism	Amino acids
gingivitis	propionyl-carnitine	4	Carnitine shuttle	Fas
gingivitis	Thymine	-4	Pyrimidine Catabolism	Nucleotides
glaucoma	2,4 dihydroxy nitrophenol	-6	CYP Metabolism	Unsaturated Fas
glaucoma	2-keto-3-deoxy-D-glycero-D-galactononic acid 9-phosphate	4	Aminosugar Metabolism	Glycosylation
glaucoma	Phosphate	4	Cholesterol Metabolism	Steroids
glaucoma	propionyl-carnitine	4	Carnitine shuttle	Fas
glaucoma	Thiamin monophosphate	-7	Thiamine Metabolism	Vitamins
glaucoma	Ubiquinol-10	-6	Miscellaneous	Miscellaneous
glossitis	12R-Hydroperoxyeicosatetraenoate	-4	Eicosanoid Metabolism	Unsaturated Fas
glossitis	1D-myo-Inositol 1,4,5-trisphosphate	4	Inositol Phosphate Metabolism	Inositol
glossitis	8,9 epxoy aflatoxin B1	4	CYP Metabolism	Unsaturated Fas
glossitis	D-Glucosamine	-4	Aminosugar Metabolism	Glycosylation
glossitis	Ethanolamine phosphate	5	Glycerophospholipid Metabolism	Lipids
glossitis	naphthalene epoxide	-4	CYP Metabolism	Unsaturated Fas
glossitis	Propanoyl-CoA	5	Bile Acid Biosynthesis	Steroids
glossitis	Sodium	-4	Taurine and hypotaurine metabolism	Amino acids
glucose intolerance	1 acyl phosphoglycerol	10	Missing	Missing
glucose intolerance	D-Proline	9	Arginine and Proline Metabolism	Amino acids
glucose intolerance	Formyl-N-acetyl-5-methoxykynurenamine	-5	Demand	Transport
glucose intolerance	N-Acetyl-D-glucosamine	-5	Aminosugar Metabolism	Glycosylation
glucose intolerance	O-Phospho-L-serine	4	Glycine, Serine, and Threonine Metabolism	Amino acids
glucose intolerance	Sodium	-8	Taurine and hypotaurine metabolism	Amino acids
glycosuria	({[(mannosyl),(phosphoethanolaminyl)]-dimannosyl},{phosphoethanolaminyl})-mannosyl-glucosaminyl-acylphosphatidylinositol (M4B)	4	Glycosylphosphatidylinositol (GPI)-anchor biosynthesis	Glycosylation
glycosuria	(alpha-D-mannosyl)5-beta-D-mannosyl-diacetylchitobiosyl-L-asparagine (protein)	5	N-Glycan Biosynthesis	Glycosylation
glycosuria	1D-myo-Inositol 3-phosphate	-4	Inositol Phosphate Metabolism	Inositol
glycosuria	D-Ribulose 5-phosphate	-5	Pentose Phosphate Pathway	Central metabolism
glycosuria	fatty acid 11-cis-retinol	-7	Vitamin A Metabolism	Vitamins
glycosuria	Phylloquinone	-5	Transport, Extracellular	Transport
glycosuria	UDP	6	Keratan sulfate biosynthesis	Glycosylation
glycosuria	Urea	5	Transport, Extracellular	Transport
gout	1-alpha,24R,25-Trihydroxyvitamin D2	-5	Vitamin D	Vitamins
gout	Ethanolamine phosphate	4	Glycerophospholipid Metabolism	Lipids
gout	Fe2+	-4	Heme Biosynthesis	Heme
gout	L-Proline	5	Arginine and Proline Metabolism	Amino acids
gout	naphthalene epoxide	-5	CYP Metabolism	Unsaturated Fas
gout	Ubiquinol-10	-9	Miscellaneous	Miscellaneous
granulocytopenia	(R)-Mevalonate	4	Cholesterol Metabolism	Steroids
granulocytopenia	1 acyl phosphoglycerol	6	Missing	Missing
granulocytopenia	Chloride	-5	Transport, Extracellular	Transport
granulocytopenia	N-Formimidoyl-L-glutamate	5	Histidine Metabolism	Amino acids
granulocytopenia	Prostaglandin E2	-5	Eicosanoid Metabolism	Unsaturated Fas
granulocytopenia	Sarcosine	4	Glycine, Serine, and Threonine Metabolism	Amino acids
granulocytopenia	Thiamin monophosphate	4	Thiamine Metabolism	Vitamins
granulocytopenia	Urocanate	4	Histidine Metabolism	Amino acids
gum hemorrhage	1D-myo-Inositol 1,4-bisphosphate	4	Inositol Phosphate Metabolism	Inositol
gum hemorrhage	8,9 epxoy aflatoxin B1	6	CYP Metabolism	Unsaturated Fas
gum hemorrhage	Diphosphate	-4	Bile Acid Biosynthesis	Steroids
gum hemorrhage	D-Xylulose 1-phosphate	-6	Glyoxylate and Dicarboxylate Metabolism	Central metabolism
gum hemorrhage	L-Homocysteine	-5	Methionine Metabolism	Amino acids
gum hemorrhage	L-Proline	4	Arginine and Proline Metabolism	Amino acids
gum hemorrhage	Methylamine	-4	Tyrosine metabolism	Amino acids
gynecomastia	Dolichol phosphate, human uterine homolog	5	N-Glycan Biosynthesis	Glycosylation
gynecomastia	L-Glutamate 5-semialdehyde	4	Urea cycle/amino group metabolism	Amino acids
gynecomastia	Malonate semialdehyde	-7	Demand	Transport
gynecomastia	monoacylglycerol 2 (homo sapiens)	8	Fatty Acid Metabolism	Fas
gynecomastia	Sodium	6	Taurine and hypotaurine metabolism	Amino acids
gynecomastia	Squalene	-7	Cholesterol Metabolism	Steroids
hair loss	Choline phosphate	5	Glycerophospholipid Metabolism	Lipids
hair loss	Choline phosphate	4	Glycerophospholipid Metabolism	Lipids
hair loss	D-Tagatose 1-phosphate	4	Galactose metabolism	Glycosylation
hair loss	D-Xylulose 1-phosphate	4	Glyoxylate and Dicarboxylate Metabolism	Central metabolism
hair loss	Formyl-N-acetyl-5-methoxykynurenamine	-9	Demand	Transport
hair loss	gamma-L-Glutamyl-L-cysteine	4	Glutathione Metabolism	ROS
hair loss	Imidazole-4-acetaldehyde	4	Histidine Metabolism	Amino acids
hair loss	naphthalene epoxide	-4	CYP Metabolism	Unsaturated Fas
hair loss	Oxalate	4	Glyoxylate and Dicarboxylate Metabolism	Central metabolism
hair loss	Prostaglandin D2	-4	Eicosanoid Metabolism	Unsaturated Fas
hallucinations	Ethanolamine phosphate	4	Glycerophospholipid Metabolism	Lipids
hallucinations	Imidazole-4-acetaldehyde	4	Histidine Metabolism	Amino acids
hallucinations	N-Acetyl-D-glucosamine	4	Aminosugar Metabolism	Glycosylation
hallucinations	Prostaglandin D2	-4	Eicosanoid Metabolism	Unsaturated Fas
hallucinations	Putrescine	-4	Arginine and Proline Metabolism	Amino acids
hallucinations	w-hydroxyl leukotriene B4	-6	Eicosanoid Metabolism	Unsaturated Fas
headaches	Biocytin	-5	Biotin Metabolism	Vitamins
headaches	Diphosphate	-4	Bile Acid Biosynthesis	Steroids
headaches	Flavin adenine dinucleotide oxidized	-4	Bile Acid Biosynthesis	Steroids
headaches	Hexadecanal	-4	Sphingolipid Metabolism	Lipids
headaches	Oxalate	7	Glyoxylate and Dicarboxylate Metabolism	Central metabolism
headaches	Prostaglandin E2	6	Eicosanoid Metabolism	Unsaturated Fas
headaches	Riboflavin	5	Riboflavin Metabolism	Vitamins
headaches	Thiosulfate	4	Transport, Mitochondrial	Transport
headaches	UDP-D-xylose	-8	Chondroitin / heparan sulfate biosynthesis	Glycosylation
heartburn	1 acyl phosphoglycerol	9	Missing	Missing
heartburn	de-Fuc form of PA6	4	N-Glycan Degradation	Glycosylation
heartburn	phosphatidylethanolamine (homo sapiens)	4	Glycerophospholipid Metabolism	Lipids
hematemesis	2-Carboxy-2,3-dihydro-5,6-dihydroxyindole	-4	Tyrosine metabolism	Amino acids
hematemesis	carbonic acid	-4	Miscellaneous	Miscellaneous
hematemesis	Melatonin	4	Tryptophan metabolism	Amino acids
hematemesis	phosphatidylethanolamine (homo sapiens)	5	Glycerophospholipid Metabolism	Lipids
hematoma	2,4 dihydroxy nitrophenol	-4	CYP Metabolism	Unsaturated Fas
hematoma	Estrone 3-sulfate	4	Steroid Metabolism	Steroids
hematoma	N4-Acetylaminobutanal	-4	Arginine and Proline Metabolism	Amino acids
hematoma	Phosphocreatine	4	Urea cycle/amino group metabolism	Amino acids
hematoma	Putrescine	-5	Arginine and Proline Metabolism	Amino acids
hematuria	1-alpha,24R,25-Trihydroxyvitamin D2	-6	Vitamin D	Vitamins
hematuria	Hexadecanoate (n-C16:0)	4	Fatty Acid Metabolism	Fas
hematuria	Homovanillate	-4	Tyrosine metabolism	Amino acids
hematuria	Prostaglandin F2alpha	-4	Eicosanoid Metabolism	Unsaturated Fas
hemolytic anemia	1D-myo-Inositol 1,4-bisphosphate	-4	Inositol Phosphate Metabolism	Inositol
hemolytic anemia	1D-myo-Inositol 1-phosphate	-5	Inositol Phosphate Metabolism	Inositol
hemolytic anemia	2-Methyl-3-oxopropanoate	-5	Valine, Leucine, and Isoleucine Metabolism	Amino acids
hemolytic anemia	D-Aspartate	6	Alanine and Aspartate Metabolism	Amino acids
hemolytic anemia	D-Aspartate	4	Alanine and Aspartate Metabolism	Amino acids
hemolytic anemia	Flavin adenine dinucleotide reduced	6	Arginine and Proline Metabolism	Amino acids
hemolytic anemia	Hexadecanal	-4	Sphingolipid Metabolism	Lipids
hemolytic anemia	L-Tryptophan	-4	Transport, Extracellular	Transport
hemolytic anemia	N-Acetyl-D-glucosamine	5	Aminosugar Metabolism	Glycosylation
hemolytic anemia	N-Methylserotonin	4	Demand	Transport
hemolytic anemia	UMP	4	Nucleic acid degradation	Nucleotides
hemoptysis	Dehydroepiandrosterone sulfate	5	Steroid Metabolism	Steroids
hemoptysis	N,N-Dimethylglycine	5	Glycine, Serine, and Threonine Metabolism	Amino acids
hemoptysis	N,N-Dimethylglycine	4	Glycine, Serine, and Threonine Metabolism	Amino acids
hemoptysis	Phosphocreatine	-4	Urea cycle/amino group metabolism	Amino acids
hemoptysis	Ubiquinol-10	-7	Miscellaneous	Miscellaneous
hemorrhage	1D-myo-Inositol 4-phosphate	5	Inositol Phosphate Metabolism	Inositol
hemorrhage	Geranyl diphosphate	-5	Cholesterol Metabolism	Steroids
hemorrhage	Prostaglandin D2	-4	Eicosanoid Metabolism	Unsaturated Fas
hemorrhage	retinoyl glucuronide	-4	Transport, Endoplasmic Reticular	Missing
hemorrhage	Sphingosine 1-phosphate	-4	Sphingolipid Metabolism	Lipids
hemorrhoids	5alpha-Dihydrotestosterone sulfate	-4	Steroid Metabolism	Steroids
hemorrhoids	Acetaldehyde	-4	Glycolysis/Gluconeogenesis	Central metabolism
hemorrhoids	fatty acid 11-cis-retinol	-6	Vitamin A Metabolism	Vitamins
hemorrhoids	N4-Acetylaminobutanal	-6	Arginine and Proline Metabolism	Amino acids
hemorrhoids	Perillyl alcohol	4	Limonene and pinene degradation	Miscellaneous
hemorrhoids	Prostaglandin F2alpha	-5	Eicosanoid Metabolism	Unsaturated Fas
hepatic disorder	2,4 dihydroxy nitrophenol	-4	CYP Metabolism	Unsaturated Fas
hepatic disorder	eicosatetranoyl coenzyme A	4	Carnitine shuttle	Fas
hepatic disorder	Estrone 3-sulfate	4	Steroid Metabolism	Steroids
hepatic disorder	Formyl-N-acetyl-5-methoxykynurenamine	-5	Demand	Transport
hepatic disorder	L-Homocysteine	4	Methionine Metabolism	Amino acids
hepatic disorder	Prostaglandin D2	-4	Eicosanoid Metabolism	Unsaturated Fas
hepatic disorder	Prostaglandin E1	-4	Transport, Extracellular	Transport
hepatic disorder	Sarcosine	-5	Glycine, Serine, and Threonine Metabolism	Amino acids
hepatic failure	1 acyl phosphoglycerol	4	Missing	Missing
hepatic failure	Diphosphate	-5	Bile Acid Biosynthesis	Steroids
hepatic failure	D-Serine	-4	Transport, Extracellular	Transport
hepatic failure	epiandrosterone	-4	Steroid Metabolism	Steroids
hepatic failure	Isopentenyl diphosphate	-5	Cholesterol Metabolism	Steroids
hepatic failure	L-Threonate	-6	Ascorbate and Aldarate Metabolism	Vitamins
hepatic failure	phytanic acid	4	Fatty acid activation	Fas
hepatic failure	Prostaglandin D2	-5	Eicosanoid Metabolism	Unsaturated Fas
hepatic failure	w-hydroxyl arachidonic acid	4	Eicosanoid Metabolism	Unsaturated Fas
hepatic necrosis	D-Galactose	-5	Keratan sulfate degradation	Glycosylation
hepatic necrosis	Glycerol 3-phosphate	4	Glycerophospholipid Metabolism	Lipids
hepatitis	alpha-D-Galactose 1-phosphate	-4	Galactose metabolism	Glycosylation
hepatitis	Calcium	8	Transport, Extracellular	Transport
hepatitis	Hexadecanal	-6	Sphingolipid Metabolism	Lipids
hepatitis	N-Acetyl-D-glucosamine	7	Aminosugar Metabolism	Glycosylation
hepatitis	Quinolinate	-7	Demand	Transport
hernia	Choline phosphate	-4	Glycerophospholipid Metabolism	Lipids
hernia	fatty acid 11-cis-retinol	6	Vitamin A Metabolism	Vitamins
hernia	hydroxylated taxol	5	CYP Metabolism	Unsaturated Fas
hernia	lignoceric acid	4	Transport, Extracellular	Transport
hernia	Oxaloacetate	-5	Alanine and Aspartate Metabolism	Amino acids
hernia	Thiocyanate	-5	Cysteine Metabolism	Amino acids
herpes simplex infection	1-alpha,24R,25-Trihydroxyvitamin D2	-7	Vitamin D	Vitamins
herpes simplex infection	L-Tryptophan	-4	Transport, Extracellular	Transport
herpes simplex infection	Phenylpyruvate	7	Phenylalanine metabolism	Amino acids
herpes simplex infection	propionyl-carnitine	10	Carnitine shuttle	Fas
herpes simplex infection	Thiocyanate	-4	Cysteine Metabolism	Amino acids
herpes zoster	(alpha-D-mannosyl)4-beta-D-mannosyl-diacetylchitobiosyl-L-asparagine (protein)	4	N-Glycan Biosynthesis	Glycosylation
herpes zoster	(alpha-D-mannosyl)6-beta-D-mannosyl-diacetylchitobiosyl-L-asparagine (protein)	5	N-Glycan Biosynthesis	Glycosylation
herpes zoster	5,6-Dihydroxyindole-2-carboxylate	-4	Tyrosine metabolism	Amino acids
herpes zoster	Choline phosphate	-4	Glycerophospholipid Metabolism	Lipids
herpes zoster	diacylglycerol (homo sapiens)	4	Glycosylphosphatidylinositol (GPI)-anchor biosynthesis	Glycosylation
herpes zoster	Dolichol phosphate, human uterine homolog	5	N-Glycan Biosynthesis	Glycosylation
herpes zoster	Homovanillate	-4	Tyrosine metabolism	Amino acids
herpes zoster	Prostaglandin D2	-4	Eicosanoid Metabolism	Unsaturated Fas
hiccups	3,4-Dihydroxy-L-phenylalanine	-4	Tyrosine metabolism	Amino acids
hiccups	D-Mannose 6-phosphate	4	Fructose and Mannose Metabolism	Glycosylation
hiccups	L-Proline	4	Arginine and Proline Metabolism	Amino acids
hiccups	L-Tyrosine	-5	Transport, Extracellular	Transport
hiccups	propionyl-carnitine	8	Carnitine shuttle	Fas
hiccups	Pyridoxine 5-phosphate	-6	Vitamin B6 Metabolism	Vitamins
hirsuitism	(R)-Mevalonate	6	Cholesterol Metabolism	Steroids
hirsuitism	1-alpha,24R,25-Trihydroxyvitamin D2	-6	Vitamin D	Vitamins
hirsuitism	2,6 dimethylheptanoyl-CoA	6	Carnitine shuttle	Fas
hirsuitism	D-Xylose	10	Chondroitin sulfate degradation	Glycosylation
hirsuitism	hydroxide ion	4	Transport, Extracellular	Transport
hirsuitism	hydroxylated ebastine	4	CYP Metabolism	Unsaturated Fas
hirsuitism	Leukotriene A4	-5	Eicosanoid Metabolism	Unsaturated Fas
hirsuitism	L-Proline	6	Arginine and Proline Metabolism	Amino acids
hirsuitism	L-Proline	4	Arginine and Proline Metabolism	Amino acids
hirsuitism	Thiamine diphosphate	-4	Demand	Transport
hirsuitism	Urocanate	-4	Histidine Metabolism	Amino acids
hives	1D-myo-Inositol 3,4-bisphosphate	4	Inositol Phosphate Metabolism	Inositol
hives	2,6 dimethylheptanoyl carnitine	4	Carnitine shuttle	Fas
hives	D-Proline	5	Arginine and Proline Metabolism	Amino acids
hives	Homogentisate	4	Tyrosine metabolism	Amino acids
hives	primed glycogenin (glycogenin-8[1,4-Glc])	7	Starch and Sucrose Metabolism	Glycogen
hypercholesterolemia	1-alpha,24R,25-Trihydroxyvitamin D2	-4	Vitamin D	Vitamins
hypercholesterolemia	5,10-Methylenetetrahydrofolate	-4	Folate Metabolism	Vitamins
hypercholesterolemia	D-Tagatose 1-phosphate	-6	Galactose metabolism	Glycosylation
hypercholesterolemia	Perillyl alcohol	5	Limonene and pinene degradation	Miscellaneous
hypercholesterolemia	propionyl-carnitine	9	Carnitine shuttle	Fas
hypercholesterolemia	Prostaglandin F2alpha	-6	Eicosanoid Metabolism	Unsaturated Fas
hypercholesterolemia	w-hydroxyl leukotriene B4	-5	Eicosanoid Metabolism	Unsaturated Fas
hyperesthesia	Calcium	-4	Transport, Extracellular	Transport
hyperesthesia	debrisoquine	-7	CYP Metabolism	Unsaturated Fas
hyperesthesia	Dolichol phosphate, human liver homolog	4	N-Glycan Biosynthesis	Glycosylation
hyperesthesia	Dopaquinone	-4	Tyrosine metabolism	Amino acids
hyperesthesia	L-Proline	5	Arginine and Proline Metabolism	Amino acids
hyperesthesia	L-Tyrosine	-4	Transport, Extracellular	Transport
hyperesthesia	Propanoyl-CoA	4	Bile Acid Biosynthesis	Steroids
hyperesthesia	Pyridoxine 5-phosphate	-4	Vitamin B6 Metabolism	Vitamins
hyperglycemia	Mercaptopyruvate	-4	Cysteine Metabolism	Amino acids
hyperglycemia	Nicotinamide adenine dinucleotide	-4	Fatty acid elongation	Fas
hyperglycemia	Prostaglandin E1	6	Transport, Extracellular	Transport
hyperglycemia	Thiamin	-7	Thiamine Metabolism	Vitamins
hyperkalemia	(N-acetyl-D-glucosaminyl-(alpha-D-mannosyl)2-beta-D-mannosyl-diacetylchitobiosyl)-L-asparagine (protein)	-7	N-Glycan Biosynthesis	Glycosylation
hyperkalemia	D-Tagatose 1-phosphate	4	Galactose metabolism	Glycosylation
hyperkalemia	Prostaglandin F2alpha	-5	Eicosanoid Metabolism	Unsaturated Fas
hyperkalemia	Triiodothyronine	4	Transport, Extracellular	Transport
hyperlipidemia	({[(mannosyl),(phosphoethanolaminyl)]-dimannosyl},{phosphoethanolaminyl})-mannosyl-glucosaminyl-acylphosphatidylinositol (M4B)	4	Glycosylphosphatidylinositol (GPI)-anchor biosynthesis	Glycosylation
hyperlipidemia	de-Fuc form of PA6	4	N-Glycan Degradation	Glycosylation
hyperlipidemia	fatty acid 11-cis-retinol	-7	Vitamin A Metabolism	Vitamins
hyperlipidemia	Melatonin	4	Tryptophan metabolism	Amino acids
hyperlipidemia	Oxaloacetate	-6	Alanine and Aspartate Metabolism	Amino acids
hyperlipidemia	Taurine	-5	Bile Acid Biosynthesis	Steroids
hyperlipidemia	Taurine	-4	Bile Acid Biosynthesis	Steroids
hypersensitivity	12R-Hydroperoxyeicosatetraenoate	-6	Eicosanoid Metabolism	Unsaturated Fas
hypersensitivity	2,3,4,5-Tetrahydropyridine-2-carboxylate	-5	Lysine Metabolism	Amino acids
hypersensitivity	Calcium	9	Transport, Extracellular	Transport
hypersensitivity	D-Xylose	-4	Chondroitin sulfate degradation	Glycosylation
hypersensitivity	L-Homocysteine	4	Methionine Metabolism	Amino acids
hypersensitivity	Oxalate	5	Glyoxylate and Dicarboxylate Metabolism	Central metabolism
hypersensitivity	Prostaglandin E1	-7	Transport, Extracellular	Transport
hypertension	(N-acetyl-D-glucosaminyl-(alpha-D-mannosyl)2-beta-D-mannosyl-diacetylchitobiosyl)-L-asparagine (protein)	-6	N-Glycan Biosynthesis	Glycosylation
hypertension	1-alpha,24R,25-Trihydroxyvitamin D2	-9	Vitamin D	Vitamins
hypertension	1D-myo-Inositol 1,4,5-trisphosphate	5	Inositol Phosphate Metabolism	Inositol
hypertension	Deoxyuridine	-4	Nucleotides	Nucleotides
hypertension	Estrone 3-sulfate	4	Steroid Metabolism	Steroids
hypertension	hydroxylated taxol	4	CYP Metabolism	Unsaturated Fas
hypertension	L-Proline	5	Arginine and Proline Metabolism	Amino acids
hypertension	propionyl-carnitine	4	Carnitine shuttle	Fas
hypertension	Prostaglandin D2	-4	Eicosanoid Metabolism	Unsaturated Fas
hypertension	Prostaglandin E2	4	Eicosanoid Metabolism	Unsaturated Fas
hyperuricemia	(alpha-D-mannosyl)6-beta-D-mannosyl-diacetylchitobiosyl-L-asparagine (protein)	4	N-Glycan Biosynthesis	Glycosylation
hyperuricemia	1 acyl phosphoglycerol	9	Missing	Missing
hyperuricemia	D-Glucosamine	4	Aminosugar Metabolism	Glycosylation
hyperuricemia	Homogentisate	7	Tyrosine metabolism	Amino acids
hyperuricemia	hydroxylated taxol	4	CYP Metabolism	Unsaturated Fas
hyperuricemia	reducing GlcNAc removed form of n2m2nmasn (w/o peptide)	-4	N-Glycan Degradation	Glycosylation
hyperuricemia	Sedoheptulose 7-phosphate	5	Pentose Phosphate Pathway	Central metabolism
hyperuricemia	Ubiquinol-10	-7	Miscellaneous	Miscellaneous
hyperuricemia	UDP	4	Keratan sulfate biosynthesis	Glycosylation
hypocalcemia	beta-D-Mannosyldiacetylchitobiosyldiphosphodolichol, human liver homolog	4	N-Glycan Biosynthesis	Glycosylation
hypocalcemia	beta-D-Mannosyldiacetylchitobiosyldiphosphodolichol, human uterine homolog	4	N-Glycan Biosynthesis	Glycosylation
hypocalcemia	Hexadecanal	5	Sphingolipid Metabolism	Lipids
hypocalcemia	N-Carbamoyl-beta-alanine	-4	Pyrimidine Catabolism	Nucleotides
hypocalcemia	phytanic acid	-4	Fatty acid activation	Fas
hypoglycemia	Carbamoyl phosphate	-4	Glutamate metabolism	Amino acids
hypoglycemia	D-Tagatose 1-phosphate	-4	Galactose metabolism	Glycosylation
hypoglycemia	L-Glutamate	4	Eicosanoid Metabolism	Unsaturated Fas
hypoglycemia	N-Acetyl-D-glucosamine	7	Aminosugar Metabolism	Glycosylation
hypoglycemia	Pyridoxine	-4	Vitamin B6 Metabolism	Vitamins
hypokalemia	8,9 epxoy aflatoxin B1	6	CYP Metabolism	Unsaturated Fas
hypokalemia	Formyl-N-acetyl-5-methoxykynurenamine	4	Demand	Transport
hypokalemia	hydroxylated ebastine	-5	CYP Metabolism	Unsaturated Fas
hypokalemia	hydroxylated taxol	6	CYP Metabolism	Unsaturated Fas
hypokalemia	Malonate semialdehyde	-7	Demand	Transport
hypokalemia	Mercaptopyruvate	-4	Cysteine Metabolism	Amino acids
hypokalemia	N-Acetyl-D-glucosamine	5	Aminosugar Metabolism	Glycosylation
hyponatremia	(alpha-D-mannosyl)6-beta-D-mannosyl-diacetylchitobiosyl-L-asparagine (protein)	4	N-Glycan Biosynthesis	Glycosylation
hyponatremia	(N-acetyl-D-glucosaminyl-(alpha-D-mannosyl)2-beta-D-mannosyl-diacetylchitobiosyl)-L-asparagine (protein)	-5	N-Glycan Biosynthesis	Glycosylation
hyponatremia	Biocytin	-4	Biotin Metabolism	Vitamins
hyponatremia	D-Glucosamine	-4	Aminosugar Metabolism	Glycosylation
hyponatremia	Isopentenyl diphosphate	-4	Cholesterol Metabolism	Steroids
hyponatremia	Oxaloacetate	-9	Alanine and Aspartate Metabolism	Amino acids
hypotension	Biocytin	-8	Biotin Metabolism	Vitamins
hypotension	Flavin adenine dinucleotide oxidized	-4	Bile Acid Biosynthesis	Steroids
hypotension	Guanidinoacetate	4	Urea cycle/amino group metabolism	Amino acids
hypotension	N4-Acetylaminobutanal	-4	Arginine and Proline Metabolism	Amino acids
hypotension	phosphatidylethanolamine (homo sapiens)	5	Glycerophospholipid Metabolism	Lipids
hypotension	Prostaglandin D2	-5	Eicosanoid Metabolism	Unsaturated Fas
hypotension	Prostaglandin E1	6	Transport, Extracellular	Transport
hypothermia	1D-myo-Inositol 1,4-bisphosphate	5	Inositol Phosphate Metabolism	Inositol
hypothermia	2,4 dihydroxy nitrophenol	-5	CYP Metabolism	Unsaturated Fas
hypothermia	Biocytin	-6	Biotin Metabolism	Vitamins
hypothermia	Biocytin	-4	Biotin Metabolism	Vitamins
hypothermia	D-Glucosamine	-4	Aminosugar Metabolism	Glycosylation
hypothermia	Oxaloacetate	-4	Alanine and Aspartate Metabolism	Amino acids
hypothermia	peptide sans lysine	4	Lysine Metabolism	Amino acids
hypothermia	phosphorylase-limit dextrin (glycogenin-1,6{4[1,4-Glc], 4[1,4-Glc]})	5	Starch and Sucrose Metabolism	Glycogen
hypothermia	phytanic acid	5	Fatty acid activation	Fas
hypothermia	Prostaglandin D2	-4	Eicosanoid Metabolism	Unsaturated Fas
hypothyroidism	ADPribose	4	NAD Metabolism	Vitamins
hypothyroidism	ADPribose 2-phosphate	4	NAD Metabolism	Vitamins
hypothyroidism	Diphosphate	-4	Bile Acid Biosynthesis	Steroids
hypothyroidism	Diphosphate	-4	Bile Acid Biosynthesis	Steroids
hypothyroidism	O-Phospho-L-serine	-4	Glycine, Serine, and Threonine Metabolism	Amino acids
hypothyroidism	primed glycogenin (glycogenin-8[1,4-Glc])	4	Starch and Sucrose Metabolism	Glycogen
hypothyroidism	Sedoheptulose 7-phosphate	6	Pentose Phosphate Pathway	Central metabolism
hypoxia	1D-myo-Inositol 3,4-bisphosphate	4	Inositol Phosphate Metabolism	Inositol
hypoxia	1D-myo-Inositol 3-phosphate	4	Inositol Phosphate Metabolism	Inositol
hypoxia	2,3,4,5-Tetrahydropyridine-2-carboxylate	4	Lysine Metabolism	Amino acids
hypoxia	Fe2+	-4	Heme Biosynthesis	Heme
hypoxia	Hypotaurine	-4	Taurine and hypotaurine metabolism	Amino acids
hypoxia	Lipoate	8	Transport, Extracellular	Transport
hypoxia	Melatonin	6	Tryptophan metabolism	Amino acids
hypoxia	Prostaglandin F2alpha	-4	Eicosanoid Metabolism	Unsaturated Fas
impotence	gamma-linolenoyl-CoA	-6	Fatty acid elongation	Fas
impotence	hydroxide ion	6	Transport, Extracellular	Transport
impotence	Oxalate	-4	Glyoxylate and Dicarboxylate Metabolism	Central metabolism
impotence	Prostaglandin E1	10	Transport, Extracellular	Transport
impotence	Sulfate	4	Keratan sulfate degradation	Glycosylation
impotence	w-carboxy leukotriene B4	-4	Eicosanoid Metabolism	Unsaturated Fas
impotence	w-hydroxyl leukotriene B4	-5	Eicosanoid Metabolism	Unsaturated Fas
inappropriate antidiuretic hormone secretion	(alpha-D-mannosyl)6-beta-D-mannosyl-diacetylchitobiosyl-L-asparagine (protein)	7	N-Glycan Biosynthesis	Glycosylation
inappropriate antidiuretic hormone secretion	Biocytin	-5	Biotin Metabolism	Vitamins
inappropriate antidiuretic hormone secretion	Flavin adenine dinucleotide oxidized	-6	Bile Acid Biosynthesis	Steroids
inappropriate antidiuretic hormone secretion	Geranyl diphosphate	-4	Cholesterol Metabolism	Steroids
inappropriate antidiuretic hormone secretion	Prostaglandin D2	-4	Eicosanoid Metabolism	Unsaturated Fas
infection	(alpha-D-mannosyl)6-beta-D-mannosyl-diacetylchitobiosyl-L-asparagine (protein)	-6	N-Glycan Biosynthesis	Glycosylation
infection	(R)-5-Phosphomevalonate	-4	Cholesterol Metabolism	Steroids
infection	Homovanillate	-4	Tyrosine metabolism	Amino acids
insomnia	D-Xylose	-4	Chondroitin sulfate degradation	Glycosylation
insomnia	Flavin adenine dinucleotide oxidized	-7	Bile Acid Biosynthesis	Steroids
insomnia	Homogentisate	5	Tyrosine metabolism	Amino acids
insomnia	Oxalate	6	Glyoxylate and Dicarboxylate Metabolism	Central metabolism
itching	(N-acetyl-D-glucosaminyl-(alpha-D-mannosyl)2-beta-D-mannosyl-diacetylchitobiosyl)-L-asparagine (protein)	-4	N-Glycan Biosynthesis	Glycosylation
itching	1 acyl phosphoglycerol	-4	Missing	Missing
itching	1D-myo-Inositol 3-phosphate	-6	Inositol Phosphate Metabolism	Inositol
itching	5-Hydroxy-L-tryptophan	4	Tryptophan metabolism	Amino acids
itching	Histamine	-4	Histidine Metabolism	Amino acids
itching	Prostaglandin E1	-5	Transport, Extracellular	Transport
itching	Putrescine	4	Arginine and Proline Metabolism	Amino acids
itching	Thiamin	-4	Thiamine Metabolism	Vitamins
itching	Thiamin	-4	Thiamine Metabolism	Vitamins
itching	timnodonyl coenzyme A	-4	Fatty acid elongation	Fas
jaundice	Calcium	8	Transport, Extracellular	Transport
jaundice	cholesterol ester	-4	Cholesterol Metabolism	Steroids
jaundice	D-Serine	-8	Transport, Extracellular	Transport
jaundice	glycogen, structure 3 (glycogenin-7[1,4-Glc])	4	Starch and Sucrose Metabolism	Glycogen
jaundice	Homogentisate	5	Tyrosine metabolism	Amino acids
jaundice	Prostaglandin D2	-5	Eicosanoid Metabolism	Unsaturated Fas
jaundice	w-hydroxyl arachidonic acid	6	Eicosanoid Metabolism	Unsaturated Fas
joint pain	Urea	-4	Transport, Extracellular	Transport
kidney pain	(alpha-D-mannosyl)7-beta-D-mannosyl-diacetylchitobiosyl-L-asparagine, isoform A (protein)	4	N-Glycan Biosynthesis	Glycosylation
kidney pain	D-Xylulose 1-phosphate	-8	Glyoxylate and Dicarboxylate Metabolism	Central metabolism
kidney pain	estrone glucuronide	-5	Steroid Metabolism	Steroids
kidney pain	Ethanolamine phosphate	4	Glycerophospholipid Metabolism	Lipids
kidney pain	N-Acetyl-D-glucosamine	7	Aminosugar Metabolism	Glycosylation
kidney pain	Prostaglandin F2alpha	-4	Eicosanoid Metabolism	Unsaturated Fas
kidney stones	debrisoquine	-5	CYP Metabolism	Unsaturated Fas
kidney stones	D-Xylulose 1-phosphate	-4	Glyoxylate and Dicarboxylate Metabolism	Central metabolism
kidney stones	leukotriene F4	-4	Eicosanoid Metabolism	Unsaturated Fas
kidney stones	Phenylpyruvate	6	Phenylalanine metabolism	Amino acids
kidney stones	Phosphate	4	Cholesterol Metabolism	Steroids
kidney stones	propionyl-carnitine	4	Carnitine shuttle	Fas
kidney stones	Ubiquinol-10	-5	Miscellaneous	Miscellaneous
laryngitis	2,6 dimethylheptanoyl-CoA	4	Carnitine shuttle	Fas
laryngitis	estrone glucuronide	-4	Steroid Metabolism	Steroids
laryngitis	Perillyl alcohol	5	Limonene and pinene degradation	Miscellaneous
laryngitis	Phosphate	9	Cholesterol Metabolism	Steroids
leg cramps	(alpha-D-mannosyl)4-beta-D-mannosyl-diacetylchitobiosyl-L-asparagine (protein)	4	N-Glycan Biosynthesis	Glycosylation
leg cramps	2,4 dihydroxy nitrophenol	-4	CYP Metabolism	Unsaturated Fas
leg cramps	L-Tyrosine	-6	Transport, Extracellular	Transport
leg cramps	N-Formylanthranilate	-7	Demand	Transport
leg cramps	Oxalate	5	Glyoxylate and Dicarboxylate Metabolism	Central metabolism
leg pain	1 acyl phosphoglycerol	8	Missing	Missing
leg pain	1D-myo-Inositol 1,4-bisphosphate	-4	Inositol Phosphate Metabolism	Inositol
leg pain	D-Xylose	8	Chondroitin sulfate degradation	Glycosylation
leg pain	hydroxy coumarin	4	CYP Metabolism	Unsaturated Fas
leg pain	hydroxy coumarin	4	CYP Metabolism	Unsaturated Fas
leg pain	Hypotaurine	-6	Taurine and hypotaurine metabolism	Amino acids
leg pain	N-Acetyl-D-glucosamine	-7	Aminosugar Metabolism	Glycosylation
leg pain	Oxaloacetate	8	Alanine and Aspartate Metabolism	Amino acids
leg pain	Oxidized glutathione	-6	Ascorbate and Aldarate Metabolism	Vitamins
leg pain	Sulfate	-4	Keratan sulfate degradation	Glycosylation
leucopenia	12-Hydroperoxyeicosa-5,8,10,14-tetraenoate	6	Eicosanoid Metabolism	Unsaturated Fas
leucopenia	Carbamoyl phosphate	-4	Glutamate metabolism	Amino acids
leucopenia	Histamine	-4	Histidine Metabolism	Amino acids
leucopenia	Hydrogen peroxide	4	Fatty acid oxidation	Unsaturated Fas
leucopenia	N-Formimidoyl-L-glutamate	5	Histidine Metabolism	Amino acids
leucopenia	Urocanate	4	Histidine Metabolism	Amino acids
leukocytopenia	(N-acetyl-D-glucosaminyl-(alpha-D-mannosyl)2-beta-D-mannosyl-diacetylchitobiosyl)-L-asparagine (protein)	-6	N-Glycan Biosynthesis	Glycosylation
leukocytopenia	Dolichyl phosphate D-mannose, human liver homolog	4	Glycosylphosphatidylinositol (GPI)-anchor biosynthesis	Glycosylation
leukocytopenia	Ethanolamine phosphate	6	Glycerophospholipid Metabolism	Lipids
leukocytopenia	Formyl-N-acetyl-5-methoxykynurenamine	-4	Demand	Transport
leukocytopenia	Pantetheine 4-phosphate	-4	CoA Biosynthesis	Vitamins
leukocytopenia	Prostaglandin D2	-7	Eicosanoid Metabolism	Unsaturated Fas
leukocytopenia	Prostaglandin F2alpha	-4	Eicosanoid Metabolism	Unsaturated Fas
leukocytopenia	Prostaglandin F2alpha	-4	Eicosanoid Metabolism	Unsaturated Fas
leukocytopenia	Thiamin	-4	Thiamine Metabolism	Vitamins
leukocytosis	3,4-Dihydroxy-L-phenylalanine	-5	Tyrosine metabolism	Amino acids
leukocytosis	estrone glucuronide	-5	Steroid Metabolism	Steroids
leukocytosis	Prostaglandin D2	-4	Eicosanoid Metabolism	Unsaturated Fas
libido decreased	(R)-Mevalonate	7	Cholesterol Metabolism	Steroids
libido decreased	5-Phospho-alpha-D-ribose 1-diphosphate	-5	Salvage Pathway	Nucleotides
libido decreased	D-Xylose	4	Chondroitin sulfate degradation	Glycosylation
libido decreased	epiandrosterone	-5	Steroid Metabolism	Steroids
libido decreased	Lipoate	-4	Transport, Extracellular	Transport
libido decreased	Thiamin	4	Thiamine Metabolism	Vitamins
lightheadedness	Dolichyl phosphate D-mannose, human uterine homolog	4	Glycosylphosphatidylinositol (GPI)-anchor biosynthesis	Glycosylation
lightheadedness	hydroxide ion	4	Transport, Extracellular	Transport
lightheadedness	L-Fucose 1-phosphate	4	Fructose and Mannose Metabolism	Glycosylation
lightheadedness	O2	4	Fatty acid elongation	Fas
lightheadedness	Perillyl alcohol	-4	Limonene and pinene degradation	Miscellaneous
lightheadedness	Prostaglandin E2	4	Eicosanoid Metabolism	Unsaturated Fas
lightheadedness	Thiamin monophosphate	-5	Thiamine Metabolism	Vitamins
liver function tests abnormal	(alpha-D-mannosyl)6-beta-D-mannosyl-diacetylchitobiosyl-L-asparagine (protein)	4	N-Glycan Biosynthesis	Glycosylation
liver function tests abnormal	(alpha-D-mannosyl)7-beta-D-mannosyl-diacetylchitobiosyl-L-asparagine, isoform C (protein)	4	N-Glycan Biosynthesis	Glycosylation
liver function tests abnormal	1-alpha,24R,25-Trihydroxyvitamin D2	-9	Vitamin D	Vitamins
liver function tests abnormal	Fe2+	-5	Heme Biosynthesis	Heme
liver function tests abnormal	Hypotaurine	-4	Taurine and hypotaurine metabolism	Amino acids
liver function tests abnormal	Nicotinamide adenine dinucleotide	4	Fatty acid elongation	Fas
liver function tests abnormal	Oxaloacetate	-4	Alanine and Aspartate Metabolism	Amino acids
liver function tests abnormal	Phenylpyruvate	7	Phenylalanine metabolism	Amino acids
liver function tests abnormal	Prostaglandin I2	-4	Eicosanoid Metabolism	Unsaturated Fas
liver function tests abnormal	UDP-D-xylose	-6	Chondroitin / heparan sulfate biosynthesis	Glycosylation
lupus syndrome	(alpha-D-mannosyl)6-beta-D-mannosyl-diacetylchitobiosyl-L-asparagine (protein)	4	N-Glycan Biosynthesis	Glycosylation
lupus syndrome	1 acyl phosphoglycerol	5	Missing	Missing
lupus syndrome	3-mercaptolactate-cysteine disulfide	4	Cysteine Metabolism	Amino acids
lupus syndrome	Choline phosphate	6	Glycerophospholipid Metabolism	Lipids
lupus syndrome	Choline phosphate	4	Glycerophospholipid Metabolism	Lipids
lupus syndrome	Leukotriene C4	4	Eicosanoid Metabolism	Unsaturated Fas
lupus syndrome	naphthalene epoxide	-5	CYP Metabolism	Unsaturated Fas
lupus syndrome	Oxalate	5	Glyoxylate and Dicarboxylate Metabolism	Central metabolism
lupus syndrome	Thiocysteine	4	Cysteine Metabolism	Amino acids
lyell syndrome	D-Proline	-4	Arginine and Proline Metabolism	Amino acids
lyell syndrome	D-Xylulose 1-phosphate	5	Glyoxylate and Dicarboxylate Metabolism	Central metabolism
lyell syndrome	Phosphocreatine	-5	Urea cycle/amino group metabolism	Amino acids
lyell syndrome	propionyl-carnitine	-4	Carnitine shuttle	Fas
lyell syndrome	Sedoheptulose 7-phosphate	4	Pentose Phosphate Pathway	Central metabolism
lyell syndrome	Thiamin	5	Thiamine Metabolism	Vitamins
lymphadenopathy	(alpha-D-mannosyl)6-beta-D-mannosyl-diacetylchitobiosyl-L-asparagine (protein)	6	N-Glycan Biosynthesis	Glycosylation
lymphadenopathy	1D-myo-Inositol 1,4-bisphosphate	4	Inositol Phosphate Metabolism	Inositol
lymphadenopathy	1D-myo-Inositol 1,4-bisphosphate	4	Inositol Phosphate Metabolism	Inositol
lymphadenopathy	Indole-3-acetate	-4	Tryptophan metabolism	Amino acids
lymphadenopathy	Isopentenyl diphosphate	-4	Cholesterol Metabolism	Steroids
lymphadenopathy	naphthalene epoxide	-4	CYP Metabolism	Unsaturated Fas
lymphadenopathy	Ubiquinol-10	-6	Miscellaneous	Miscellaneous
lymphocytosis	2,4 dihydroxy nitrophenol	-6	CYP Metabolism	Unsaturated Fas
lymphocytosis	Biocytin	-5	Biotin Metabolism	Vitamins
lymphocytosis	Formyl-N-acetyl-5-methoxykynurenamine	-6	Demand	Transport
lymphocytosis	Isopentenyl diphosphate	-5	Cholesterol Metabolism	Steroids
lymphocytosis	Oxalate	4	Glyoxylate and Dicarboxylate Metabolism	Central metabolism
lymphocytosis	Prostaglandin E2	4	Eicosanoid Metabolism	Unsaturated Fas
lymphocytosis	Sodium	-4	Taurine and hypotaurine metabolism	Amino acids
lymphocytosis	Urea	-5	Transport, Extracellular	Transport
macrocytosis	(alpha-D-mannosyl)6-beta-D-mannosyl-diacetylchitobiosyl-L-asparagine (protein)	8	N-Glycan Biosynthesis	Glycosylation
macrocytosis	1D-myo-Inositol 3,4-bisphosphate	5	Inositol Phosphate Metabolism	Inositol
macrocytosis	Choline phosphate	4	Glycerophospholipid Metabolism	Lipids
macrocytosis	Formyl-N-acetyl-5-methoxykynurenamine	-8	Demand	Transport
macrocytosis	Oxalate	7	Glyoxylate and Dicarboxylate Metabolism	Central metabolism
macrocytosis	Sodium	-4	Taurine and hypotaurine metabolism	Amino acids
malaise	(N-acetyl-D-glucosaminyl-(alpha-D-mannosyl)2-beta-D-mannosyl-diacetylchitobiosyl)-L-asparagine (protein)	-8	N-Glycan Biosynthesis	Glycosylation
malaise	1-alpha,24R,25-Trihydroxyvitamin D2	-7	Vitamin D	Vitamins
malaise	1D-myo-Inositol 3,4-bisphosphate	-5	Inositol Phosphate Metabolism	Inositol
malaise	9-cis-retinol	6	Vitamin A Metabolism	Vitamins
malaise	D-Mannose 1-phosphate	4	Fructose and Mannose Metabolism	Glycosylation
malaise	L-Glutamate 5-phosphate	5	Urea cycle/amino group metabolism	Amino acids
malaise	L-Tyrosine	4	Transport, Extracellular	Transport
malaise	Methylamine	-5	Tyrosine metabolism	Amino acids
malaise	Prostaglandin E2	6	Eicosanoid Metabolism	Unsaturated Fas
malaise	Thiamin	-4	Thiamine Metabolism	Vitamins
malformation	(alpha-D-mannosyl)6-beta-D-mannosyl-diacetylchitobiosyl-L-asparagine (protein)	8	N-Glycan Biosynthesis	Glycosylation
malformation	1D-myo-Inositol 3,4-bisphosphate	4	Inositol Phosphate Metabolism	Inositol
malformation	1D-myo-Inositol 4-phosphate	5	Inositol Phosphate Metabolism	Inositol
malformation	Biocytin	-4	Biotin Metabolism	Vitamins
malformation	Biocytin	-4	Biotin Metabolism	Vitamins
malformation	Calcium	5	Transport, Extracellular	Transport
malformation	Choline phosphate	6	Glycerophospholipid Metabolism	Lipids
malformation	Choline phosphate	4	Glycerophospholipid Metabolism	Lipids
malformation	D-Glucosamine	-7	Aminosugar Metabolism	Glycosylation
malformation	Oxalate	7	Glyoxylate and Dicarboxylate Metabolism	Central metabolism
malformation	Prostaglandin E1	-7	Transport, Extracellular	Transport
mediastinal disorders	hydroxylated taxol	6	CYP Metabolism	Unsaturated Fas
melena	D-Ribulose 5-phosphate	-4	Pentose Phosphate Pathway	Central metabolism
melena	N,N-Dimethylglycine	5	Glycine, Serine, and Threonine Metabolism	Amino acids
melena	N,N-Dimethylglycine	4	Glycine, Serine, and Threonine Metabolism	Amino acids
melena	Thiocyanate	-4	Cysteine Metabolism	Amino acids
menstrual disorders	1-Pyrroline-5-carboxylate	-4	Arginine and Proline Metabolism	Amino acids
menstrual disorders	3-Hydroxy-L-kynurenine	-5	Tryptophan metabolism	Amino acids
menstrual disorders	D-Mannose 1-phosphate	4	Fructose and Mannose Metabolism	Glycosylation
menstrual disorders	Retinol	4	Vitamin A Metabolism	Vitamins
metrorrhagia	Fe2+	-4	Heme Biosynthesis	Heme
metrorrhagia	Oxaloacetate	-9	Alanine and Aspartate Metabolism	Amino acids
micturition frequency	24R,25-Dihyoxyvitamin D2	4	Transport, Extracellular	Transport
micturition frequency	D-Mannose 1-phosphate	5	Fructose and Mannose Metabolism	Glycosylation
micturition frequency	D-Proline	4	Arginine and Proline Metabolism	Amino acids
micturition frequency	D-Xylose	6	Chondroitin sulfate degradation	Glycosylation
micturition frequency	fatty acid 11-cis-retinol	-4	Vitamin A Metabolism	Vitamins
micturition frequency	N-Carbamoyl-beta-alanine	-5	Pyrimidine Catabolism	Nucleotides
micturition frequency	peptide sans lysine	5	Lysine Metabolism	Amino acids
micturition frequency	Prostaglandin I2	4	Eicosanoid Metabolism	Unsaturated Fas
migraine headaches	1D-myo-Inositol 4-phosphate	6	Inositol Phosphate Metabolism	Inositol
migraine headaches	3,4-Dihydroxy-L-phenylalanine	-4	Tyrosine metabolism	Amino acids
migraine headaches	beta-1,4-mannose-N-acetylglucosamine	5	N-Glycan Degradation	Glycosylation
migraine headaches	Lanosterol	-4	Cholesterol Metabolism	Steroids
migraine headaches	L-Tyrosine	-6	Transport, Extracellular	Transport
migraine headaches	Oxalate	5	Glyoxylate and Dicarboxylate Metabolism	Central metabolism
migraine headaches	Squalene	-5	Cholesterol Metabolism	Steroids
migraine headaches	Ubiquinol-10	-7	Miscellaneous	Miscellaneous
moniliasis	5,10-Methylenetetrahydrofolate	4	Folate Metabolism	Vitamins
moniliasis	Deamino-NAD+	-4	NAD Metabolism	Vitamins
moniliasis	D-Proline	5	Arginine and Proline Metabolism	Amino acids
moniliasis	hydroxide ion	4	Transport, Extracellular	Transport
moniliasis	hydroxylated taxol	4	CYP Metabolism	Unsaturated Fas
moniliasis	potassium	-5	Transport, Extracellular	Transport
moniliasis	Sodium	-4	Taurine and hypotaurine metabolism	Amino acids
muscle cramps	Butanoyl-CoA	-6	Butanoate Metabolism	Fas
muscle cramps	Carbamoyl phosphate	-6	Glutamate metabolism	Amino acids
muscle cramps	D-Aspartate	4	Alanine and Aspartate Metabolism	Amino acids
muscle cramps	Phenylpyruvate	10	Phenylalanine metabolism	Amino acids
muscle spasms	alpha-D-Ribose 1-phosphate	-6	NAD Metabolism	Vitamins
muscle spasms	Diphosphate	5	Bile Acid Biosynthesis	Steroids
muscle spasms	D-Mannose 6-phosphate	5	Fructose and Mannose Metabolism	Glycosylation
muscle spasms	D-Tagatose 1-phosphate	-4	Galactose metabolism	Glycosylation
muscle spasms	hydroxylated taxol	5	CYP Metabolism	Unsaturated Fas
muscle spasms	hydroxylated taxol	4	CYP Metabolism	Unsaturated Fas
muscle spasms	N-Ribosylnicotinamide	4	NAD Metabolism	Vitamins
muscle spasms	Prostaglandin F2alpha	-4	Eicosanoid Metabolism	Unsaturated Fas
muscle spasms	Sulfate	5	Keratan sulfate degradation	Glycosylation
muscle weakness	1 acyl phosphoglycerol	9	Missing	Missing
muscle weakness	1D-myo-Inositol 4-phosphate	-4	Inositol Phosphate Metabolism	Inositol
muscle weakness	diacylglycerol (homo sapiens)	-4	Glycosylphosphatidylinositol (GPI)-anchor biosynthesis	Glycosylation
muscle weakness	hyaluronan biosynthesis, precursor 1	-4	Hyaluronan Metabolism	Glycosylation
myalgia	2-Methyl-3-oxopropanoate	-6	Valine, Leucine, and Isoleucine Metabolism	Amino acids
myalgia	Dolichol phosphate, human uterine homolog	5	N-Glycan Biosynthesis	Glycosylation
myalgia	peptide sans lysine	-6	Lysine Metabolism	Amino acids
myalgia	Serotonin	5	Transport, Extracellular	Transport
myopathy	24R,25-Dihyoxyvitamin D2	-8	Transport, Extracellular	Transport
myopathy	epiandrosterone	4	Steroid Metabolism	Steroids
myopathy	N-Acetyl-D-glucosamine	5	Aminosugar Metabolism	Glycosylation
myositis	D-Lactaldehyde	4	Pyruvate Metabolism	Central metabolism
myositis	Sulfate	4	Keratan sulfate degradation	Glycosylation
myositis	Ubiquinol-10	-4	Miscellaneous	Miscellaneous
nasal congestion	alpha-D-Ribose 1-phosphate	-4	NAD Metabolism	Vitamins
nasal congestion	D-Serine	-6	Transport, Extracellular	Transport
nasal congestion	Histamine	-4	Histidine Metabolism	Amino acids
nasal congestion	L-Proline	-5	Arginine and Proline Metabolism	Amino acids
nasal congestion	naphthalene epoxide	-4	CYP Metabolism	Unsaturated Fas
nasal congestion	propionyl-carnitine	6	Carnitine shuttle	Fas
nasal congestion	retinoyl glucuronide	4	Transport, Endoplasmic Reticular	Missing
nasal congestion	Sulfate	5	Keratan sulfate degradation	Glycosylation
nasopharyngitis	1D-myo-Inositol 1,4-bisphosphate	-4	Inositol Phosphate Metabolism	Inositol
nasopharyngitis	24R,25-Dihyoxyvitamin D2	6	Transport, Extracellular	Transport
nasopharyngitis	D-Mannose 1-phosphate	6	Fructose and Mannose Metabolism	Glycosylation
nasopharyngitis	D-Mannose 6-phosphate	4	Fructose and Mannose Metabolism	Glycosylation
nasopharyngitis	Hexadecanoate (n-C16:0)	6	Fatty Acid Metabolism	Fas
nasopharyngitis	Histone N6-methyl-L-lysine	4	Lysine Metabolism	Amino acids
nasopharyngitis	hydroxylated ebastine	4	CYP Metabolism	Unsaturated Fas
nasopharyngitis	Serotonin	-6	Transport, Extracellular	Transport
nausea	(alpha-D-mannosyl)7-beta-D-mannosyl-diacetylchitobiosyl-L-asparagine, isoform C (protein)	-4	N-Glycan Biosynthesis	Glycosylation
nausea	1D-myo-Inositol 1-phosphate	5	Inositol Phosphate Metabolism	Inositol
nausea	1D-myo-Inositol 1-phosphate	4	Inositol Phosphate Metabolism	Inositol
nausea	D-Proline	-6	Arginine and Proline Metabolism	Amino acids
nausea	Estrone 3-sulfate	4	Steroid Metabolism	Steroids
nausea	hydroxide ion	5	Transport, Extracellular	Transport
nausea	N4-Acetylaminobutanal	-4	Arginine and Proline Metabolism	Amino acids
nausea	Oxalate	6	Glyoxylate and Dicarboxylate Metabolism	Central metabolism
nausea	potassium	4	Transport, Extracellular	Transport
nausea	Prostaglandin E2	4	Eicosanoid Metabolism	Unsaturated Fas
nausea	Thymine	4	Pyrimidine Catabolism	Nucleotides
neck pain	1D-myo-Inositol 1,4-bisphosphate	5	Inositol Phosphate Metabolism	Inositol
neck pain	Oxalate	8	Glyoxylate and Dicarboxylate Metabolism	Central metabolism
neck pain	Oxaloacetate	-8	Alanine and Aspartate Metabolism	Amino acids
neck pain	Prostaglandin D2	-6	Eicosanoid Metabolism	Unsaturated Fas
neck stiffness	(alpha-D-mannosyl)6-beta-D-mannosyl-diacetylchitobiosyl-L-asparagine (protein)	4	N-Glycan Biosynthesis	Glycosylation
neck stiffness	D-Mannose	4	N-Glycan Biosynthesis	Glycosylation
neck stiffness	Norepinephrine	-5	Transport, Extracellular	Transport
neck stiffness	Oxalate	10	Glyoxylate and Dicarboxylate Metabolism	Central metabolism
neck stiffness	Oxaloacetate	-4	Alanine and Aspartate Metabolism	Amino acids
neck stiffness	Prostaglandin E2	5	Eicosanoid Metabolism	Unsaturated Fas
neck stiffness	Sodium	-6	Taurine and hypotaurine metabolism	Amino acids
neoplasm	(alpha-D-mannosyl)6-beta-D-mannosyl-diacetylchitobiosyl-L-asparagine (protein)	4	N-Glycan Biosynthesis	Glycosylation
neoplasm	1D-myo-Inositol 4-phosphate	5	Inositol Phosphate Metabolism	Inositol
neoplasm	4-Hydroxy-2-quinolinecarboxylic acid	-4	Demand	Transport
neoplasm	D-Glucosamine	-5	Aminosugar Metabolism	Glycosylation
neoplasm	glycogen, structure 3 (glycogenin-7[1,4-Glc])	6	Starch and Sucrose Metabolism	Glycogen
neoplasm	Prostaglandin D2	-5	Eicosanoid Metabolism	Unsaturated Fas
neoplasm	Prostaglandin H2	-4	Eicosanoid Metabolism	Unsaturated Fas
neoplasm	Sodium	-7	Taurine and hypotaurine metabolism	Amino acids
nephritis interstitial	1D-myo-Inositol 3,4-bisphosphate	-4	Inositol Phosphate Metabolism	Inositol
nephritis interstitial	1D-myo-Inositol 3-phosphate	-5	Inositol Phosphate Metabolism	Inositol
nephritis interstitial	1D-myo-Inositol 4-phosphate	-4	Inositol Phosphate Metabolism	Inositol
nephritis interstitial	D-Mannose 1-phosphate	4	Fructose and Mannose Metabolism	Glycosylation
nephritis interstitial	D-Xylose	-7	Chondroitin sulfate degradation	Glycosylation
nephritis interstitial	Melatonin	-4	Tryptophan metabolism	Amino acids
nephritis interstitial	Methylglyoxal	5	Pyruvate Metabolism	Central metabolism
nephritis interstitial	Nicotinamide adenine dinucleotide	6	Fatty acid elongation	Fas
nephritis interstitial	phytanic acid	-6	Fatty acid activation	Fas
nephritis interstitial	Prostaglandin D2	4	Eicosanoid Metabolism	Unsaturated Fas
nephritis interstitial	Ubiquinol-10	-5	Miscellaneous	Miscellaneous
nephrotic syndrome	1-alpha,24R,25-Trihydroxyvitamin D2	-4	Vitamin D	Vitamins
nephrotic syndrome	D-Proline	-5	Arginine and Proline Metabolism	Amino acids
nephrotic syndrome	D-Serine	-4	Transport, Extracellular	Transport
nephrotic syndrome	propionyl-carnitine	-5	Carnitine shuttle	Fas
nephrotic syndrome	Serotonin	-5	Transport, Extracellular	Transport
nephrotic syndrome	Sulfate	6	Keratan sulfate degradation	Glycosylation
nephrotic syndrome	tetracosahexaenoic acid, n-3	-4	Fatty acid activation	Fas
nervousness	deacylated-glycophosphatidylinositol (GPI)-anchored protein	5	Glycosylphosphatidylinositol (GPI)-anchor biosynthesis	Glycosylation
nervousness	D-Mannose 1-phosphate	4	Fructose and Mannose Metabolism	Glycosylation
nervousness	L-Homocysteine	4	Methionine Metabolism	Amino acids
nervousness	Phylloquinone	4	Transport, Extracellular	Transport
nervousness	Thymine	4	Pyrimidine Catabolism	Nucleotides
neuralgia	D-Mannose 1-phosphate	4	Fructose and Mannose Metabolism	Glycosylation
neuralgia	Dolichyl beta-D-glucosyl phosphate, human uterine homolog	6	N-Glycan Biosynthesis	Glycosylation
neuralgia	Methylamine	-4	Tyrosine metabolism	Amino acids
neuralgia	Phenylpyruvate	6	Phenylalanine metabolism	Amino acids
neuralgia	w-carboxy leukotriene B4	-5	Eicosanoid Metabolism	Unsaturated Fas
neuritis	(alpha-D-mannosyl)2-beta-D-mannosyl-diacetylchitobiosyldiphosphodolichol, human uterine homolog	-6	N-Glycan Biosynthesis	Glycosylation
neuritis	1-alpha,24R,25-Trihydroxyvitamin D2	-4	Vitamin D	Vitamins
neuritis	2,3,4,5-Tetrahydropyridine-2-carboxylate	5	Lysine Metabolism	Amino acids
neuritis	5-L-Glutamyl-L-alanine	4	Glutathione Metabolism	ROS
neuritis	Orotate	-4	Pyrimidine Biosynthesis	Nucleotides
neuritis	phytanic acid	8	Fatty acid activation	Fas
neuritis	Prostaglandin E1	4	Transport, Extracellular	Transport
neuritis	Urocanate	7	Histidine Metabolism	Amino acids
neuropathy	(N-acetyl-D-glucosaminyl-(alpha-D-mannosyl)2-beta-D-mannosyl-diacetylchitobiosyl)-L-asparagine (protein)	-5	N-Glycan Biosynthesis	Glycosylation
neuropathy	Ammonium	5	D-arg and D-orn metabolism	Amino acids
neuropathy	Hexadecanoate (n-C16:0)	5	Fatty Acid Metabolism	Fas
neuropathy	L-Tryptophan	-5	Transport, Extracellular	Transport
neuropathy	Methylamine	-7	Tyrosine metabolism	Amino acids
neuropathy	Phenylpyruvate	5	Phenylalanine metabolism	Amino acids
neuropathy	phosphatidyl glycerol phosphate (homo sapiens)	-5	Glycerophospholipid Metabolism	Lipids
neuropathy	Urea	5	Transport, Extracellular	Transport
neurosis	1-alpha,24R,25-Trihydroxyvitamin D2	-5	Vitamin D	Vitamins
neurosis	Ammonium	4	D-arg and D-orn metabolism	Amino acids
neurosis	Hexadecanoate (n-C16:0)	4	Fatty Acid Metabolism	Fas
neurosis	Oxaloacetate	-5	Alanine and Aspartate Metabolism	Amino acids
neurosis	Phenylpyruvate	9	Phenylalanine metabolism	Amino acids
neutropenia	(R)-5-Phosphomevalonate	-8	Cholesterol Metabolism	Steroids
neutropenia	D-Proline	-7	Arginine and Proline Metabolism	Amino acids
neutropenia	Ethanolamine phosphate	6	Glycerophospholipid Metabolism	Lipids
neutropenia	H+	4	Fatty acid oxidation	Unsaturated Fas
neutropenia	L-Tyrosine	4	Transport, Extracellular	Transport
neutropenia	phosphatidylethanolamine (homo sapiens)	5	Glycerophospholipid Metabolism	Lipids
neutropenia	Prostaglandin F2alpha	-6	Eicosanoid Metabolism	Unsaturated Fas
neutropenia	Sedoheptulose 7-phosphate	5	Pentose Phosphate Pathway	Central metabolism
nightmares	(N-acetyl-D-glucosaminyl-(alpha-D-mannosyl)2-beta-D-mannosyl-diacetylchitobiosyl)-L-asparagine (protein)	-5	N-Glycan Biosynthesis	Glycosylation
nightmares	1D-myo-Inositol 4-phosphate	-4	Inositol Phosphate Metabolism	Inositol
nightmares	androstanedione	4	Steroid Metabolism	Steroids
nightmares	Dehydroepiandrosterone sulfate	4	Steroid Metabolism	Steroids
nightmares	Formyl-N-acetyl-5-methoxykynurenamine	-4	Demand	Transport
nightmares	Malonate semialdehyde	-6	Demand	Transport
nocturia	Choline phosphate	-6	Glycerophospholipid Metabolism	Lipids
nocturia	lignocericyl coenzyme A	6	Carnitine shuttle	Fas
nocturia	N-Acetyl-D-glucosamine	8	Aminosugar Metabolism	Glycosylation
nocturia	w-carboxy leukotriene B4	-5	Eicosanoid Metabolism	Unsaturated Fas
nystagmus	beta-D-Mannosyldiacetylchitobiosyldiphosphodolichol, human liver homolog	4	N-Glycan Biosynthesis	Glycosylation
nystagmus	Formyl-N-acetyl-5-methoxykynurenamine	-7	Demand	Transport
nystagmus	Glycerol	4	Glycerophospholipid Metabolism	Lipids
nystagmus	Isopentenyl diphosphate	-4	Cholesterol Metabolism	Steroids
nystagmus	Sodium	-4	Taurine and hypotaurine metabolism	Amino acids
nystagmus	Ubiquinol-10	-4	Miscellaneous	Miscellaneous
optic neuritis	beta-D-Mannosyldiacetylchitobiosyldiphosphodolichol, human uterine homolog	4	N-Glycan Biosynthesis	Glycosylation
optic neuritis	fatty acid 11-cis-retinol	-5	Vitamin A Metabolism	Vitamins
optic neuritis	Galactitol	-4	Galactose metabolism	Glycosylation
optic neuritis	Oxidized glutathione	4	Ascorbate and Aldarate Metabolism	Vitamins
optic neuritis	Sulfate	-5	Keratan sulfate degradation	Glycosylation
oral moniliasis	1-alpha,24R,25-Trihydroxyvitamin D2	7	Vitamin D	Vitamins
oral moniliasis	1D-myo-Inositol 1,4-bisphosphate	5	Inositol Phosphate Metabolism	Inositol
oral moniliasis	2,3,4,5-Tetrahydropyridine-2-carboxylate	-5	Lysine Metabolism	Amino acids
oral moniliasis	Adenosine 3,5-bisphosphate	6	Chondroitin / heparan sulfate biosynthesis	Glycosylation
oral moniliasis	androstanedione	-4	Steroid Metabolism	Steroids
oral moniliasis	D-Mannose 1-phosphate	5	Fructose and Mannose Metabolism	Glycosylation
oral moniliasis	D-Proline	-5	Arginine and Proline Metabolism	Amino acids
oral moniliasis	hydroxylated taxol	4	CYP Metabolism	Unsaturated Fas
oral moniliasis	Nicotinamide adenine dinucleotide	-4	Fatty acid elongation	Fas
oral moniliasis	Prostaglandin F2alpha	-4	Eicosanoid Metabolism	Unsaturated Fas
oral moniliasis	Prostaglandin F2alpha	-4	Eicosanoid Metabolism	Unsaturated Fas
osteoporosis	1-alpha,24R,25-Trihydroxyvitamin D2	-4	Vitamin D	Vitamins
osteoporosis	D-Glucosamine	-5	Aminosugar Metabolism	Glycosylation
osteoporosis	Dopaquinone	-4	Tyrosine metabolism	Amino acids
osteoporosis	L-Proline	4	Arginine and Proline Metabolism	Amino acids
osteoporosis	L-Proline	4	Arginine and Proline Metabolism	Amino acids
osteoporosis	Nicotinamide	-4	NAD Metabolism	Vitamins
osteoporosis	Phosphate	9	Cholesterol Metabolism	Steroids
otitis media	1-alpha,24R,25-Trihydroxyvitamin D2	-6	Vitamin D	Vitamins
otitis media	4-Methyl-2-oxopentanoate	-4	Transport, Mitochondrial	Transport
otitis media	Biocytin	-4	Biotin Metabolism	Vitamins
otitis media	Prostaglandin E2	4	Eicosanoid Metabolism	Unsaturated Fas
pain	1D-myo-Inositol 4-phosphate	-6	Inositol Phosphate Metabolism	Inositol
pain	Hexadecanal	-4	Sphingolipid Metabolism	Lipids
pain	Imidazole-4-acetaldehyde	-5	Histidine Metabolism	Amino acids
pain	omega hydroxy tetradecanoate (n-C14:0)	-4	CYP Metabolism	Unsaturated Fas
pain	Oxalate	7	Glyoxylate and Dicarboxylate Metabolism	Central metabolism
pain	Phylloquinone	-7	Transport, Extracellular	Transport
pain	phytanic acid	-8	Fatty acid activation	Fas
palpitations	2,4 dihydroxy nitrophenol	-4	CYP Metabolism	Unsaturated Fas
palpitations	3,4-Dihydroxymandelate	-4	Tyrosine metabolism	Amino acids
palpitations	4 hydroxy retinoic acid	-5	Transport, Nuclear	Transport
palpitations	Dehydroepiandrosterone sulfate	5	Steroid Metabolism	Steroids
palpitations	Estrone 3-sulfate	4	Steroid Metabolism	Steroids
palpitations	glycogen, structure 3 (glycogenin-7[1,4-Glc])	4	Starch and Sucrose Metabolism	Glycogen
palpitations	N,N-Dimethylglycine	4	Glycine, Serine, and Threonine Metabolism	Amino acids
palpitations	phosphorylase-limit dextrin (glycogenin-1,6{4[1,4-Glc], 4[1,4-Glc]})	5	Starch and Sucrose Metabolism	Glycogen
palpitations	Squalene	-4	Cholesterol Metabolism	Steroids
pancreatitis	(N-acetyl-D-glucosaminyl-(alpha-D-mannosyl)2-beta-D-mannosyl-diacetylchitobiosyl)-L-asparagine (protein)	-4	N-Glycan Biosynthesis	Glycosylation
pancreatitis	glycogen, structure 3 (glycogenin-7[1,4-Glc])	5	Starch and Sucrose Metabolism	Glycogen
pancreatitis	N4-Acetylaminobutanal	-6	Arginine and Proline Metabolism	Amino acids
pancreatitis	N-Formylanthranilate	-4	Demand	Transport
pancytopenia	alpha-D-Galactose 1-phosphate	-6	Galactose metabolism	Glycosylation
pancytopenia	Isopentenyl diphosphate	-5	Cholesterol Metabolism	Steroids
pancytopenia	keratan sulfate I, degradation product 1	4	Keratan sulfate degradation	Glycosylation
pancytopenia	Oxidized glutathione	4	Ascorbate and Aldarate Metabolism	Vitamins
pancytopenia	Triiodothyronine sulfate	4	Transport, Extracellular	Transport
pancytopenia	Urocanate	4	Histidine Metabolism	Amino acids
paralytic ileus	L-Threonate	4	Ascorbate and Aldarate Metabolism	Vitamins
paralytic ileus	Phosphoenolpyruvate	5	Glycolysis/Gluconeogenesis	Central metabolism
paralytic ileus	phytanic acid	-6	Fatty acid activation	Fas
paralytic ileus	Thiamin	4	Thiamine Metabolism	Vitamins
paralytic ileus	Thiamin monophosphate	-4	Thiamine Metabolism	Vitamins
paralytic ileus	Thiocyanate	8	Cysteine Metabolism	Amino acids
paresthesia	Acetylcholine	4	Glycerophospholipid Metabolism	Lipids
paresthesia	D-Xylose	-5	Chondroitin sulfate degradation	Glycosylation
paresthesia	Flavin adenine dinucleotide oxidized	-6	Bile Acid Biosynthesis	Steroids
paresthesia	Oxalate	5	Glyoxylate and Dicarboxylate Metabolism	Central metabolism
paresthesia	potassium	-4	Transport, Extracellular	Transport
parkinsonism	1D-myo-Inositol 3,4-bisphosphate	7	Inositol Phosphate Metabolism	Inositol
parkinsonism	Choline phosphate	5	Glycerophospholipid Metabolism	Lipids
parkinsonism	D-Xylose	-5	Chondroitin sulfate degradation	Glycosylation
parkinsonism	L-Homocysteine	5	Methionine Metabolism	Amino acids
parkinsonism	Melatonin	-4	Tryptophan metabolism	Amino acids
parkinsonism	Prostaglandin E1	-4	Transport, Extracellular	Transport
parkinsonism	Sodium	-4	Taurine and hypotaurine metabolism	Amino acids
pelvic pain	D-Glucosamine	-4	Aminosugar Metabolism	Glycosylation
pelvic pain	D-Proline	4	Arginine and Proline Metabolism	Amino acids
pelvic pain	Oxalate	5	Glyoxylate and Dicarboxylate Metabolism	Central metabolism
pelvic pain	propionyl-carnitine	4	Carnitine shuttle	Fas
pelvic pain	Pyridoxamine	5	Vitamin B6 Metabolism	Vitamins
pelvic pain	Urea	-5	Transport, Extracellular	Transport
peptic ulceration	(alpha-D-mannosyl)6-beta-D-mannosyl-diacetylchitobiosyl-L-asparagine (protein)	4	N-Glycan Biosynthesis	Glycosylation
peptic ulceration	1-alpha,24R,25-Trihydroxyvitamin D2	-7	Vitamin D	Vitamins
peptic ulceration	D-Xylose	8	Chondroitin sulfate degradation	Glycosylation
peptic ulceration	Indole-3-acetaldehyde	-5	Tryptophan metabolism	Amino acids
peptic ulceration	Pyridoxamine 5-phosphate	-4	Transport, Mitochondrial	Transport
peptic ulceration	Sulfate	10	Keratan sulfate degradation	Glycosylation
peptic ulceration	Thiamine diphosphate	-4	Demand	Transport
peptic ulceration	Thiocysteine	-4	Cysteine Metabolism	Amino acids
pericarditis	2-keto-3-deoxy-D-glycero-D-galactononic acid 9-phosphate	4	Aminosugar Metabolism	Glycosylation
pericarditis	D-Tagatose 1-phosphate	-6	Galactose metabolism	Glycosylation
pericarditis	L-Malate	4	Transport, Mitochondrial	Transport
pericarditis	Prostaglandin F2alpha	-4	Eicosanoid Metabolism	Unsaturated Fas
pericarditis	Quinolinate	-5	Demand	Transport
pericarditis	Sedoheptulose 7-phosphate	5	Pentose Phosphate Pathway	Central metabolism
periodontal abscess	1D-myo-Inositol 4-phosphate	4	Inositol Phosphate Metabolism	Inositol
periodontal abscess	Biocytin	-4	Biotin Metabolism	Vitamins
periodontal abscess	D-Glucosamine	-5	Aminosugar Metabolism	Glycosylation
periodontal abscess	Oxalate	6	Glyoxylate and Dicarboxylate Metabolism	Central metabolism
periodontal abscess	Prostaglandin D2	-4	Eicosanoid Metabolism	Unsaturated Fas
periodontal abscess	Sodium	-4	Taurine and hypotaurine metabolism	Amino acids
periodontal abscess	Squalene	-4	Cholesterol Metabolism	Steroids
periodontal abscess	Xylitol	-4	Pentose and Glucuronate Interconversions	Central metabolism
peripheral nervous system disorders	D-Proline	8	Arginine and Proline Metabolism	Amino acids
peripheral nervous system disorders	Fe2+	6	Heme Biosynthesis	Heme
peripheral nervous system disorders	hydroxylated ebastine	-5	CYP Metabolism	Unsaturated Fas
peripheral nervous system disorders	myo-Inositol hexakisphosphate	-4	Inositol Phosphate Metabolism	Inositol
peripheral nervous system disorders	N-Acetyl-D-glucosamine	8	Aminosugar Metabolism	Glycosylation
personality disorder	9-cis-retinol	6	Vitamin A Metabolism	Vitamins
personality disorder	Xanthosine 5-phosphate	5	Nucleotides	Nucleotides
petechiae	(alpha-D-mannosyl)2-beta-D-mannosyl-N-acetylglucosamine	4	N-Glycan Degradation	Glycosylation
petechiae	1D-myo-Inositol 4-phosphate	4	Inositol Phosphate Metabolism	Inositol
petechiae	Biocytin	-5	Biotin Metabolism	Vitamins
petechiae	D-Glucosamine	-6	Aminosugar Metabolism	Glycosylation
petechiae	Glycerol	5	Glycerophospholipid Metabolism	Lipids
petechiae	Imidazole-4-acetate	5	Demand	Transport
petechiae	Lanosterol	-4	Cholesterol Metabolism	Steroids
petechiae	L-Tyrosine	-5	Transport, Extracellular	Transport
petechiae	naphthalene epoxide	-4	CYP Metabolism	Unsaturated Fas
petechiae	Sodium	-4	Taurine and hypotaurine metabolism	Amino acids
pharyngitis	2,6 dimethylheptanoyl-CoA	4	Carnitine shuttle	Fas
pharyngitis	Flavin adenine dinucleotide reduced	-7	Arginine and Proline Metabolism	Amino acids
pharyngitis	L-Tryptophan	4	Transport, Extracellular	Transport
pharyngitis	omega hydroxy tetradecanoate (n-C14:0)	-5	CYP Metabolism	Unsaturated Fas
pharyngitis	Oxalate	4	Glyoxylate and Dicarboxylate Metabolism	Central metabolism
pharyngitis	primed glycogenin (glycogenin-8[1,4-Glc])	5	Starch and Sucrose Metabolism	Glycogen
pharyngitis	Serotonin	-9	Transport, Extracellular	Transport
pharyngitis	timnodonyl coenzyme A	-4	Fatty acid elongation	Fas
phlebitis	D-Galactose	4	Keratan sulfate degradation	Glycosylation
phlebitis	Prostaglandin F2alpha	-4	Eicosanoid Metabolism	Unsaturated Fas
phlebitis	Protoporphyrinogen IX	-4	Heme Biosynthesis	Heme
phlebitis	Sarcosine	4	Glycine, Serine, and Threonine Metabolism	Amino acids
phlebitis	Thiocyanate	-4	Cysteine Metabolism	Amino acids
photophobia	D-Xylulose 1-phosphate	-6	Glyoxylate and Dicarboxylate Metabolism	Central metabolism
photophobia	hydroxy coumarin	-4	CYP Metabolism	Unsaturated Fas
photophobia	N-Acetyl-D-glucosamine	8	Aminosugar Metabolism	Glycosylation
photophobia	propionyl-carnitine	4	Carnitine shuttle	Fas
photosensitivity	(R)-Pantothenate	-4	CoA Biosynthesis	Vitamins
photosensitivity	1 acyl phosphoglycerol	7	Missing	Missing
photosensitivity	2,4 dihydroxy nitrophenol	-5	CYP Metabolism	Unsaturated Fas
photosensitivity	ADPribose 2-phosphate	-6	NAD Metabolism	Vitamins
photosensitivity	D-Xylose	-5	Chondroitin sulfate degradation	Glycosylation
photosensitivity	Ethanolamine phosphate	5	Glycerophospholipid Metabolism	Lipids
photosensitivity	Lipoate	-4	Transport, Extracellular	Transport
photosensitivity	N-Ribosylnicotinamide	4	NAD Metabolism	Vitamins
photosensitivity	Prostaglandin E2	4	Eicosanoid Metabolism	Unsaturated Fas
photosensitivity	Ubiquinol-10	-5	Miscellaneous	Miscellaneous
pleural effusions	4-Pyridoxate	4	Transport, Extracellular	Transport
pleural effusions	D-Fructose 1-phosphate	-7	Fructose and Mannose Metabolism	Glycosylation
pleural effusions	Sedoheptulose 7-phosphate	10	Pentose Phosphate Pathway	Central metabolism
pleural effusions	Thiocyanate	6	Cysteine Metabolism	Amino acids
pleural effusions	Ubiquinol-10	-8	Miscellaneous	Miscellaneous
pneumonia	1-alpha,24R,25-Trihydroxyvitamin D2	-10	Vitamin D	Vitamins
pneumonia	Biocytin	-6	Biotin Metabolism	Vitamins
pneumonia	Hydroxypyruvate	4	Glycine, Serine, and Threonine Metabolism	Amino acids
pneumonia	L-Threonate	-6	Ascorbate and Aldarate Metabolism	Vitamins
pneumonia	Prostaglandin D2	-5	Eicosanoid Metabolism	Unsaturated Fas
pneumonia	Prostaglandin E2	4	Eicosanoid Metabolism	Unsaturated Fas
pneumonia	Succinate	4	Arginine and Proline Metabolism	Amino acids
polycystic ovary disease	(alpha-D-mannosyl)6-beta-D-mannosyl-diacetylchitobiosyl-L-asparagine (protein)	6	N-Glycan Biosynthesis	Glycosylation
polycystic ovary disease	Biocytin	-4	Biotin Metabolism	Vitamins
polycystic ovary disease	Calcium	4	Transport, Extracellular	Transport
polycystic ovary disease	Choline phosphate	4	Glycerophospholipid Metabolism	Lipids
polycystic ovary disease	Formyl-N-acetyl-5-methoxykynurenamine	-6	Demand	Transport
polycystic ovary disease	Oxalate	8	Glyoxylate and Dicarboxylate Metabolism	Central metabolism
polycystic ovary disease	Prostaglandin D2	-4	Eicosanoid Metabolism	Unsaturated Fas
polyuria	1-alpha,24R,25-Trihydroxyvitamin D2	-4	Vitamin D	Vitamins
polyuria	Phenylpyruvate	5	Phenylalanine metabolism	Amino acids
polyuria	Ubiquinol-10	-5	Miscellaneous	Miscellaneous
polyuria	Urea	5	Transport, Extracellular	Transport
porphyria	de-Fuc, reducing GlcNAc removed, de-Sia, de-Gal form of PA6 (w/o peptide linkage)	-5	N-Glycan Degradation	Glycosylation
porphyria	D-Xylose	4	Chondroitin sulfate degradation	Glycosylation
porphyria	Hexadecanal	5	Sphingolipid Metabolism	Lipids
porphyria	Hexadecanoate (n-C16:0)	4	Fatty Acid Metabolism	Fas
porphyria	Oxalate	5	Glyoxylate and Dicarboxylate Metabolism	Central metabolism
porphyria	potassium	-4	Transport, Extracellular	Transport
porphyria	retinoyl glucuronide	4	Transport, Endoplasmic Reticular	Missing
postural hypotension	2,4 dihydroxy nitrophenol	-7	CYP Metabolism	Unsaturated Fas
postural hypotension	beta-1,4-mannose-N-acetylglucosamine	4	N-Glycan Degradation	Glycosylation
postural hypotension	Calcium	4	Transport, Extracellular	Transport
postural hypotension	glycogen, structure 3 (glycogenin-7[1,4-Glc])	6	Starch and Sucrose Metabolism	Glycogen
postural hypotension	Isopentenyl diphosphate	-5	Cholesterol Metabolism	Steroids
postural hypotension	phytanic acid	5	Fatty acid activation	Fas
postural hypotension	potassium	-4	Transport, Extracellular	Transport
postural hypotension	Prostaglandin E2	5	Eicosanoid Metabolism	Unsaturated Fas
priapism	Choline phosphate	-4	Glycerophospholipid Metabolism	Lipids
priapism	Choline phosphate	-4	Glycerophospholipid Metabolism	Lipids
priapism	Dehydroepiandrosterone sulfate	4	Steroid Metabolism	Steroids
priapism	Nicotinamide adenine dinucleotide	7	Fatty acid elongation	Fas
priapism	Selenate	4	Selenoamino acid metabolism	Amino acids
pruritus	1-alkyl 2-lysoglycerol 3-phosphocholine	7	Glycerophospholipid Metabolism	Lipids
pruritus	alpha-D-Galactose 1-phosphate	6	Galactose metabolism	Glycosylation
pruritus	D-Glucosamine	-7	Aminosugar Metabolism	Glycosylation
pruritus	D-Tagatose 1-phosphate	5	Galactose metabolism	Glycosylation
pruritus	Oxalate	9	Glyoxylate and Dicarboxylate Metabolism	Central metabolism
pruritus	Prostaglandin E1	-9	Transport, Extracellular	Transport
pruritus	Sodium	-6	Taurine and hypotaurine metabolism	Amino acids
pruritus	Sulfate derivative of norepinephrine	-4	Transport, Extracellular	Transport
pruritus ani	1D-myo-Inositol 1,4-bisphosphate	-5	Inositol Phosphate Metabolism	Inositol
pruritus ani	1D-myo-Inositol 3,4-bisphosphate	5	Inositol Phosphate Metabolism	Inositol
pruritus ani	24R,25-Dihyoxyvitamin D2	5	Transport, Extracellular	Transport
pruritus ani	Deamino-NAD+	-5	NAD Metabolism	Vitamins
pruritus ani	D-Mannose 1-phosphate	5	Fructose and Mannose Metabolism	Glycosylation
pruritus ani	D-Mannose 6-phosphate	6	Fructose and Mannose Metabolism	Glycosylation
pruritus ani	D-Xylose	7	Chondroitin sulfate degradation	Glycosylation
pruritus ani	Hexadecanal	4	Sphingolipid Metabolism	Lipids
pruritus ani	peptide sans lysine	5	Lysine Metabolism	Amino acids
pruritus ani	Protein N6,N6-dimethyl-L-lysine	5	Lysine Metabolism	Amino acids
pseudomembranous colitis	5,10-Methenyltetrahydrofolate	4	Folate Metabolism	Vitamins
pseudomembranous colitis	epiandrosterone	-4	Steroid Metabolism	Steroids
pseudomembranous colitis	Hydrogen peroxide	4	Fatty acid oxidation	Unsaturated Fas
pseudomembranous colitis	L-Tryptophan	-5	Transport, Extracellular	Transport
pseudomembranous colitis	naphthalene epoxide	4	CYP Metabolism	Unsaturated Fas
pseudomembranous colitis	Propanoyl-CoA	-5	Bile Acid Biosynthesis	Steroids
pseudomembranous colitis	Prostaglandin E1	-7	Transport, Extracellular	Transport
pseudomembranous colitis	Urea	5	Transport, Extracellular	Transport
psoriasis	(R)-5-Diphosphomevalonate	-6	Cholesterol Metabolism	Steroids
psoriasis	D-Mannose 6-phosphate	5	Fructose and Mannose Metabolism	Glycosylation
psoriasis	Prostaglandin E2	4	Eicosanoid Metabolism	Unsaturated Fas
psoriasis	Ubiquinol-10	-4	Miscellaneous	Miscellaneous
psychosis	(alpha-D-mannosyl)6-beta-D-mannosyl-diacetylchitobiosyl-L-asparagine (protein)	5	N-Glycan Biosynthesis	Glycosylation
psychosis	2,4 dihydroxy nitrophenol	-6	CYP Metabolism	Unsaturated Fas
psychosis	Biocytin	-5	Biotin Metabolism	Vitamins
psychosis	Biocytin	-4	Biotin Metabolism	Vitamins
psychosis	Lipoate	-4	Transport, Extracellular	Transport
psychosis	Sodium	-5	Taurine and hypotaurine metabolism	Amino acids
psychosis	Ubiquinol-10	-4	Miscellaneous	Miscellaneous
pulmonary edema	de-Fuc, reducing GlcNAc removed form of PA6 (w/o peptide linkage)	4	N-Glycan Degradation	Glycosylation
pulmonary edema	delta1-Piperideine-2-carboxylate	-5	Lysine Metabolism	Amino acids
pulmonary edema	D-Galactose	-4	Keratan sulfate degradation	Glycosylation
pulmonary edema	FMN	8	Riboflavin Metabolism	Vitamins
pulmonary edema	Galactitol	-4	Galactose metabolism	Glycosylation
pulmonary edema	Homogentisate	-7	Tyrosine metabolism	Amino acids
pulmonary edema	hydroxy nifedipine	7	CYP Metabolism	Unsaturated Fas
pulmonary edema	L-Threonate	-10	Ascorbate and Aldarate Metabolism	Vitamins
pulmonary edema	Nicotinamide adenine dinucleotide	7	Fatty acid elongation	Fas
[truncated: 422 more rows]

## Sheet: DISLoDGED Nutrient Mapping
DISLoDGED Pathway (Metabolite Production Pathway)	nutrient	Included
Lipoate	alpha-lipoic acid	1	alpha-lipoic acid
2-keto-3-deoxy-D-glycero-D-galactononic acid 9-phosphate	alternate sugar metabolism	0	alternate sugar metabolism
D-Mannose	alternate sugar metabolism	0	alternate sugar metabolism
D-Mannose 1-phosphate	alternate sugar metabolism	0	alternate sugar metabolism
D-Mannose 6-phosphate	alternate sugar metabolism	0	alternate sugar metabolism
D-Glucuronate	alternate sugar metabolism	0	alternate sugar metabolism
D-Tagatose 1-phosphate	alternate sugar metabolism	0	alternate sugar metabolism
D-Xylose	alternate sugar metabolism	0	alternate sugar metabolism
D-Xylulose	alternate sugar metabolism	0	alternate sugar metabolism
D-Xylulose 1-phosphate	alternate sugar metabolism	0	alternate sugar metabolism
L-Fucose 1-phosphate	alternate sugar metabolism	0	alternate sugar metabolism
alpha-D-Galactose 1-phosphate	alternate sugar metabolism	0	alternate sugar metabolism
D-Galactose	alternate sugar metabolism	0	alternate sugar metabolism
Xylitol	alternate sugar metabolism	0	alternate sugar metabolism
N-Acetylneuraminate 9-phosphate	alternate sugar metabolism	0	alternate sugar metabolism
12-Hydroperoxyeicosa-5,8,10,14-tetraenoate	arachodinate	1	arachidonate
12R-Hydroperoxyeicosatetraenoate	arachodinate	1	arachidonate
15-Hydroperoxyeicosatetraenoic acid	arachodinate	1	arachidonate
18 hydroxy arachidonic acid	arachodinate	1	arachidonate
Leukotriene A4	arachodinate	1	arachidonate
Leukotriene C4	arachodinate	1	arachidonate
Leukotriene D4	arachodinate	1	arachidonate
leukotriene E4	arachodinate	1	arachidonate
leukotriene F4	arachodinate	1	arachidonate
Prostaglandin D2	arachodinate	1	arachidonate
Prostaglandin E1	arachodinate	1	arachidonate
Prostaglandin E2	arachodinate	1	arachidonate
Prostaglandin F2alpha	arachodinate	1	arachidonate
Prostaglandin H2	arachodinate	1	arachidonate
Prostaglandin I2	arachodinate	1	arachidonate
eicosatetranoyl coenzyme A	arachodinate	1	arachidonate
w-carboxy leukotriene B4	arachodinate	1	arachidonate
w-hydroxyl arachidonic acid	arachodinate	1	arachidonate
w-hydroxyl leukotriene B4	arachodinate	1	arachidonate
tetracosahexaenoic acid, n-3	arachodinate	1	arachidonate
tetracosapentaenoyl coenzyme A, n-6	arachodinate	1	arachidonate
tetracosatetraenoyl coenzyme A	arachodinate	1	arachidonate
Thromboxane A2	arachodinate	1	arachidonate
L-Ascorbate	ascorbic acid (vitamin c)	1	ascorbic acid
L-Threonate	ascorbic acid (vitamin c)	1	ascorbic acid
L-lyxonate	ascorbic acid (vitamin c)	1	ascorbic acid
Oxalate	ascorbic acid (vitamin c)	1	ascorbic acid
L-Gulonate	ascorbic acid (vitamin c)	1	ascorbic acid
L-Aspartate	aspartates	1	aspartates
D-Aspartate	aspartates	1	aspartates
Glycine betaine	betaine hydrochloride	1	betaine hydrochloride
Biocytin	biotin (vitamin h, vitamin b7, coenzyme R)	1	biotin
2-Methyl-3-oxopropanoate	branched-chain amino acids	1	branched-chain amino acids
3-Methyl-2-oxobutanoate	branched-chain amino acids	1	branched-chain amino acids
4-Methyl-2-oxopentanoate	branched-chain amino acids	1	branched-chain amino acids
L-Valine	branched-chain amino acids	1	branched-chain amino acids
L-Isoleucine	branched-chain amino acids	1	branched-chain amino acids
Calcium	calcium	1	calcium
3-Phospho-D-glyceroyl phosphate	central metabolism	0	central metabolism
5-Phospho-alpha-D-ribose 1-diphosphate	central metabolism	0	central metabolism
Acetaldehyde	central metabolism	0	central metabolism
D-Glucose 1-phosphate	central metabolism	0	central metabolism
D-Glucose 6-phosphate	central metabolism	0	central metabolism
D-Lactate	central metabolism	0	central metabolism
D-Lactaldehyde	central metabolism	0	central metabolism
D-Ribulose 5-phosphate	central metabolism	0	central metabolism
L-Lactate	central metabolism	0	central metabolism
D-Fructose 1-phosphate	central metabolism	0	central metabolism
D-Fructose 2,6-bisphosphate	central metabolism	0	central metabolism
L-Malate	central metabolism	0	central metabolism
Phosphoenolpyruvate	central metabolism	0	central metabolism
Succinate	central metabolism	0	central metabolism
Sedoheptulose 7-phosphate	central metabolism	0	central metabolism
Oxaloacetate	central metabolism	0	central metabolism
Dihydroxyacetone phosphate	central metabolism	0	central metabolism
Choline phosphate	choline	1	choline
1-alkyl 2-lysoglycerol 3-phosphocholine	choline	1	choline
Acetylcholine	choline	1	choline
alpha-D-mannosyl-beta-D-mannosyl-diacylchitobiosyldiphosphodolichol, human liver homolog	choline	1	choline
beta-D-Mannosyldiacetylchitobiosyldiphosphodolichol, human liver homolog	choline	1	choline
beta-D-Mannosyldiacetylchitobiosyldiphosphodolichol, human uterine homolog	choline	1	choline
sn-Glycero-3-phosphocholine	choline	1	choline
Ubiquinol-10	coenzyme Q-10	1	coenzyme Q-10
Dolichol phosphate, human liver homolog	dolichol	0	dolichol
Dolichol phosphate, human uterine homolog	dolichol	0	dolichol
Dolichyl beta-D-glucosyl phosphate, human uterine homolog	dolichol	0	dolichol
Dolichyl phosphate D-mannose, human liver homolog	dolichol	0	dolichol
Dolichyl phosphate D-mannose, human uterine homolog	dolichol	0	dolichol
N-Acetyl-D-glucosaminyldiphosphodolichol, human liver homolog	dolichol	0	dolichol
N-Acetyl-D-glucosaminyldiphosphodolichol, human uterine homolog	dolichol	0	dolichol
2-Carboxy-2,3-dihydro-5,6-dihydroxyindole	dopamine/norepinephrine	0	dopamine
3,4-Dihydroxy-L-phenylalanine	dopamine/norepinephrine	0	dopamine
3,4-Dihydroxymandelate	dopamine/norepinephrine	0	dopamine
5,6-Dihydroxyindole-2-carboxylate	dopamine/norepinephrine	0	dopamine
Dopaquinone	dopamine/norepinephrine	0	dopamine
L-Dopachrome	dopamine/norepinephrine	0	dopamine
Norepinephrine	dopamine/norepinephrine	0	dopamine
keratan sulfate I, degradation product 1	ECM	0	ECM
keratan sulfate II (core 2-linked), degradation product 1	ECM	0	ECM
keratan sulfate II (core 4-linked), degradation product 1	ECM	0	ECM
hyaluronan biosynthesis, precursor 1	ECM	0	ECM
10-formyltetrahydrofolate-[Glu](6)	folic acid (vitamin b9)	1	folic acid
5,10-Methenyltetrahydrofolate	folic acid (vitamin b9)	1	folic acid
5,10-Methylenetetrahydrofolate	folic acid (vitamin b9)	1	folic acid
Folate	folic acid (vitamin b9)	1	folic acid
2,6 dimethylheptanoyl-CoA	generic fatty acid and coa forms	0	generic fatty acid and coa forms
Butanoyl-CoA	generic fatty acid and coa forms	0	generic fatty acid and coa forms
Phenylacetyl-CoA	generic fatty acid and coa forms	0	generic fatty acid and coa forms
pristanoyl coa	generic fatty acid and coa forms	0	generic fatty acid and coa forms
Propanoyl-CoA	generic fatty acid and coa forms	0	generic fatty acid and coa forms
stearidonyl coenzyme A	generic fatty acid and coa forms	0	generic fatty acid and coa forms
gamma-linolenoyl-CoA	generic fatty acid and coa forms	0	generic fatty acid and coa forms
dihomo-gamma-linolenyl coenzyme A	generic fatty acid and coa forms	0	generic fatty acid and coa forms
lignocericyl coenzyme A	generic fatty acid and coa forms	0	generic fatty acid and coa forms
lignoceric acid	generic fatty acid and coa forms	0	generic fatty acid and coa forms
Hexadecanoate (n-C16:0)	generic fatty acid and coa forms	0	generic fatty acid and coa forms
Hexadecanal	generic fatty acid and coa forms	0	generic fatty acid and coa forms
omega hydroxy tetradecanoate (n-C14:0)	generic fatty acid and coa forms	0	generic fatty acid and coa forms
nervonyl coenzyme A	generic fatty acid and coa forms	0	generic fatty acid and coa forms
timnodonyl coenzyme A	generic fatty acid and coa forms	0	generic fatty acid and coa forms
phytanic acid	generic fatty acid and coa forms	0	generic fatty acid and coa forms
5-L-Glutamyl-L-alanine	glutathione (and n-acetyl cysteine)	1	#N/A
5-Oxoproline	glutathione (and n-acetyl cysteine)	1	#N/A
Oxidized glutathione	glutathione (and n-acetyl cysteine)	1	#N/A
gamma-L-Glutamyl-L-cysteine	glutathione (and n-acetyl cysteine)	1	#N/A
Cys-Gly	glutathione (and n-acetyl cysteine)	1	#N/A
phosphatidic acid (homo sapiens)	other phospholipid-related things	0	phospholipids, other
phosphatidyl glycerol phosphate (homo sapiens)	other phospholipid-related things	0	phospholipids, other
phosphatidylethanolamine (homo sapiens)	other phospholipid-related things	0	phospholipids, other
phosphatidylinositol-3,4-bisphosphate (Homo sapiens)	other phospholipid-related things	0	phospholipids, other
diacylglycerol (homo sapiens)	other phospholipid-related things	0	phospholipids, other
Ethanolamine phosphate	other phospholipid-related things	0	phospholipids, other
Farnesyl diphosphate	other phospholipid-related things	0	phospholipids, other
Geranyl diphosphate	other phospholipid-related things	0	phospholipids, other
monoacylglycerol 2 (homo sapiens)	other phospholipid-related things	0	phospholipids, other
Sphingosine 1-phosphate	other phospholipid-related things	0	phospholipids, other
Glycine	glycine	1	glycine
Sarcosine	glycine	1	glycine
glycogen, structure 1 (glycogenin-11[1,4-Glc])	glycogen	0	glycogen
glycogen, structure 3 (glycogenin-7[1,4-Glc])	glycogen	0	glycogen
primed glycogenin (glycogenin-8[1,4-Glc])	glycogen	0	glycogen
phosphorylase-limit dextrin (glycogenin-1,6{4[1,4-Glc], 4[1,4-Glc]})	glycogen	0	glycogen
reducing GlcNAc removed form of n2m2nmasn (w/o peptide)	glycosylation	0	glycosylation
n2m2nmasn (w/o peptide linkage)	glycosylation	0	glycosylation
UDP-D-xylose	glycosylation	0	glycosylation
de-Fuc form of PA6	glycosylation	0	glycosylation
de-Fuc form of PA6 (w/o peptide linkage)	glycosylation	0	glycosylation
de-Fuc, reducing GlcNAc removed form of PA6 (w/o peptide linkage)	glycosylation	0	glycosylation
de-Fuc, reducing GlcNAc removed, de-Sia, de-Gal form of PA6 (w/o peptide linkage)	glycosylation	0	glycosylation
beta-1,4-mannose-N-acetylglucosamine	glycosylation	0	glycosylation
Protoheme	heme	0	heme
Protoporphyrinogen IX	heme	0	heme
Histamine	histidine	1	histidine
Urocanate	histidine	1	histidine
N-Methylhistamine	histidine	1	histidine
Imidazole-4-acetaldehyde	histidine	1	histidine
Imidazole-4-acetate	histidine	1	histidine
N-Formimidoyl-L-glutamate	histidine	1	histidine
1D-myo-Inositol 1,3,4,5-tetrakisphosphate	inositol	1	inositol
1D-myo-Inositol 1,3,4,6-tetrakisphosphate	inositol	1	inositol
1D-myo-Inositol 1,3,4-trisphosphate	inositol	1	inositol
1D-myo-Inositol 1,4,5,6-tetrakisphosphate	inositol	1	inositol
1D-myo-Inositol 1,4,5-trisphosphate	inositol	1	inositol
1D-myo-Inositol 1,4-bisphosphate	inositol	1	inositol
1D-myo-Inositol 1-phosphate	inositol	1	inositol
1D-myo-Inositol 3,4-bisphosphate	inositol	1	inositol
1D-myo-Inositol 3-phosphate	inositol	1	inositol
1D-myo-Inositol 4-phosphate	inositol	1	inositol
myo-Inositol	inositol	1	inositol
myo-Inositol hexakisphosphate	inositol	1	inositol
Triiodothyronine	iodine	1	iodine
Triiodothyronine sulfate	iodine	1	iodine
L-Thyroxine	iodine	1	iodine
Fe2+	iron	1	iron
L-Citrulline	l-arginine (+ urea cycle + creatine + NO)	1	arginine
L-Glutamate 5-phosphate	l-arginine (+ urea cycle + creatine + NO)	1	arginine
L-Glutamate 5-semialdehyde	l-arginine (+ urea cycle + creatine + NO)	1	arginine
Urea	l-arginine (+ urea cycle + creatine + NO)	1	arginine
N-(omega)-Hydroxyarginine	l-arginine (+ urea cycle + creatine + NO)	1	arginine
Guanidinoacetate	l-arginine (+ urea cycle + creatine + NO)	1	arginine
Creatinine	l-arginine (+ urea cycle + creatine + NO)	1	arginine
Phosphocreatine	l-arginine (+ urea cycle + creatine + NO)	1	arginine
2,6 dimethylheptanoyl carnitine	l-carnitine	1	carnitine
propionyl-carnitine	l-carnitine	1	carnitine
O-Acetylcarnitine	l-carnitine	1	carnitine
trans-Hexadec-2-enoyl carnitine	l-carnitine	1	carnitine
L-Tryptophan	l-tryptophan	1	tryptophan
Indole-3-acetaldehyde	l-tryptophan	1	tryptophan
Indole-3-acetate	l-tryptophan	1	tryptophan
Tryptamine	l-tryptophan	1	tryptophan
2,3,4,5-Tetrahydropyridine-2-carboxylate	lysine	1	lysine
delta1-Piperideine-2-carboxylate	lysine	1	lysine
5-Hydroxy-N-formylkynurenine	melatonin	1	melatonin
5-Hydroxy-L-tryptophan	melatonin	1	melatonin
Melatonin	melatonin	1	melatonin
Serotonin	melatonin	1	melatonin
N-Methylserotonin	melatonin	1	melatonin
Formyl-N-acetyl-5-methoxykynurenamine	melatonin	1	melatonin
L-Homocysteine	methionine	1	methionine
N,N-Dimethylglycine	methionine	1	methionine
1-Methylnicotinamide	niacin and niacinamide (vitamin b3)	1	niacin
3-Hydroxy-L-kynurenine	niacin and niacinamide (vitamin b3)	1	niacin
4-Hydroxy-2-quinolinecarboxylic acid	niacin and niacinamide (vitamin b3)	1	niacin
Nicotinamide	niacin and niacinamide (vitamin b3)	1	niacin
Nicotinamide adenine dinucleotide	niacin and niacinamide (vitamin b3)	1	niacin
Nicotinate D-ribonucleoside	niacin and niacinamide (vitamin b3)	1	niacin
Nicotinate D-ribonucleotide	niacin and niacinamide (vitamin b3)	1	niacin
NMN	niacin and niacinamide (vitamin b3)	1	niacin
Quinolinate	niacin and niacinamide (vitamin b3)	1	niacin
Deamino-NAD+	niacin and niacinamide (vitamin b3)	1	niacin
N-Formylanthranilate	niacin and niacinamide (vitamin b3)	1	niacin
N-Ribosylnicotinamide	niacin and niacinamide (vitamin b3)	1	niacin
Adenosine 3,5-bisphosphate	nucleotides	0	nucleotides
IMP	nucleotides	0	nucleotides
dTMP	nucleotides	0	nucleotides
debrisoquine	nucleotides	0	nucleotides
Thymidine	nucleotides	0	nucleotides
Thymine	nucleotides	0	nucleotides
UDP	nucleotides	0	nucleotides
UMP	nucleotides	0	nucleotides
UTP	nucleotides	0	nucleotides
alpha-D-Ribose 1-phosphate	nucleotides	0	nucleotides
Deoxyribose	nucleotides	0	nucleotides
Urate	nucleotides	0	nucleotides
Deoxyuridine	nucleotides	0	nucleotides
Orotate	nucleotides	0	nucleotides
N-Carbamoyl-beta-alanine	nucleotides	0	nucleotides
3-Phosphohydroxypyruvate	other amino acid	0	other amino acids
4-Hydroxyphenylacetate	other amino acid	0	other amino acids
1-Pyrroline-5-carboxylate	other amino acid	0	other amino acids
4-Maleylacetoacetate	other amino acid	0	other amino acids
L-Glutamate	other amino acid	0	other amino acids
L-Tyrosine	other amino acid	0	other amino acids
L-Proline	other amino acid	0	other amino acids
D-Proline	other amino acid	0	other amino acids
D-Serine	other amino acid	0	other amino acids
Homogentisate	other amino acid	0	other amino acids
Thiocysteine	other amino acid	0	other amino acids
Phenylpyruvate	other amino acid	0	other amino acids
O-Phospho-L-serine	other amino acid	0	other amino acids
Mercaptopyruvate	other amino acid	0	other amino acids
Chloride	other ions/small molecules	0	other ions, small molecules
Bicarbonate	other ions/small molecules	0	other ions, small molecules
carbonic acid	other ions/small molecules	0	other ions, small molecules
Carbamoyl phosphate	other ions/small molecules	0	other ions, small molecules
H+	other ions/small molecules	0	other ions, small molecules
Diphosphate	other ions/small molecules	0	other ions, small molecules
Ammonium	other ions/small molecules	0	other ions, small molecules
Nitric oxide	other ions/small molecules	0	other ions, small molecules
O2	other ions/small molecules	0	other ions, small molecules
Sodium	other ions/small molecules	0	other ions, small molecules
hydroxide ion	other ions/small molecules	0	other ions, small molecules
Hydrogen peroxide	other ions/small molecules	0	other ions, small molecules
Phosphate	other ions/small molecules	0	other ions, small molecules
Sulfate	other ions/small molecules	0	other ions, small molecules
Methanol	other ions/small molecules	0	other ions, small molecules
Formaldehyde	other ions/small molecules	0	other ions, small molecules
Methylglyoxal	other ions/small molecules	0	other ions, small molecules
Methylamine	other ions/small molecules	0	other ions, small molecules
Thiosulfate	other ions/small molecules	0	other ions, small molecules
Hydroxypyruvate	other ions/small molecules	0	other ions, small molecules
(R)-Pantothenate	pantothenic acid (vitamin b5)	1	pantothenic acid
Pantetheine	pantothenic acid (vitamin b5)	1	pantothenic acid
Pantetheine 4-phosphate	pantothenic acid (vitamin b5)	1	pantothenic acid
2-keto-4-methylthiobutyrate	polyamine	0	polyamine
5-Methylthioadenosine	polyamine	0	polyamine
Ornithine	polyamine	0	polyamine
Putrescine	polyamine	0	polyamine
N4-Acetylaminobutanal	polyamine	0	polyamine
potassium	potassium	1	potassium
4-Pyridoxate	pyridoxine (vitamin b6)	1	pyridoxine
Pyridoxal 5-phosphate	pyridoxine (vitamin b6)	1	pyridoxine
Pyridoxamine	pyridoxine (vitamin b6)	1	pyridoxine
Pyridoxamine 5-phosphate	pyridoxine (vitamin b6)	1	pyridoxine
Pyridoxine	pyridoxine (vitamin b6)	1	pyridoxine
Pyridoxine 5-phosphate	pyridoxine (vitamin b6)	1	pyridoxine
Flavin adenine dinucleotide oxidized	riboflavin (vitamin b2)	1	riboflavin
Flavin adenine dinucleotide reduced	riboflavin (vitamin b2)	1	riboflavin
FMN	riboflavin (vitamin b2)	1	riboflavin
Riboflavin	riboflavin (vitamin b2)	1	riboflavin
5alpha-Dihydrotestosterone glucuronide	steroids	1	steroid
(R)-5-Diphosphomevalonate	steroids	1	steroid
(R)-5-Phosphomevalonate	steroids	1	steroid
(R)-Mevalonate	steroids	1	steroid
5alpha-Dihydrotestosterone sulfate	steroids	1	steroid
cholesterol ester	steroids	1	steroid
androstanedione	steroids	1	steroid
epiandrosterone	steroids	1	steroid
androsterone glucuronide	steroids	1	steroid
Lanosterol	steroids	1	steroid
Estrone 3-sulfate	steroids	1	steroid
estrone glucuronide	steroids	1	steroid
Homovanillate	steroids	1	steroid
Sulfate derivative of norepinephrine	steroids	1	steroid
Squalene	steroids	1	steroid
Dehydroepiandrosterone sulfate	steroids	1	steroid
Isopentenyl diphosphate	steroids	1	steroid
Hypotaurine	taurine	1	taurine
Taurine	taurine	1	taurine
Cysteamine	taurine	1	taurine
L-sulfolactate	taurine	1	taurine
Thiamin	thiamine (vitamin b1)	1	thiamine
Thiamin monophosphate	thiamine (vitamin b1)	1	thiamine
Thiamin triphosphate	thiamine (vitamin b1)	1	thiamine
Thiamine diphosphate	thiamine (vitamin b1)	1	thiamine
1 acyl phosphoglycerol	triacylglycerol	1	triacylglycerol
Glycerol	triacylglycerol	1	triacylglycerol
Glycerol 3-phosphate	triacylglycerol	1	triacylglycerol
2,4 dihydroxy nitrophenol	unclassified	0	unclassified
2-Hydroxybutyrate	unclassified	0	unclassified
2-Hydroxyphenylacetate	unclassified	0	unclassified
3-mercaptolactate-cysteine disulfide	unclassified	0	unclassified
8,9 epxoy aflatoxin B1	unclassified	0	unclassified
L-Erythrulose	unclassified	0	unclassified
Galactitol	unclassified	0	unclassified
hydroxylated taxol	unclassified	0	unclassified
Histone N6-methyl-L-lysine	unclassified	0	unclassified
D-Glucosamine	unclassified	0	unclassified
ADPribose	unclassified	0	unclassified
ADPribose 2-phosphate	unclassified	0	unclassified
deacylated-glycophosphatidylinositol (GPI)-anchored protein	unclassified	0	unclassified
peptide sans lysine	unclassified	0	unclassified
Protein N6,N6-dimethyl-L-lysine	unclassified	0	unclassified
hydroxy nifedipine	unclassified	0	unclassified
Xanthosine 5-phosphate	unclassified	0	unclassified
Glycolaldehyde	unclassified	0	unclassified
Thiocyanate	unclassified	0	unclassified
Selenate	unclassified	0	unclassified
Perillyl alcohol	unclassified	0	unclassified
Dihydroxyacetone phosphate	unclassified	0	unclassified
hydroxylated ebastine	unclassified	0	unclassified
hydroxy coumarin	unclassified	0	unclassified
Malonate semialdehyde	unclassified	0	unclassified
N-Acetyl-D-glucosamine	unclassified	0	unclassified
naphthalene epoxide	unclassified	0	unclassified
4 hydroxy retinoic acid	vitamin a	1	vitamin a
9-cis-retinol	vitamin a	1	vitamin a
cis-11-retinol	vitamin a	1	vitamin a
fatty acid 11-cis-retinol	vitamin a	1	vitamin a
fatty acid retinol	vitamin a	1	vitamin a
Retinol	vitamin a	1	vitamin a
retinoyl glucuronide	vitamin a	1	vitamin a
1-alpha,24R,25-Trihydroxyvitamin D2	vitamin d	1	vitamin d
1-alpha,25-Dihydroxyvitamin D2	vitamin d	1	vitamin d
24R,25-Dihyoxyvitamin D2	vitamin d	1	vitamin d
Phylloquinone	vitamin k	1	vitamin k
Tetrahydrobiopterin	tetrahydrobiopterin	1	tetrahydrobiopterin
Tetrahydrobiopterin-4a-carbinolamine	tetrahydrobiopterin	1	tetrahydrobiopterin
Cob(II)alamin	cobalamin (vitamin b12)	1	cobalamin

## Sheet: Nutrient Pathway GWAS Mapping
Disease/Trait	Mapped side effect	Gene	Nutrient Region
Bilirubin levels	bilirubinemia	ID: 10599 - Gene Symbol: SLCO1B1 - Gene Name: solute carrier organic anion transporter family, member 1B1 Location: 12p	arachodinate
Cholesterol, total	hypercholesterolemia	ID: 3992 - Gene Symbol: FADS1 - Gene Name: fatty acid desaturase 1 Location: 11q12.2-q13.1	arachodinate
Fasting glucose-related traits	hyperglycemia	ID: 3992 - Gene Symbol: FADS1 - Gene Name: fatty acid desaturase 1 Location: 11q12.2-q13.1	arachodinate
HDL cholesterol	hypercholesterolemia	ID: 3992 - Gene Symbol: FADS1 - Gene Name: fatty acid desaturase 1 Location: 11q12.2-q13.1	arachodinate
HDL cholesterol	hypercholesterolemia	ID: 9415 - Gene Symbol: FADS2 - Gene Name: fatty acid desaturase 2 Location: 11q12.2	arachodinate
LDL cholesterol	hypercholesterolemia	ID: 3992 - Gene Symbol: FADS1 - Gene Name: fatty acid desaturase 1 Location: 11q12.2-q13.1	arachodinate
LDL cholesterol	hypercholesterolemia	ID: 9415 - Gene Symbol: FADS2 - Gene Name: fatty acid desaturase 2 Location: 11q12.2	arachodinate
Liver enzyme levels (alkaline phosphatase)	elevated liver enzymes	ID: 9415 - Gene Symbol: FADS2 - Gene Name: fatty acid desaturase 2 Location: 11q12.2	arachodinate
Parkinson's disease	parkinsonism	ID: 1586 - Gene Symbol: CYP17A1 - Gene Name: cytochrome P450, family 17, subfamily A, polypeptide 1 Location: 10q24.3	arachodinate
Systolic blood pressure	hypertension	ID: 1586 - Gene Symbol: CYP17A1 - Gene Name: cytochrome P450, family 17, subfamily A, polypeptide 1 Location: 10q24.3	arachodinate
Coronary heart disease	cardiac disorder	ID: 686 - Gene Symbol: BTD - Gene Name: biotinidase Location: 3p25	biotin (vitamin h, vitamin b7, coenzyme R)
Hypertension	hypertension	ID: 490 - Gene Symbol: ATP2B1 - Gene Name: ATPase, Ca++ transporting, plasma membrane 1 Location: 12q21.3	calcium
Systolic blood pressure	hypertension	ID: 490 - Gene Symbol: ATP2B1 - Gene Name: ATPase, Ca++ transporting, plasma membrane 1 Location: 12q21.3	calcium
Bilirubin levels	bilirubinemia	ID: 8277 - Gene Symbol: TKTL1 - Gene Name: transketolase-like 1 Location: Xq28	central metabolism
Chronic kidney disease	renal disease	ID: 6540 - Gene Symbol: SLC6A13 - Gene Name: solute carrier family 6 (neurotransmitter transporter, GABA), member 13 Location: 12p13.3	central metabolism
Coronary heart disease	cardiac disorder	ID: 217 - Gene Symbol: ALDH2 - Gene Name: aldehyde dehydrogenase 2 family (mitochondrial) Location: 12q24.2	central metabolism
Fasting glucose-related traits	hyperglycemia	ID: 6514 - Gene Symbol: SLC2A2 - Gene Name: solute carrier family 2 (facilitated glucose transporter), member 2 Location: 3q26.1-q26.2	central metabolism
Hematocrit	anemia	ID: 3098 - Gene Symbol: HK1 - Gene Name: hexokinase 1 Location: 10q22	central metabolism
Hematological and biochemical traits	anemia	ID: 217 - Gene Symbol: ALDH2 - Gene Name: aldehyde dehydrogenase 2 family (mitochondrial) Location: 12q24.2	central metabolism
Liver enzyme levels (gamma-glutamyl transferase)	elevated liver enzymes	ID: 6514 - Gene Symbol: SLC2A2 - Gene Name: solute carrier family 2 (facilitated glucose transporter), member 2 Location: 3q26.1-q26.2	central metabolism
Parkinson's disease	parkinsonism	ID: 114134 - Gene Symbol: SLC2A13 - Gene Name: solute carrier family 2 (facilitated glucose transporter), member 13 Location: 12q12	central metabolism
Rheumatoid arthritis	arthritis	ID: 5211 - Gene Symbol: PFKL - Gene Name: phosphofructokinase, liver Location: 21q22.3	central metabolism
Urate levels	hyperuricemia	ID: 56606 - Gene Symbol: SLC2A9 - Gene Name: solute carrier family 2 (facilitated glucose transporter), member 9 Location: 4p16.1	central metabolism
Liver enzyme levels (gamma-glutamyl transferase)	elevated liver enzymes	ID: 10390 - Gene Symbol: CEPT1 - Gene Name: choline/ethanolamine phosphotransferase 1 Location: 1p13.3	choline
Type 2 diabetes	diabetes mellitus	ID: 43 - Gene Symbol: ACHE - Gene Name: acetylcholinesterase Location: 7q22	choline
Atrial fibrillation	atrial fibrillation	ID: 4524 - Gene Symbol: MTHFR - Gene Name: methylenetetrahydrofolate reductase (NAD(P)H) Location: 1p36.3	folic acid (vitamin b9)
Blood pressure	hypertension	ID: 4524 - Gene Symbol: MTHFR - Gene Name: methylenetetrahydrofolate reductase (NAD(P)H) Location: 1p36.3	folic acid (vitamin b9)
Coronary heart disease	cardiac disorder	ID: 25902 - Gene Symbol: MTHFD1L - Gene Name: methylenetetrahydrofolate dehydrogenase (NADP+ dependent) 1-like Location: 6q25.1	folic acid (vitamin b9)
Systolic blood pressure	hypertension	ID: 4524 - Gene Symbol: MTHFR - Gene Name: methylenetetrahydrofolate reductase (NAD(P)H) Location: 1p36.3	folic acid (vitamin b9)
Bipolar disorder	bipolar disorder	ID: 160851 - Gene Symbol: DGKH - Gene Name: diacylglycerol kinase, eta Location: 13q14.11	generic fatty acid and coa forms
Blood pressure	hypertension	ID: 51196 - Gene Symbol: PLCE1 - Gene Name: phospholipase C, epsilon 1 Location: 10q23	generic fatty acid and coa forms
Calcium levels	hypocalcemia	ID: 8527 - Gene Symbol: DGKD - Gene Name: diacylglycerol kinase, delta 130kDa Location: 2q37.1	generic fatty acid and coa forms
Cholesterol, total	hypercholesterolemia	ID: 57678 - Gene Symbol: GPAM - Gene Name: glycerol-3-phosphate acyltransferase, mitochondrial Location: 10q25.2	generic fatty acid and coa forms
Coronary heart disease	cardiac disorder	ID: 8613 - Gene Symbol: PPAP2B - Gene Name: phosphatidic acid phosphatase type 2B Location: 1p32.2	generic fatty acid and coa forms
Diastolic blood pressure	hypertension	ID: 51196 - Gene Symbol: PLCE1 - Gene Name: phospholipase C, epsilon 1 Location: 10q23	generic fatty acid and coa forms
HDL cholesterol	hypercholesterolemia	ID: 3990 - Gene Symbol: LIPC - Gene Name: lipase, hepatic Location: 15q21-q23	generic fatty acid and coa forms
HDL cholesterol	hypercholesterolemia	ID: 4023 - Gene Symbol: LPL - Gene Name: lipoprotein lipase Location: 8p22	generic fatty acid and coa forms
HDL cholesterol	hypercholesterolemia	ID: 9489 - Gene Symbol: PGS1 - Gene Name: phosphatidylglycerophosphate synthase 1 Location: 17q25.3	generic fatty acid and coa forms
HDL cholesterol	hypercholesterolemia	ID: 10948 - Gene Symbol: STARD3 - Gene Name: StAR-related lipid transfer (START) domain containing 3 Location: 17q11-q12	generic fatty acid and coa forms
Hypertension	hypertension	ID: 51196 - Gene Symbol: PLCE1 - Gene Name: phospholipase C, epsilon 1 Location: 10q23	generic fatty acid and coa forms
LDL cholesterol	hypercholesterolemia	ID: 57678 - Gene Symbol: GPAM - Gene Name: glycerol-3-phosphate acyltransferase, mitochondrial Location: 10q25.2	generic fatty acid and coa forms
Nephrolithiasis	kidney stones	ID: 160851 - Gene Symbol: DGKH - Gene Name: diacylglycerol kinase, eta Location: 13q14.11	generic fatty acid and coa forms
Parkinson's disease	parkinsonism	ID: 1609 - Gene Symbol: DGKQ - Gene Name: diacylglycerol kinase, theta 110kDa Location: 4p16.3	generic fatty acid and coa forms
Parkinson's disease	parkinsonism	ID: 56922 - Gene Symbol: MCCC1 - Gene Name: methylcrotonoyl-CoA carboxylase 1 (alpha) Location: 3q27	generic fatty acid and coa forms
Sudden cardiac arrest	cardiac arrest	ID: 98 - Gene Symbol: ACYP2 - Gene Name: acylphosphatase 2, muscle type Location: 2p16.2	generic fatty acid and coa forms
Sudden cardiac arrest	cardiac arrest	ID: 51196 - Gene Symbol: PLCE1 - Gene Name: phospholipase C, epsilon 1 Location: 10q23	generic fatty acid and coa forms
Systolic blood pressure	hypertension	ID: 51196 - Gene Symbol: PLCE1 - Gene Name: phospholipase C, epsilon 1 Location: 10q23	generic fatty acid and coa forms
Systolic blood pressure	hypertension	ID: 113026 - Gene Symbol: PLCD3 - Gene Name: phospholipase C, delta 3 Location: 17q21.31	generic fatty acid and coa forms
Liver enzyme levels (gamma-glutamyl transferase)	elevated liver enzymes	ID: 2678 - Gene Symbol: GGT1 - Gene Name: gamma-glutamyltransferase 1 Location: 22q11.23	glutathione (and n-acetyl cysteine)
Polycystic ovary syndrome	polycystic ovary disease	ID: 6821 - Gene Symbol: SUOX - Gene Name: sulfite oxidase Location: 12q13.2	glutathione (and n-acetyl cysteine)
Chronic kidney disease	renal disease	ID: 11136 - Gene Symbol: SLC7A9 - Gene Name: solute carrier family 7 (glycoprotein-associated amino acid transporter light chain, bo,+ system), member 9 Location: 19q13.1	glycine
Fasting glucose-related traits	hyperglycemia	ID: 57818 - Gene Symbol: G6PC2 - Gene Name: glucose-6-phosphatase, catalytic, 2 Location: 2q24.3	glycogen
Urate levels	hyperuricemia	ID: 5837 - Gene Symbol: PYGM - Gene Name: phosphorylase, glycogen, muscle Location: 11q12-q13.2	glycogen
Bilirubin levels	bilirubinemia	ID: 54575 - Gene Symbol: UGT1A10 - Gene Name: UDP glucuronosyltransferase 1 family, polypeptide A10 Location: 2q37	glycosylation
Bilirubin levels	bilirubinemia	ID: 54576 - Gene Symbol: UGT1A8 - Gene Name: UDP glucuronosyltransferase 1 family, polypeptide A8 Location: 2q37	glycosylation
Bipolar disorder	bipolar disorder	ID: 11320 - Gene Symbol: MGAT4A - Gene Name: mannosyl (alpha-1,3-)-glycoprotein beta-1,4-N-acetylglucosaminyltransferase, isozyme A Location: 2q12	glycosylation
Bone mineral density	osteoporosis	ID: 3425 - Gene Symbol: IDUA - Gene Name: iduronidase, alpha-L- Location: 4p16.3	glycosylation
Cannabis dependence	drug dependence	ID: 50515 - Gene Symbol: CHST11 - Gene Name: carbohydrate (chondroitin 4) sulfotransferase 11 Location: 12q	glycosylation
Cholelithiasis-related traits in sickle cell anemia	cholelithiasis	ID: 54575 - Gene Symbol: UGT1A10 - Gene Name: UDP glucuronosyltransferase 1 family, polypeptide A10 Location: 2q37	glycosylation
Cholelithiasis-related traits in sickle cell anemia	cholelithiasis	ID: 54576 - Gene Symbol: UGT1A8 - Gene Name: UDP glucuronosyltransferase 1 family, polypeptide A8 Location: 2q37	glycosylation
Cholesterol, total	hypercholesterolemia	ID: 6484 - Gene Symbol: ST3GAL4 - Gene Name: ST3 beta-galactoside alpha-2,3-sialyltransferase 4 Location: 11q24.2	glycosylation
Cholesterol, total	hypercholesterolemia	ID: 9415 - Gene Symbol: FADS2 - Gene Name: fatty acid desaturase 2 Location: 11q12.2	glycosylation
Coronary heart disease	cardiac disorder	ID: 28 - Gene Symbol: ABO - Gene Name: ABO blood group (transferase A, alpha 1-3-N-acetylgalactosaminyltransferase; transferase B, alpha 1-3-galactosyltransferase) Location: 9q34.2	glycosylation
Coronary heart disease	cardiac disorder	ID: 6484 - Gene Symbol: ST3GAL4 - Gene Name: ST3 beta-galactoside alpha-2,3-sialyltransferase 4 Location: 11q24.2	glycosylation
Duodenal ulcer	peptic ulceration	ID: 28 - Gene Symbol: ABO - Gene Name: ABO blood group (transferase A, alpha 1-3-N-acetylgalactosaminyltransferase; transferase B, alpha 1-3-galactosyltransferase) Location: 9q34.2	glycosylation
HDL cholesterol	hypercholesterolemia	ID: 2590 - Gene Symbol: GALNT2 - Gene Name: UDP-N-acetyl-alpha-D-galactosamine:polypeptide N-acetylgalactosaminyltransferase 2 (GalNAc-T2) Location: 1q41-q42	glycosylation
Hematological and biochemical traits	anemia	ID: 28 - Gene Symbol: ABO - Gene Name: ABO blood group (transferase A, alpha 1-3-N-acetylgalactosaminyltransferase; transferase B, alpha 1-3-galactosyltransferase) Location: 9q34.2	glycosylation
Hippocampal atrophy	cerebral atrophy	ID: 411 - Gene Symbol: ARSB - Gene Name: arylsulfatase B Location: 5q14.1	glycosylation
Hippocampal atrophy	cerebral atrophy	ID: 6185 - Gene Symbol: RPN2 - Gene Name: ribophorin II Location: 20q12-q13.1	glycosylation
LDL cholesterol	hypercholesterolemia	ID: 6484 - Gene Symbol: ST3GAL4 - Gene Name: ST3 beta-galactoside alpha-2,3-sialyltransferase 4 Location: 11q24.2	glycosylation
Liver enzyme levels	elevated liver enzymes	ID: 28 - Gene Symbol: ABO - Gene Name: ABO blood group (transferase A, alpha 1-3-N-acetylgalactosaminyltransferase; transferase B, alpha 1-3-galactosyltransferase) Location: 9q34.2	glycosylation
Liver enzyme levels (alkaline phosphatase)	elevated liver enzymes	ID: 6484 - Gene Symbol: ST3GAL4 - Gene Name: ST3 beta-galactoside alpha-2,3-sialyltransferase 4 Location: 11q24.2	glycosylation
Sudden cardiac arrest	cardiac arrest	ID: 114805 - Gene Symbol: GALNT13 - Gene Name: UDP-N-acetyl-alpha-D-galactosamine:polypeptide N-acetylgalactosaminyltransferase 13 (GalNAc-T13) Location: 2q24.1	glycosylation
Type 2 diabetes	diabetes mellitus	ID: 6480 - Gene Symbol: ST6GAL1 - Gene Name: ST6 beta-galactosamide alpha-2,6-sialyltranferase 1 Location: 3q27-q28	glycosylation
Venous thromboembolism	pulmonary embolism	ID: 28 - Gene Symbol: ABO - Gene Name: ABO blood group (transferase A, alpha 1-3-N-acetylgalactosaminyltransferase; transferase B, alpha 1-3-galactosyltransferase) Location: 9q34.2	glycosylation
Chronic kidney disease	renal disease	ID: 8395 - Gene Symbol: PIP5K1B - Gene Name: phosphatidylinositol-4-phosphate 5-kinase, type I, beta Location: 9q13	inositol
Coronary heart disease	cardiac disorder	ID: 3635 - Gene Symbol: INPP5D - Gene Name: inositol polyphosphate-5-phosphatase, 145kDa Location: 2q37.1	inositol
Stroke	stroke	ID: 3613 - Gene Symbol: IMPA2 - Gene Name: inositol(myo)-1(or 4)-monophosphatase 2 Location: 18p11.2	inositol
Asthma	asthma	ID: 48 - Gene Symbol: ACO1 - Gene Name: aconitase 1, soluble Location: 9p21.1	iron
Hematological and biochemical traits	anemia	ID: 8170 - Gene Symbol: SLC14A2 - Gene Name: solute carrier family 14 (urea transporter), member 2 Location: 18q12.1-q21.1	l-arginine (+ urea cycle + creatine + NO)
Male-pattern baldness	alopecia	ID: 8170 - Gene Symbol: SLC14A2 - Gene Name: solute carrier family 14 (urea transporter), member 2 Location: 18q12.1-q21.1	l-arginine (+ urea cycle + creatine + NO)
Psoriasis	psoriasis	ID: 4843 - Gene Symbol: NOS2 - Gene Name: nitric oxide synthase 2, inducible Location: 17q11.2-q12	l-arginine (+ urea cycle + creatine + NO)
Asthma	asthma	ID: 6584 - Gene Symbol: SLC22A5 - Gene Name: solute carrier family 22 (organic cation/carnitine transporter), member 5 Location: 5q23.3	l-carnitine
Osteoporosis	osteoporosis	ID: 501 - Gene Symbol: ALDH7A1 - Gene Name: aldehyde dehydrogenase 7 family, member A1 Location: 5q31	lysine
Osteoarthritis	arthritis	ID: 84444 - Gene Symbol: DOT1L - Gene Name: DOT1-like, histone H3 methyltransferase (S. cerevisiae) Location: 19p13.3	methionine
Allergic rhinitis	allergy	ID: 955 - Gene Symbol: ENTPD6 - Gene Name: ectonucleoside triphosphate diphosphohydrolase 6 (putative) Location: 20p11.21	nucleotides
Asthma	asthma	ID: 5144 - Gene Symbol: PDE4D - Gene Name: phosphodiesterase 4D, cAMP-specific Location: 5q12	nucleotides
Blood pressure	hypertension	ID: 2982 - Gene Symbol: GUCY1A3 - Gene Name: guanylate cyclase 1, soluble, alpha 3 Location: 4q31.1-q31.2	nucleotides
Blood pressure	hypertension	ID: 22978 - Gene Symbol: NT5C2 - Gene Name: 5'-nucleotidase, cytosolic II Location: 10q24.32	nucleotides
Breast cancer	breast neoplasm	ID: 10257 - Gene Symbol: ABCC4 - Gene Name: ATP-binding cassette, sub-family C (CFTR/MRP), member 4 Location: 13q32	nucleotides
Diastolic blood pressure	hypertension	ID: 490 - Gene Symbol: ATP2B1 - Gene Name: ATPase, Ca++ transporting, plasma membrane 1 Location: 12q21.3	nucleotides
Diastolic blood pressure	hypertension	ID: 2982 - Gene Symbol: GUCY1A3 - Gene Name: guanylate cyclase 1, soluble, alpha 3 Location: 4q31.1-q31.2	nucleotides
Fasting glucose-related traits	hyperglycemia	ID: 111 - Gene Symbol: ADCY5 - Gene Name: adenylate cyclase 5 Location: 3q21.1	nucleotides
Hematological and biochemical traits	anemia	ID: 1890 - Gene Symbol: TYMP - Gene Name: thymidine phosphorylase Location: 22q13.33	nucleotides
Hypothyroidism	hypothyroidism	ID: 8622 - Gene Symbol: PDE8B - Gene Name: phosphodiesterase 8B Location: 5q13.3	nucleotides
Major depressive disorder (broad)	depressive reaction	ID: 526 - Gene Symbol: ATP6V1B2 - Gene Name: ATPase, H+ transporting, lysosomal 56/58kDa, V1 subunit B2 Location: 8p21.3	nucleotides
Parkinson's disease	parkinsonism	ID: 4905 - Gene Symbol: NSF - Gene Name: N-ethylmaleimide-sensitive factor Location: 17q21	nucleotides
Partial epilepsies	epilepsy	ID: 115 - Gene Symbol: ADCY9 - Gene Name: adenylate cyclase 9 Location: 16p13.3	nucleotides
Rheumatoid arthritis	arthritis	ID: 2643 - Gene Symbol: GCH1 - Gene Name: GTP cyclohydrolase 1 Location: 14q22.1-q22.2	nucleotides
Rheumatoid arthritis	arthritis	ID: 5138 - Gene Symbol: PDE2A - Gene Name: phosphodiesterase 2A, cGMP-stimulated Location: 11q13.4	nucleotides
Ribavirin-induced anemia	anemia	ID: 3704 - Gene Symbol: ITPA - Gene Name: inosine triphosphatase (nucleoside triphosphate pyrophosphatase) Location: 20p	nucleotides
Systolic blood pressure	hypertension	ID: 2982 - Gene Symbol: GUCY1A3 - Gene Name: guanylate cyclase 1, soluble, alpha 3 Location: 4q31.1-q31.2	nucleotides
Systolic blood pressure	hypertension	ID: 22978 - Gene Symbol: NT5C2 - Gene Name: 5'-nucleotidase, cytosolic II Location: 10q24.32	nucleotides
Type 2 diabetes	diabetes mellitus	ID: 111 - Gene Symbol: ADCY5 - Gene Name: adenylate cyclase 5 Location: 3q21.1	nucleotides
Venous thromboembolism	pulmonary embolism	ID: 29922 - Gene Symbol: NME7 - Gene Name: NME/NM23 family member 7 Location: 1q24	nucleotides
Hippocampal atrophy	cerebral atrophy	ID: 6512 - Gene Symbol: SLC1A7 - Gene Name: solute carrier family 1 (glutamate transporter), member 7 Location: 1p32.3	other amino acid
Breast cancer	breast neoplasm	ID: 9497 - Gene Symbol: SLC4A7 - Gene Name: solute carrier family 4, sodium bicarbonate cotransporter, member 7 Location: 3p22	other ions/small molecules
Cardiovascular disease risk factors	cardiac disorder	ID: 10050 - Gene Symbol: SLC17A4 - Gene Name: solute carrier family 17 (sodium phosphate), member 4 Location: 6p22.2	other ions/small molecules
Cholesterol, total	hypercholesterolemia	ID: 6580 - Gene Symbol: SLC22A1 - Gene Name: solute carrier family 22 (organic cation transporter), member 1 Location: 6q25.3	other ions/small molecules
Chronic kidney disease	renal disease	ID: 1373 - Gene Symbol: CPS1 - Gene Name: carbamoyl-phosphate synthase 1, mitochondrial Location: 2q35	other ions/small molecules
Chronic kidney disease	renal disease	ID: 6569 - Gene Symbol: SLC34A1 - Gene Name: solute carrier family 34 (sodium phosphate), member 1 Location: 5q35	other ions/small molecules
Chronic kidney disease	renal disease	ID: 6582 - Gene Symbol: SLC22A2 - Gene Name: solute carrier family 22 (organic cation transporter), member 2 Location: 6q25.3	other ions/small molecules
LDL cholesterol	hypercholesterolemia	ID: 6580 - Gene Symbol: SLC22A1 - Gene Name: solute carrier family 22 (organic cation transporter), member 1 Location: 6q25.3	other ions/small molecules
Urate levels	hyperuricemia	ID: 6568 - Gene Symbol: SLC17A1 - Gene Name: solute carrier family 17 (sodium phosphate), member 1 Location: 6p22.2	other ions/small molecules
Urate levels	hyperuricemia	ID: 10786 - Gene Symbol: SLC17A3 - Gene Name: solute carrier family 17 (sodium phosphate), member 3 Location: 6p21.3	other ions/small molecules
Hematological and biochemical traits	anemia	ID: 10723 - Gene Symbol: SLC12A7 - Gene Name: solute carrier family 12 (potassium/chloride transporters), member 7 Location: 5p15	potassium
Cholesterol, total	hypercholesterolemia	ID: 19 - Gene Symbol: ABCA1 - Gene Name: ATP-binding cassette, sub-family A (ABC1), member 1 Location: 9q31.1	steroids
Cholesterol, total	hypercholesterolemia	ID: 3156 - Gene Symbol: HMGCR - Gene Name: 3-hydroxy-3-methylglutaryl-CoA reductase Location: 5q13.3-q14	steroids
Coronary heart disease	cardiac disorder	ID: 19 - Gene Symbol: ABCA1 - Gene Name: ATP-binding cassette, sub-family A (ABC1), member 1 Location: 9q31.1	steroids
HDL cholesterol	hypercholesterolemia	ID: 19 - Gene Symbol: ABCA1 - Gene Name: ATP-binding cassette, sub-family A (ABC1), member 1 Location: 9q31.1	steroids
LDL cholesterol	hypercholesterolemia	ID: 3156 - Gene Symbol: HMGCR - Gene Name: 3-hydroxy-3-methylglutaryl-CoA reductase Location: 5q13.3-q14	steroids
Liver enzyme levels (alkaline phosphatase)	elevated liver enzymes	ID: 8647 - Gene Symbol: ABCB11 - Gene Name: ATP-binding cassette, sub-family B (MDR/TAP), member 11 Location: 2q24	steroids
MRI atrophy measures	cerebral atrophy	ID: 19 - Gene Symbol: ABCA1 - Gene Name: ATP-binding cassette, sub-family A (ABC1), member 1 Location: 9q31.1	steroids

## Sheet: GWAS Pathway Mapping
GWAS Gene Entrez ID	Occurences	Recon 1 Subsystem	Aggregate Subsystem
19	12	Transport, Extracellular	Transport
28	18	Blood Group Biosynthesis	Glycosylation
35	1	Fatty acid oxidation	Unsaturated Fas
43	1	Glycerophospholipid Metabolism	Lipids
48	1	Citric Acid Cycle	Central metabolism
98	1	Glycolysis/Gluconeogenesis	Central metabolism
108	1	Nucleotides	Nucleotides
109	1	Nucleotides	Nucleotides
111	6	Nucleotides	Nucleotides
114	1	Nucleotides	Nucleotides
115	2	Nucleotides	Nucleotides
125	2	Pyruvate Metabolism	Central metabolism
126	1	Pyruvate Metabolism	Central metabolism
131	1	Pyruvate Metabolism	Central metabolism
132	1	Nucleotides	Nucleotides
178	1	Starch and Sucrose Metabolism	Glycogen
217	8	Pyruvate Metabolism	Central metabolism
249	1	Glycerophospholipid Metabolism	Lipids
411	2	Chondroitin sulfate degradation	Glycosylation
481	1	Transport, Extracellular	Transport
490	3	Transport, Extracellular	Transport
491	1	Transport, Extracellular	Transport
501	1	Pyruvate Metabolism	Central metabolism
526	2	Transport, Lysosomal	Transport
686	1	Biotin Metabolism	Vitamins
875	1	Methionine Metabolism	Amino acids
955	1	Nucleotides	Nucleotides
1120	1	Glycerophospholipid Metabolism	Lipids
1373	3	Glutamate metabolism	Amino acids
1374	1	Carnitine shuttle	Fas
1375	1	Carnitine shuttle	Fas
1543	2	Tryptophan metabolism	Amino acids
1544	1	Tryptophan metabolism	Amino acids
1557	1	Limonene and pinene degradation	Miscellaneous
1558	2	CYP Metabolism	Unsaturated Fas
1559	4	Limonene and pinene degradation	Miscellaneous
1579	1	CYP Metabolism	Unsaturated Fas
1586	2	Steroid Metabolism	Steroids
1588	3	Steroid Metabolism	Steroids
1591	1	Vitamin D	Vitamins
1594	1	Vitamin D	Vitamins
1607	1	Glycerophospholipid Metabolism	Lipids
1609	3	Glycerophospholipid Metabolism	Lipids
1644	1	Tryptophan metabolism	Amino acids
1645	1	Steroid Metabolism	Steroids
1788	1	Methionine Metabolism	Amino acids
1806	1	Pyrimidine Catabolism	Nucleotides
1854	1	Nucleotides	Nucleotides
1890	1	Pyrimidine Catabolism	Nucleotides
1962	1	Fatty acid oxidation, peroxisome	Unsaturated Fas
2108	1	Fatty acid oxidation	Unsaturated Fas
2131	1	Chondroitin / heparan sulfate biosynthesis	Glycosylation
2222	2	Cholesterol Metabolism	Steroids
2530	1	N-Glycan Biosynthesis	Glycosylation
2590	9	O-Glycan Biosynthesis	Glycosylation
2629	1	Sphingolipid Metabolism	Lipids
2639	1	Tryptophan metabolism	Amino acids
2643	1	Tetrahydrobiopterin	Vitamins
2645	3	Fructose and Mannose Metabolism	Glycosylation
2678	2	Glutathione Metabolism	ROS
2762	1	Fructose and Mannose Metabolism	Glycosylation
2806	1	Cysteine Metabolism	Amino acids
2982	3	Nucleotides	Nucleotides
3098	4	Fructose and Mannose Metabolism	Glycosylation
3099	1	Fructose and Mannose Metabolism	Glycosylation
3156	10	Cholesterol Metabolism	Steroids
3423	1	Heparan sulfate degradation	Glycosylation
3425	1	Heparan sulfate degradation	Glycosylation
3613	1	Inositol Phosphate Metabolism	Inositol
3635	1	Inositol Phosphate Metabolism	Inositol
3658	2	Citric Acid Cycle	Central metabolism
3704	1	Nucleotides	Nucleotides
3707	1	Inositol Phosphate Metabolism	Inositol
3712	1	Valine, Leucine, and Isoleucine Metabolism	Amino acids
3938	1	Galactose metabolism	Glycosylation
3939	1	Glyoxylate and Dicarboxylate Metabolism	Central metabolism
3990	3	Fatty Acid Metabolism	Fas
3992	21	Fatty acid elongation	Fas
4023	11	Triacylglycerol Synthesis	Lipids
4122	1	N-Glycan Biosynthesis	Glycosylation
4126	1	N-Glycan Degradation	Glycosylation
4245	1	N-Glycan Biosynthesis	Glycosylation
4249	1	N-Glycan Biosynthesis	Glycosylation
4259	1	Eicosanoid Metabolism	Unsaturated Fas
4329	1	Pyruvate Metabolism	Central metabolism
4507	2	Arginine and Proline Metabolism	Amino acids
4522	2	Folate Metabolism	Vitamins
4524	4	Folate Metabolism	Vitamins
4712	1	Oxidative Phosphorylation	Central metabolism
4842	1	Arginine and Proline Metabolism	Amino acids
4843	1	Arginine and Proline Metabolism	Amino acids
4905	3	Oxidative Phosphorylation	Central metabolism
5049	1	Glycerophospholipid Metabolism	Lipids
5091	1	Pyruvate Metabolism	Central metabolism
5138	1	Nucleotides	Nucleotides
5139	3	Nucleotides	Nucleotides
5140	1	Nucleotides	Nucleotides
5142	2	Nucleotides	Nucleotides
5144	5	Nucleotides	Nucleotides
5152	1	Nucleotides	Nucleotides
5168	1	NAD Metabolism	Vitamins
5211	1	Glycolysis/Gluconeogenesis	Central metabolism
5236	1	Glycolysis/Gluconeogenesis	Central metabolism
5281	1	Glycosylphosphatidylinositol (GPI)-anchor biosynthesis	Glycosylation
5286	1	Inositol Phosphate Metabolism	Inositol
5330	1	Inositol Phosphate Metabolism	Inositol
5331	1	Inositol Phosphate Metabolism	Inositol
5332	1	Inositol Phosphate Metabolism	Inositol
5334	3	Inositol Phosphate Metabolism	Inositol
5408	1	Triacylglycerol Synthesis	Lipids
5837	1	Starch and Sucrose Metabolism	Glycogen
6185	1	N-Glycan Biosynthesis	Glycosylation
6307	2	Cholesterol Metabolism	Steroids
6480	1	N-Glycan Biosynthesis	Glycosylation
6484	4	Keratan sulfate biosynthesis	Glycosylation
6487	1	Blood Group Biosynthesis	Glycosylation
6489	1	Sphingolipid Metabolism	Lipids
6506	2	Transport, Extracellular	Transport
6509	1	Transport, Extracellular	Transport
6512	1	Transport, Extracellular	Transport
6514	4	Transport, Extracellular	Transport
6529	2	Transport, Extracellular	Transport
6533	1	Taurine and hypotaurine metabolism	Amino acids
6538	1	Transport, Extracellular	Transport
6540	1	Transport, Extracellular	Transport
6546	1	Transport, Extracellular	Transport
6547	1	Transport, Extracellular	Transport
6558	1	Transport, Extracellular	Transport
6563	2	Transport, Extracellular	Transport
6565	1	Transport, Extracellular	Transport
6568	6	Transport, Extracellular	Transport
6569	1	Transport, Extracellular	Transport
6579	1	Transport, Extracellular	Transport
6580	3	Transport, Extracellular	Transport
6581	4	Transport, Extracellular	Transport
6582	2	Transport, Extracellular	Transport
6583	2	Transport, Extracellular	Transport
6584	1	Transport, Extracellular	Transport
6821	1	Cysteine Metabolism	Amino acids
7086	1	Pentose Phosphate Pathway	Central metabolism
7299	10	Tyrosine metabolism	Amino acids
7371	1	Nucleotides	Nucleotides
7941	3	Glycerophospholipid Metabolism	Lipids
7991	1	Oxidative Phosphorylation	Central metabolism
8170	6	Transport, Extracellular	Transport
8277	1	Pentose Phosphate Pathway	Central metabolism
8395	1	Inositol Phosphate Metabolism	Inositol
8398	5	Glycerophospholipid Metabolism	Lipids
8525	1	Glycerophospholipid Metabolism	Lipids
8527	1	Glycerophospholipid Metabolism	Lipids
8529	5	Eicosanoid Metabolism	Unsaturated Fas
8613	3	Triacylglycerol Synthesis	Lipids
8622	2	Nucleotides	Nucleotides
8647	4	Transport, Extracellular	Transport
8733	1	Glycosylphosphatidylinositol (GPI)-anchor biosynthesis	Glycosylation
8801	1	C5-Branched dibasic acid metabolism	Fas
8897	2	Inositol Phosphate Metabolism	Inositol
9057	1	Transport, Extracellular	Transport
9060	1	Nucleotides	Nucleotides
9154	1	Transport, Extracellular	Transport
9162	1	Glycerophospholipid Metabolism	Lipids
9415	10	Fatty acid elongation	Fas
9420	1	Bile Acid Biosynthesis	Steroids
9489	1	Glycerophospholipid Metabolism	Lipids
9497	2	Transport, Extracellular	Transport
9942	1	Pentose and Glucuronate Interconversions	Central metabolism
10050	2	Transport, Extracellular	Transport
10090	2	Chondroitin / heparan sulfate biosynthesis	Glycosylation
10257	3	Transport, Extracellular	Transport
10390	1	Glycerophospholipid Metabolism	Lipids
10396	1	Transport, Extracellular	Transport
10554	1	Triacylglycerol Synthesis	Lipids
10558	1	Sphingolipid Metabolism	Lipids
10599	5	Transport, Extracellular	Transport
10723	1	Transport, Extracellular	Transport
10786	1	Transport, Extracellular	Transport
10846	3	Nucleotides	Nucleotides
10919	1	Lysine Metabolism	Amino acids
10948	1	Transport, Mitochondrial	Transport
11136	1	Starch and Sucrose Metabolism	Glycogen
11283	1	Cholesterol Metabolism	Steroids
11320	1	N-Glycan Biosynthesis	Glycosylation
22978	8	Nucleotides	Nucleotides
23236	3	Inositol Phosphate Metabolism	Inositol
23382	3	Selenoamino acid metabolism	Amino acids
23545	1	Transport, Lysosomal	Transport
25769	1	Transport, Extracellular	Transport
25902	2	Folate Metabolism	Vitamins
26227	1	Glycine, Serine, and Threonine Metabolism	Amino acids
27010	1	Thiamine Metabolism	Vitamins
27165	1	Glutamate metabolism	Amino acids
28232	3	Transport, Extracellular	Transport
29922	2	Nucleotides	Nucleotides
29968	1	Glycine, Serine, and Threonine Metabolism	Amino acids
50515	1	Chondroitin / heparan sulfate biosynthesis	Glycosylation
50617	1	Transport, Lysosomal	Transport
51196	11	Inositol Phosphate Metabolism	Inositol
53354	1	CoA Biosynthesis	Vitamins
53630	1	Vitamin A Metabolism	Vitamins
53919	2	Transport, Extracellular	Transport
54575	6	Steroid Metabolism	Steroids
54576	6	Steroid Metabolism	Steroids
55191	1	NAD Metabolism	Vitamins
55224	1	Glycerophospholipid Metabolism	Lipids
56301	2	Transport, Extracellular	Transport
56606	15	Transport, Extracellular	Transport
56894	1	Triacylglycerol Synthesis	Lipids
56913	1	O-Glycan Biosynthesis	Glycosylation
56922	1	Valine, Leucine, and Isoleucine Metabolism	Amino acids
57127	1	Transport, Extracellular	Transport
57419	2	Transport, Extracellular	Transport
57678	2	Triacylglycerol Synthesis	Lipids
57818	10	Glycolysis/Gluconeogenesis	Central metabolism
57835	1	Transport, Extracellular	Transport
58508	1	Lysine Metabolism	Amino acids
64078	1	Transport, Extracellular	Transport
64902	2	Alanine and Aspartate Metabolism	Amino acids
79623	1	O-Glycan Biosynthesis	Glycosylation
80271	1	Inositol Phosphate Metabolism	Inositol
80724	2	Butanoate Metabolism	Fas
81579	1	Glycerophospholipid Metabolism	Lipids
84444	2	Lysine Metabolism	Amino acids
113026	1	Inositol Phosphate Metabolism	Inositol
114134	2	Transport, Extracellular	Transport
114805	3	O-Glycan Biosynthesis	Glycosylation
115019	1	Transport, Extracellular	Transport
116285	2	Fatty acid activation	Fas
117283	1	Inositol Phosphate Metabolism	Inositol
128869	1	Glycosylphosphatidylinositol (GPI)-anchor biosynthesis	Glycosylation
134526	1	Pyruvate Metabolism	Central metabolism
151531	1	Nucleotides	Nucleotides
160851	3	Glycerophospholipid Metabolism	Lipids
171425	1	Citric Acid Cycle	Central metabolism
256435	1	Sphingolipid Metabolism	Lipids
257068	1	Inositol Phosphate Metabolism	Inositol
266722	1	Chondroitin / heparan sulfate biosynthesis	Glycosylation
284111	1	Transport, Extracellular	Transport
376497	1	Transport, Extracellular	Transport
389015	1	Transport, Extracellular	Transport

## Sheet: Overlapping DISLoDGED Pathways
Side effect	DISLoDGED Pathway (Metabolite Production Pathway)	Sum of Cross Validation Scores {-1,0,1} over 10-fold Cross Validation	Nutrient Region
allergy	D-Mannose 1-phosphate	4	alternate sugar metabolism
allergy	D-Xylose	10	alternate sugar metabolism
allergy	5,10-Methylenetetrahydrofolate	4	folic acid (vitamin b9)
allergy	timnodonyl coenzyme A	-4	generic fatty acid and coa forms
allergy	Hexadecanal	4	generic fatty acid and coa forms
allergy	O-Phospho-L-serine	4	other amino acid
allergy	O2	-4	other ions/small molecules
allergy	Thiamin triphosphate	-4	thiamine (vitamin b1)
allergy	peptide sans lysine	9	l-carnitine
alopecia	Prostaglandin D2	-6	arachodinate
alopecia	Biocytin	-5	biotin (vitamin h, vitamin b7, coenzyme R)
alopecia	Biocytin	-5	biotin (vitamin h, vitamin b7, coenzyme R)
alopecia	1-Methylnicotinamide	-4	niacin and niacinamide (vitamin b3)
alopecia	Squalene	-5	steroids
anemia	Oxalate	6	ascorbic acid (vitamin c)
anemia	Melatonin	-4	melatonin
anemia	Ethanolamine phosphate	4	other phospholipid-related things
anemia	D-Glucosamine	-4	glycosylation
arthritis	Oxalate	5	ascorbic acid (vitamin c)
arthritis	Dolichyl phosphate D-mannose, human liver homolog	5	dolichol
arthritis	Hydrogen peroxide	-4	other ions/small molecules
asthma	Prostaglandin F2alpha	-4	arachodinate
asthma	2,6 dimethylheptanoyl-CoA	4	generic fatty acid and coa forms
asthma	Bicarbonate	-4	other ions/small molecules
asthma	epiandrosterone	-7	steroids
asthma	(R)-5-Diphosphomevalonate	-4	steroids
asthma	Thiocyanate	-5	unclassified
asthma	Thiocyanate	-4	unclassified
asthma	1-alpha,24R,25-Trihydroxyvitamin D2	-4	vitamin d
atrial fibrillation	3-Methyl-2-oxobutanoate	-4	branched-chain amino acids
atrial fibrillation	(N-acetyl-D-glucosaminyl-(alpha-D-mannosyl)2-beta-D-mannosyl-diacetylchitobiosyl)-L-asparagine (protein)	-9	glycosylation
atrial fibrillation	Melatonin	4	melatonin
atrial fibrillation	Diphosphate	4	other ions/small molecules
atrial fibrillation	Malonate semialdehyde	-5	unclassified
atrial fibrillation	naphthalene epoxide	-5	unclassified
atrial fibrillation	naphthalene epoxide	-4	unclassified
atrial fibrillation	Perillyl alcohol	5	unclassified
bilirubinemia	L-Glutamate 5-phosphate	4	l-arginine (+ urea cycle + creatine + NO)
bilirubinemia	Carbamoyl phosphate	-4	other ions/small molecules
bilirubinemia	fatty acid 11-cis-retinol	-4	vitamin a
bipolar disorder	Prostaglandin D2	-5	arachodinate
bipolar disorder	Oxalate	9	ascorbic acid (vitamin c)
bipolar disorder	Choline phosphate	5	choline
bipolar disorder	(alpha-D-mannosyl)6-beta-D-mannosyl-diacetylchitobiosyl-L-asparagine (protein)	6	glycosylation
bipolar disorder	1D-myo-Inositol 3,4-bisphosphate	4	inositol
bipolar disorder	2,4 dihydroxy nitrophenol	-6	unclassified
breast neoplasm	Lipoate	-4	alpha-lipoic acid
breast neoplasm	Oxalate	8	ascorbic acid (vitamin c)
breast neoplasm	3,4-Dihydroxy-L-phenylalanine	-4	dopamine/norepinephrine
breast neoplasm	5,10-Methylenetetrahydrofolate	4	folic acid (vitamin b9)
breast neoplasm	propionyl-carnitine	4	generic fatty acid and coa forms
breast neoplasm	Sodium	-4	other ions/small molecules
breast neoplasm	Geranyl diphosphate	-4	other phospholipid-related things
breast neoplasm	Pyridoxamine 5-phosphate	4	pyridoxine (vitamin b6)
breast neoplasm	Perillyl alcohol	4	unclassified
breast neoplasm	1-alpha,24R,25-Trihydroxyvitamin D2	-6	vitamin d
cardiac arrest	Prostaglandin F2alpha	-6	arachodinate
cardiac arrest	w-hydroxyl leukotriene B4	-5	arachodinate
cardiac arrest	Acetaldehyde	-4	central metabolism
cardiac arrest	(N-acetyl-D-glucosaminyl-(alpha-D-mannosyl)2-beta-D-mannosyl-diacetylchitobiosyl)-L-asparagine (protein)	-6	glycosylation
cardiac arrest	Urea	5	l-arginine (+ urea cycle + creatine + NO)
cardiac arrest	Serotonin	5	melatonin
cardiac arrest	Homogentisate	4	other amino acid
cardiac arrest	Phosphate	4	other ions/small molecules
cardiac disorder	phytanic acid	-6	generic fatty acid and coa forms
cardiac disorder	alpha-D-Ribose 1-phosphate	-6	nucleotides
cardiac disorder	Methylglyoxal	4	other ions/small molecules
cardiac disorder	Phosphate	5	other ions/small molecules
cardiac disorder	N4-Acetylaminobutanal	-7	polyamine
cardiac disorder	Phylloquinone	-10	vitamin k
cerebral atrophy	Biocytin	-6	biotin (vitamin h, vitamin b7, coenzyme R)
cerebral atrophy	Choline phosphate	5	choline
cerebral atrophy	(alpha-D-mannosyl)6-beta-D-mannosyl-diacetylchitobiosyl-L-asparagine (protein)	5	glycosylation
cerebral atrophy	1D-myo-Inositol 3,4-bisphosphate	6	inositol
cerebral atrophy	Formyl-N-acetyl-5-methoxykynurenamine	-7	melatonin
cerebral atrophy	Diphosphate	-4	other ions/small molecules
cerebral atrophy	Sodium	-4	other ions/small molecules
cholelithiasis	D-Tagatose 1-phosphate	-10	alternate sugar metabolism
cholelithiasis	w-hydroxyl leukotriene B4	-7	arachodinate
cholelithiasis	L-Proline	4	other amino acid
cholelithiasis	Methylamine	-7	other ions/small molecules
cholelithiasis	(R)-5-Diphosphomevalonate	-6	steroids
cholelithiasis	ADPribose 2-phosphate	4	unclassified
depressive reaction	D-Xylose	7	alternate sugar metabolism
depressive reaction	Dolichyl phosphate D-mannose, human uterine homolog	4	dolichol
depressive reaction	Hexadecanal	4	generic fatty acid and coa forms
depressive reaction	Oxidized glutathione	-4	glutathione (and n-acetyl cysteine)
depressive reaction	O-Phospho-L-serine	5	other amino acid
depressive reaction	Sodium	-4	other ions/small molecules
depressive reaction	potassium	-4	potassium
depressive reaction	Malonate semialdehyde	-4	unclassified
depressive reaction	peptide sans lysine	4	l-carnitine
depressive reaction	Protein N6,N6-dimethyl-L-lysine	7	unclassified
diabetes mellitus	D-Xylulose 1-phosphate	-4	alternate sugar metabolism
diabetes mellitus	eicosatetranoyl coenzyme A	-4	arachodinate
diabetes mellitus	Oxaloacetate	-5	central metabolism
diabetes mellitus	D-Fructose 1-phosphate	-4	central metabolism
diabetes mellitus	Ubiquinol-10	-4	coenzyme Q-10
diabetes mellitus	Quinolinate	-4	niacin and niacinamide (vitamin b3)
diabetes mellitus	Nitric oxide	4	other ions/small molecules
diabetes mellitus	Thiosulfate	5	other ions/small molecules
diabetes mellitus	Sulfate	6	other ions/small molecules
drug dependence	D-Tagatose 1-phosphate	-6	alternate sugar metabolism
drug dependence	propionyl-carnitine	9	generic fatty acid and coa forms
drug dependence	N,N-Dimethylglycine	4	methionine
drug dependence	androsterone glucuronide	4	steroids
drug dependence	Perillyl alcohol	6	unclassified
drug dependence	Phylloquinone	-4	vitamin k
elevated liver enzymes	L-Ascorbate	-6	ascorbic acid (vitamin c)
elevated liver enzymes	Oxalate	5	ascorbic acid (vitamin c)
elevated liver enzymes	propionyl-carnitine	7	generic fatty acid and coa forms
elevated liver enzymes	Cysteamine	8	taurine
elevated liver enzymes	3-mercaptolactate-cysteine disulfide	4	unclassified
epilepsy	Biocytin	-5	biotin (vitamin h, vitamin b7, coenzyme R)
epilepsy	L-Malate	4	central metabolism
epilepsy	(alpha-D-mannosyl)6-beta-D-mannosyl-diacetylchitobiosyl-L-asparagine (protein)	5	glycosylation
epilepsy	1D-myo-Inositol 4-phosphate	4	inositol
epilepsy	1D-myo-Inositol 3,4-bisphosphate	5	inositol
epilepsy	Formyl-N-acetyl-5-methoxykynurenamine	-5	melatonin
epilepsy	N-Formylanthranilate	-4	niacin and niacinamide (vitamin b3)
epilepsy	Sodium	-5	other ions/small molecules
epilepsy	3-mercaptolactate-cysteine disulfide	4	unclassified
epilepsy	9-cis-retinol	-6	vitamin a
hypercholesterolemia	D-Tagatose 1-phosphate	-6	alternate sugar metabolism
hypercholesterolemia	Prostaglandin F2alpha	-6	arachodinate
hypercholesterolemia	w-hydroxyl leukotriene B4	-5	arachodinate
hypercholesterolemia	5,10-Methylenetetrahydrofolate	-4	folic acid (vitamin b9)
hypercholesterolemia	propionyl-carnitine	9	generic fatty acid and coa forms
hypercholesterolemia	Perillyl alcohol	5	unclassified
hypercholesterolemia	1-alpha,24R,25-Trihydroxyvitamin D2	-4	vitamin d
hyperglycemia	Prostaglandin E1	6	arachodinate
hyperglycemia	Nicotinamide adenine dinucleotide	-4	niacin and niacinamide (vitamin b3)
hyperglycemia	Mercaptopyruvate	-4	other amino acid
hyperglycemia	Thiamin	-7	thiamine (vitamin b1)
hypertension	Prostaglandin D2	-4	arachodinate
hypertension	Prostaglandin E2	4	arachodinate
hypertension	(N-acetyl-D-glucosaminyl-(alpha-D-mannosyl)2-beta-D-mannosyl-diacetylchitobiosyl)-L-asparagine (protein)	-6	glycosylation
hypertension	1D-myo-Inositol 1,4,5-trisphosphate	5	inositol
hypertension	propionyl-carnitine	4	generic fatty acid and coa forms
hypertension	Deoxyuridine	-4	nucleotides
hypertension	L-Proline	5	other amino acid
hypertension	Estrone 3-sulfate	4	steroids
hypertension	hydroxylated taxol	4	unclassified
hypertension	1-alpha,24R,25-Trihydroxyvitamin D2	-9	vitamin d
hyperuricemia	Sedoheptulose 7-phosphate	5	central metabolism
hyperuricemia	Ubiquinol-10	-7	coenzyme Q-10
hyperuricemia	reducing GlcNAc removed form of n2m2nmasn (w/o peptide)	-4	glycosylation
hyperuricemia	(alpha-D-mannosyl)6-beta-D-mannosyl-diacetylchitobiosyl-L-asparagine (protein)	4	glycosylation
hyperuricemia	UDP	4	nucleotides
hyperuricemia	Homogentisate	7	other amino acid
hyperuricemia	1 acyl phosphoglycerol	9	triacylglycerol
hyperuricemia	D-Glucosamine	4	glycosylation
hyperuricemia	hydroxylated taxol	4	unclassified
hypocalcemia	beta-D-Mannosyldiacetylchitobiosyldiphosphodolichol, human liver homolog	4	choline
hypocalcemia	beta-D-Mannosyldiacetylchitobiosyldiphosphodolichol, human uterine homolog	4	choline
hypocalcemia	phytanic acid	-4	generic fatty acid and coa forms
hypocalcemia	Hexadecanal	5	generic fatty acid and coa forms
hypocalcemia	N-Carbamoyl-beta-alanine	-4	nucleotides
hypothyroidism	Sedoheptulose 7-phosphate	6	central metabolism
hypothyroidism	primed glycogenin (glycogenin-8[1,4-Glc])	4	glycogen
hypothyroidism	O-Phospho-L-serine	-4	other amino acid
hypothyroidism	Diphosphate	-4	other ions/small molecules
hypothyroidism	Diphosphate	-4	other ions/small molecules
hypothyroidism	ADPribose	4	unclassified
hypothyroidism	ADPribose 2-phosphate	4	unclassified
kidney stones	D-Xylulose 1-phosphate	-4	alternate sugar metabolism
kidney stones	leukotriene F4	-4	arachodinate
kidney stones	Ubiquinol-10	-5	coenzyme Q-10
kidney stones	propionyl-carnitine	4	generic fatty acid and coa forms
kidney stones	debrisoquine	-5	nucleotides
kidney stones	Phenylpyruvate	6	other amino acid
kidney stones	Phosphate	4	other ions/small molecules
osteoporosis	Dopaquinone	-4	dopamine/norepinephrine
osteoporosis	Nicotinamide	-4	niacin and niacinamide (vitamin b3)
osteoporosis	L-Proline	4	other amino acid
osteoporosis	L-Proline	4	other amino acid
osteoporosis	Phosphate	9	other ions/small molecules
osteoporosis	D-Glucosamine	-5	glycosylation
osteoporosis	1-alpha,24R,25-Trihydroxyvitamin D2	-4	vitamin d
parkinsonism	D-Xylose	-5	alternate sugar metabolism
parkinsonism	Prostaglandin E1	-4	arachodinate
parkinsonism	Choline phosphate	5	choline
parkinsonism	1D-myo-Inositol 3,4-bisphosphate	7	inositol
parkinsonism	Melatonin	-4	melatonin
parkinsonism	L-Homocysteine	5	methionine
parkinsonism	Sodium	-4	other ions/small molecules
peptic ulceration	D-Xylose	8	alternate sugar metabolism
peptic ulceration	(alpha-D-mannosyl)6-beta-D-mannosyl-diacetylchitobiosyl-L-asparagine (protein)	4	glycosylation
peptic ulceration	Indole-3-acetaldehyde	-5	l-tryptophan
peptic ulceration	Thiocysteine	-4	other amino acid
peptic ulceration	Sulfate	10	other ions/small molecules
peptic ulceration	Pyridoxamine 5-phosphate	-4	pyridoxine (vitamin b6)
peptic ulceration	Thiamine diphosphate	-4	thiamine (vitamin b1)
peptic ulceration	1-alpha,24R,25-Trihydroxyvitamin D2	-7	vitamin d
polycystic ovary disease	Prostaglandin D2	-4	arachodinate
polycystic ovary disease	Oxalate	8	ascorbic acid (vitamin c)
polycystic ovary disease	Biocytin	-4	biotin (vitamin h, vitamin b7, coenzyme R)
polycystic ovary disease	Calcium	4	calcium
polycystic ovary disease	Choline phosphate	4	choline
polycystic ovary disease	(alpha-D-mannosyl)6-beta-D-mannosyl-diacetylchitobiosyl-L-asparagine (protein)	6	glycosylation
polycystic ovary disease	Formyl-N-acetyl-5-methoxykynurenamine	-6	melatonin
psoriasis	D-Mannose 6-phosphate	5	alternate sugar metabolism
psoriasis	Prostaglandin E2	4	arachodinate
psoriasis	Ubiquinol-10	-4	coenzyme Q-10
psoriasis	(R)-5-Diphosphomevalonate	-6	steroids
pulmonary embolism	D-Mannose 1-phosphate	4	alternate sugar metabolism
pulmonary embolism	Dolichyl phosphate D-mannose, human uterine homolog	5	dolichol
pulmonary embolism	propionyl-carnitine	4	generic fatty acid and coa forms
pulmonary embolism	N,N-Dimethylglycine	5	methionine
pulmonary embolism	Thymine	-5	nucleotides
pulmonary embolism	Nitric oxide	4	other ions/small molecules
renal disease	D-Tagatose 1-phosphate	6	alternate sugar metabolism
renal disease	D-Xylulose 1-phosphate	6	alternate sugar metabolism
renal disease	Choline phosphate	6	choline
renal disease	Sarcosine	-6	glycine
renal disease	Thymine	4	nucleotides
renal disease	naphthalene epoxide	-5	unclassified
renal disease	naphthalene epoxide	-5	unclassified
renal disease	3-mercaptolactate-cysteine disulfide	4	unclassified
stroke	12-Hydroperoxyeicosa-5,8,10,14-tetraenoate	4	arachodinate
stroke	Urea	4	l-arginine (+ urea cycle + creatine + NO)
stroke	Thymidine	-4	nucleotides
stroke	O2	-4	other ions/small molecules
stroke	phosphatidic acid (homo sapiens)	4	other phospholipid-related things
stroke	naphthalene epoxide	5	unclassified

## Sheet: Aggregate Pathway Mapping
Recon 1 Subsystem	Aggregate Subsystem
Eicosanoid Metabolism	Unsaturated Fas
CYP Metabolism	Unsaturated Fas
Fatty acid oxidation	Unsaturated Fas
Fatty acid oxidation, peroxisome	Unsaturated Fas
Fatty Acid Metabolism	Fas
Fatty acid elongation	Fas
Fatty acid activation	Fas
R Group Synthesis	Fas
Carnitine shuttle	Fas
Butanoate Metabolism	Fas
Propanoate Metabolism	Fas
C5-Branched dibasic acid metabolism	Fas
Glutathione Metabolism	ROS
ROS Detoxification	ROS
Inositol Phosphate Metabolism	Inositol
Heme Biosynthesis	Heme
Heme Degradation	Heme
Heparan sulfate degradation	Glycosylation
Hyaluronan Metabolism	Glycosylation
Keratan sulfate biosynthesis	Glycosylation
Keratan sulfate degradation	Glycosylation
N-Glycan Biosynthesis	Glycosylation
N-Glycan Degradation	Glycosylation
O-Glycan Biosynthesis	Glycosylation
Chondroitin / heparan sulfate biosynthesis	Glycosylation
Chondroitin sulfate degradation	Glycosylation
Blood Group Biosynthesis	Glycosylation
Aminosugar Metabolism	Glycosylation
Glycosylphosphatidylinositol (GPI)-anchor biosynthesis	Glycosylation
Fructose and Mannose Metabolism	Glycosylation
Galactose metabolism	Glycosylation
Methionine Metabolism	Amino acids
Lysine Metabolism	Amino acids
Histidine Metabolism	Amino acids
D-alanine metabolism	Amino acids
D-arg and D-orn metabolism	Amino acids
Phenylalanine metabolism	Amino acids
Taurine and hypotaurine metabolism	Amino acids
Tryptophan metabolism	Amino acids
Tyrosine metabolism	Amino acids
Urea cycle/amino group metabolism	Amino acids
Valine, Leucine, and Isoleucine Metabolism	Amino acids
Cysteine Metabolism	Amino acids
Glutamate metabolism	Amino acids
beta-Alanine metabolism	Amino acids
Arginine and Proline Metabolism	Amino acids
Alanine and Aspartate Metabolism	Amino acids
Glycine, Serine, and Threonine Metabolism	Amino acids
Selenoamino acid metabolism	Amino acids
Tyr, Phe, Trp Biosynthesis	Amino acids
Nucleotide Sugar Metabolism	Nucleotides
Nucleic acid degradation	Nucleotides
Nucleotides	Nucleotides
IMP Biosynthesis	Nucleotides
Purine Catabolism	Nucleotides
Pyrimidine Biosynthesis	Nucleotides
Pyrimidine Catabolism	Nucleotides
Salvage Pathway	Nucleotides
Pentose and Glucuronate Interconversions	Central metabolism
Pentose Phosphate Pathway	Central metabolism
Oxidative Phosphorylation	Central metabolism
Pyruvate Metabolism	Central metabolism
Citric Acid Cycle	Central metabolism
Glycolysis/Gluconeogenesis	Central metabolism
Glyoxylate and Dicarboxylate Metabolism	Central metabolism
Riboflavin Metabolism	Vitamins
Thiamine Metabolism	Vitamins
Tetrahydrobiopterin	Vitamins
Vitamin A Metabolism	Vitamins
Vitamin B12 Metabolism	Vitamins
Vitamin B6 Metabolism	Vitamins
Vitamin D	Vitamins
Ubiquinone Biosynthesis	Vitamins
Folate Metabolism	Vitamins
CoA Biosynthesis	Vitamins
CoA Catabolism	Vitamins
Biotin Metabolism	Vitamins
Ascorbate and Aldarate Metabolism	Vitamins
NAD Metabolism	Vitamins
Alkaloid biosynthesis II	Vitamins
Steroid Metabolism	Steroids
Cholesterol Metabolism	Steroids
Bile Acid Biosynthesis	Steroids
Transport, Endoplasmic Reticular	Transport
Transport, Extracellular	Transport
Transport, Mitochondrial	Transport
Transport, Nuclear	Transport
Transport, Lysosomal	Transport
Transport, Golgi Apparatus	Transport
Demand	Transport
Others	Miscellaneous
Miscellaneous	Miscellaneous
Limonene and pinene degradation	Miscellaneous
Stilbene, coumarine and lignin biosynthesis	Miscellaneous
Sphingolipid Metabolism	Lipids
Triacylglycerol Synthesis	Lipids
Glycerophospholipid Metabolism	Lipids
Starch and Sucrose Metabolism	Glycogen

## Sheet: Disease Physiology Classes
Side Effect	Disease Physiology Class
ecchymosis	bleeding
hemorrhage	bleeding
clotting	bleeding
epistaxis	bleeding
hemoptysis	bleeding
rectal_hemorrhage	bleeding
uterine_bleeding	bleeding
bleeding_disorders	bleeding
gum_hemorrhage	bleeding
spotting_between_menses	bleeding
hematoma	bleeding
vaginal_hemorrhage	bleeding
breast_neoplasm	cancer
adenoma	cancer
neoplasm	cancer
fibrosarcomas	cancer
endometrial_carcinoma	cancer
angina	cardiovascular
angina_pectoris	cardiovascular
atrioventricular_heart_block	cardiovascular
bradycardia	cardiovascular
cardiac_arrest	cardiovascular
cerebrovascular_accident	cardiovascular
congestive_heart_failure	cardiovascular
hypertension	cardiovascular
hypotension	cardiovascular
syncope	cardiovascular
vascular_disease	cardiovascular
venous_thrombosis	cardiovascular
ventricular_extrasystole	cardiovascular
arrhythmia	cardiovascular
chest_pain	cardiovascular
postural_hypotension	cardiovascular
stroke	cardiovascular
arthrosis	cardiovascular
vascular_anomaly	cardiovascular
cardiac_failure	cardiovascular
tachycardia	cardiovascular
atrial_fibrillation	cardiovascular
ventricular_fibrillation	cardiovascular
supraventricular_tachycardia	cardiovascular
arthropathy	cardiovascular
av_block	cardiovascular
ventricular_tachycardia	cardiovascular
thrombophlebitis	cardiovascular
bundle_branch_block	cardiovascular
pulmonary_embolism	cardiovascular
palpitations	cardiovascular
cardiac_ischemia	cardiovascular
cardiac_disorder	cardiovascular
cholelithiasis	digestive
diarrhea	digestive
dyspepsia	digestive
flatulence	digestive
gastrointestinal_hemorrhage	digestive
constipation	digestive
peptic_ulceration	digestive
heartburn	digestive
endocrine_disorder	endocrine
inappropriate_antidiuretic_hormone_secretion	endocrine
testicular_atrophy	endocrine
galactorrhea	endocrine
gynecomastia	endocrine
aplastic_anemia	hematopoietic
granulocytopenia	hematopoietic
leukocytopenia	hematopoietic
leukocytosis	hematopoietic
neutropenia	hematopoietic
thrombocytopenia	hematopoietic
agranulocytosis	hematopoietic
leucopenia	hematopoietic
lymphocytosis	hematopoietic
anemia	hematopoietic
macrocytosis	hematopoietic
hemolytic_anemia	hematopoietic
pancytopenia	hematopoietic
anaphylactic_reaction	immune
asthma	immune
skin_rash	immune
angioneurotic_edema	immune
lupus_syndrome	immune
psoriasis	immune
stevens_-_johnson_syndrome	immune
angioedema_and_urticaria	immune
eruption	immune
toxic_epidermal_necrolysis	immune
eosinophilia	immune
rash	immune
urticaria	immune
contact_dermatitis	immune
allergy	immune
allergic_reaction	immune
angioedema	immune
bronchospasm	immune
hives	immune
furunculosis	infection
herpes_zoster	infection
oral_moniliasis	infection
periodontal_abscess	infection
pneumonia	infection
acne	infection
candidiasis	infection
fungal_dermatitis	infection
moniliasis	infection
urinary_tract_infection	infection
vaginal_candidiasis	infection
dental_caries	infection
abscess	infection
gingivitis	infection
herpes_simplex_infection	infection
upper_respiratory_tract_infection	infection
infection	infection
cystitis	inflammation
seborrhea	inflammation
tendonitis	inflammation
vasculitis	inflammation
acute_pancreatitis	inflammation
bronchitis	inflammation
conjunctivitis	inflammation
discoid_lupus_erythematosis	inflammation
esophagitis	inflammation
glossitis	inflammation
pericarditis	inflammation
phlebitis	inflammation
pseudomembranous_colitis	inflammation
sinusitis	inflammation
stomatitis	inflammation
otitis_media	inflammation
rhinitis	inflammation
arthritis	inflammation
gastroenteritis	inflammation
pharyngitis	inflammation
exfoliative_dermatitis	inflammation
hepatitis	inflammation
cholecystitis	inflammation
optic_neuritis	inflammation
colitis	inflammation
dermatitis	inflammation
gastritis	inflammation
gout	inflammation
vaginitis	inflammation
nasopharyngitis	inflammation
aseptic_meningitis	inflammation
arthralgia	inflammation
pancreatitis	inflammation
laryngitis	inflammation
bursitis	inflammation
acute_renal_failure	kidney
kidney_stones	kidney
nephrotic_syndrome	kidney
nephritis_interstitial	kidney
renal_failure	kidney
renal_disease	kidney
albuminuria	kidney
hepatic_disorder	liver
hepatic_failure	liver
jaundice	liver
liver_function_tests_abnormal	liver
elevated_liver_enzymes	liver
elevated_liver_function_tests	liver
cirrhosis	liver
bilirubinemia	liver
hepatic_necrosis	liver
asthenia	muscle
convulsions	muscle
muscle_spasms	muscle
weakness_generalized	muscle
leg_cramps	muscle
muscle_cramps	muscle
myalgia	muscle
myositis	muscle
muscle_weakness	muscle
abdominal_cramps	muscle
cramps	muscle
myopathy	muscle
rhabdomyolysis	muscle
libido_decreased	neural
psychosis	neural
tardive_dyskinesia	neural
agitation	neural
bipolar_disorder	neural
cluster_headaches	neural
delirium	neural
drowsiness	neural
drug_withdrawal	neural
dysarthria	neural
encephalopathy	neural
hallucinations	neural
neuralgia	neural
parkinsonism	neural
vertigo	neural
anorexia	neural
confusion	neural
dizziness	neural
headaches	neural
lightheadedness	neural
malaise	neural
neuritis	neural
seizures	neural
migraine_headaches	neural
paralytic_ileus	neural
paresthesia	neural
cerebral_atrophy	neural
dementia	neural
epilepsy	neural
gait_abnormality	neural
depressive_reaction	neural
nightmares	neural
peripheral_nervous_system_disorders	neural
restlessness	neural
anxiety	neural
amnesia	neural
neuropathy	neural
drug_dependence	neural
suicidal_tendency	neural
spasms	neural
nervousness	neural
ataxia	neural
personality_disorder	neural
neurosis	neural
coma	other
cysts	other
decreased_hearing	other
fecal_incontinence	other
photosensitivity	other
hypoxia	other
alopecia	other
amenorrhea	other
birth_defects	other
breast_disorder	other
cellulitis	other
connective_tissue_disease	other
cough	other
dehydration	other
diabetes_mellitus	other
diaphoresis	other
dry_mouth	other
dry_skin	other
dysphagia	other
ear_ache	other
eczema	other
edema	other
edema_peripheral	other
erythema	other
erythema_multiforme	other
flu_syndrome	other
hair_loss	other
hematuria	other
hemorrhoids	other
hirsuitism	other
hypercholesterolemia	other
hyperkalemia	other
hypersensitivity	other
hypothermia	other
impotence	other
itching	other
malformation	other
polycystic_ovary_disease	other
pruritus	other
secondary_amenorrhea	other
somnolence	other
tremors	other
vomiting	other
weight_gain	other
chills	other
fatigue	other
fever	other
hyperglycemia	other
micturition_frequency	other
nausea	other
neck_stiffness	other
sepsis	other
weight_decrease	other
pulmonary_edema	other
breast_enlargement	other
congenital_anomaly	other
congenital_malformations	other
excessive_sweating	other
insomnia	other
porphyria	other
acute_intermittent_porphyria	other
apnea	other
emesis	other
hyponatremia	other
petechiae	other
hyperesthesia	other
swelling	other
hernia	other
priapism	other
sleep_disorders	other
folic_acid_deficiency	other
hypocalcemia	other
erythema_nodosum	other
hyperuricemia	other
lymphadenopathy	other
pleural_effusions	other
purpura	other
skin_ulceration	other
flushing	other
nasal_congestion	other
bloating	other
glycosuria	other
pruritus_ani	other
metrorrhagia	other
lyell_syndrome	other
eructation	other
hiccups	other
photophobia	other
salivation_increase	other
weight_increase	other
glucose_intolerance	other
hematemesis	other
hyperlipidemia	other
hypokalemia	other
shock	other
dysmenorrhea	other
dyspnea	other
melena	other
menstrual_disorders	other
osteoporosis	other
tinnitus	other
hypoglycemia	other
chloasma	other
fibrocystic_breast	other
ulceration	other
abdominal_pain	pain_general
kidney_pain	pain_general
neck_pain	pain_general
back_pain	pain_general
bone_pain	pain_general
pain	pain_general
pelvic_pain	pain_general
leg_pain	pain_general
joint_pain	pain_general
skeletal_pain	pain_general
urinary_incontinence	urinary
dysuria	urinary
nocturia	urinary
urinary_retention	urinary
enuresis	urinary
urinary_urgency	urinary
polyuria	urinary
urinary_frequency	urinary
amblyopia	vision
dry_eyes	vision
eye_pain	vision
cataract	vision
nystagmus	vision
diplopia	vision
glaucoma	vision
blurry_vision	vision
vision_abnormal	vision
visual_field_defects	vision

## Sheet: Physiology Associations
Disease Physiology Class	Enriched nutrient	Notes	References	Down-regulated Association	Up-regulated Association	Supplementation alleviates relevant disease	Deficiency associated with relevant disease	Nutrient is precursor in key physiological pathway	Conflicting Results	Evidence exists for possible efficacy of treatment	Known target for inhibition	Lack of evidence
inflammation	alpha-lipoate	Alpha-lipoate reduces inflammatory response in an PI3K/Akt-dependent manner	17360480	1	0	1	N/A	N/A	N/A	N/A	N/A	N/A
neural disorders	biotin	Multiple carboxylase deficiency associated with neurological symptoms	9350481	1	0	N/A	1	N/A	N/A	N/A	N/A	N/A
urinary	choline	Urinary incontinence thought to be mediated partially via neurological defects, the parasympathetic nervous system is primarily responsible for controlling urination, and the parasympathetic nervous system is dominantly composed of cholinergic neurons, which require production of acetylcholine as a neurotransmitter	9495728, 6867732	1	0	N/A	N/A	1	N/A	N/A	N/A	N/A
eye disorders	coenzyme Q10	Coenzyme Q10 is present in particularly high levels in the eye, and a decrease in CoQ10 with age is linked to progression of vision disorders	19060288	1	0	N/A	1	N/A	N/A	N/A	N/A	N/A
kidney disorders	inositol	The kidney is a primary organ responsible for inositol synthesis, and inhibition of myo-inositol transport has been shown to induce renal failure	9453011	1	0	N/A	1	N/A	N/A	N/A	N/A	N/A
pain	L-arginine	L-arginine has been shown to have an analgesic effect when injected, thought to be mediated via met-enkephalin via kyotorphin	1822318	1	0	1	N/A	N/A	N/A	N/A	N/A	N/A
inflammation	L-carnitine	Cartinines are well-known modulators of the immune response and inflammation	15591010	1	0	1	N/A	N/A	N/A	N/A	N/A	N/A
autoimmune and allergies	L-tryptophan	Indoleamine 2,3-dioxygenase, which metabolizes tryptophan, is known to have an immunomodulatory role	16272121	1	0	1	N/A	N/A	N/A	N/A	N/A	N/A
hematopoeitic	melatonin	Melatonin levels have been found to be especially high in the bone marrow, the primary site for blood cell generation, and its function is thought to be maintaining a low oxidative stress state required for proper differentiation	10572942	1	0	N/A	N/A	1	N/A	N/A	N/A	N/A
kidney	melatonin	Melatonin has been shown to reduce renal damage in rats, thought to be mediated via its role in reducing oxidative stress and immune modulation	18077597	1	0	1	N/A	N/A	N/A	N/A	N/A	N/A
neural	melatonin	Melatonin affects a variety of systems, including mood and sleep, and has been shown to be involved in headaches as well. Melatonin deficiencies were observed in neural side effects such as cluster headaches, restlessness, and drowsiness, among others.	15910564, 10454235, 15589268	1	0	N/A	1	N/A	N/A	N/A	N/A	N/A
inflammation	niacin	Niacin has been shown to inhibit vascular inflammation independent from its effect on lipid levels, suggesting an independent mechanism of inflammation modulation	20167660	1	0	1	N/A	N/A	N/A	N/A	N/A	N/A
neural	potassium	Potassium channels are central to action potential formation which underlies neural function, and modulation of these channels has been targeted for various neurological disorders	18476673	1	0	N/A	N/A	1	N/A	N/A	N/A	N/A
neural	riboflavin	Riboflavin deficiency has been found to induce neurodegeneration and peripheral neuropathy, suggesting an essential role in neural function.	12791609	1	0	N/A	1	N/A	N/A	N/A	N/A	N/A
infection	steroids	Sterol metabolism has been linked to proliferation of T cells via LXR, suggesting an essential role in the acquired immune response	18614014	1	0	N/A	N/A	1	N/A	N/A	N/A	N/A
inflammation	vitamin D	Vitamin D has been shown to induce immonodulatory effects involving the both innate and adaptive immune cells	21067953	1	0	1	N/A	N/A	N/A	N/A	N/A	N/A
infection	vitamin D	Promising evidence supports the use of Vitamin D in preventing infection of various pathogens, with one potential mechanism tied to macrophage production of cathelicidin in a Vitamin D-dependent manner.	19491064	1	0	1	N/A	N/A	N/A	N/A	N/A	N/A
autoimmune and allergies	vitamin C	Conflicting results were found, as vitamin C has been found to be a beneficial therapy, but ROS are also thought to play a protective role in autoimmune disease.	7919130, 19356981	1	0	N/A	N/A	N/A	1	N/A	N/A	N/A
Hematopoietic	Histidine	The effects of histamine, the primary product of histidine metabolism included in the histidine metabolite group, on hematopoiesis is established but conflicting, with some reports suggesting a positive effect and others an inhibitory, possibly mediated through different histamine receptors. Evidence is sufficient to suggest that improper modulation of histamine metabolism could induce hemapoieti…	21196390	0	1	N/A	N/A	N/A	N/A	1	N/A	N/A
Kidney	Histidine	Histamine levels have been shown to be increased in patients with kidney disease relative to controls, and histamine is thought to mediate damage to the kidney. Antihistamines have been shown to be beneficial in treating nephritis. Dysregulation of histamine metabolism is known to cause hypertension, among other disorders, which is one of the primary causes of chronic renal failure. Evidence is s…	2013627, 6094908, 16695695, 17490952	0	1	N/A	N/A	N/A	N/A	1	N/A	N/A
Pain	Vitamin C	It is difficult to determine targeted effects of vitamin C inhibition due to its multiple roles in the body. However, indirect evidence suggests that inhibition of vitamin C metabolism may be beneficial in treating pain. For example, inhibitors of vitamin C uptake via Glut1 inhibition have been shown to have analgesic effects. Also, flavonoids, which have been shown to inhibit intracellular vitam…	11170395, 21050844, 10801933, 14499317	0	1	N/A	N/A	N/A	N/A	1	N/A	N/A
Autoimmune and Allergies	Folate	Methotrexate, a folate inhibitor, is commonly used in the treatment of multiple autoimmune diseases, including rheumatoid arthritis.	15914465	0	1	N/A	N/A	N/A	N/A	N/A	1	N/A
Bleeding	Steroids	After controlling for other factors, low levels of cholesterol are associated with decreased risk of hemorrhagic stroke, indicating that elevated cholesterol may play a role in bleeding propensity. While statins, inhibitors of HmG-Coa Reductase, were found to not impact cerebral hemorrhage incidence, their use has been associated with decreased risk of gastrointestinal hemorrhage, an effect thoug…	2619783, 22007076, 16644315, 2513366	0	1	N/A	N/A	N/A	N/A	N/A	1	N/A
Cancer	Folate	The importance of up-regulated folate metabolism is well-established in the literature, and the folate metabolism inhibitor methotrexate is an established chemotherapy drug.	11001674	0	1	N/A	N/A	N/A	N/A	N/A	1	N/A
Cancer	Inositol	Phosphotidyl inositol phosphates, the primary metabolites of the inositol metabolic pathway, are the mediators of signals of the PI3K pathway, which is a major growth regulator in cancer. Inhibition of PI3K signaling by myo-inositol has been shown to be an effective chemotherapeutic strategy.	19336734, 8912846	0	1	N/A	N/A	N/A	N/A	N/A	1	N/A
Cardiovascular	L-arginine	The arginine group contains the main nitrogen metabolites, including arginine, urea, and nitric oxide. Up-regulation of this pathway was observed in several cardiovascular disorders including arrhythmias, hypotension, angina, and several clotting diseases including stroke. The role of NO in inducing vasodilation is well established. NO inhibitors have been shown to be therapeutic in relieving hyp…	9702990, 1720856, 8759065, 11571479, 10455308	0	1	N/A	N/A	N/A	N/A	N/A	1	N/A
Cardiovascular	L-carnitine	Carnitines play a central role in fatty acid oxidation and have a well-established influence on cardiovascular health. Up-regulation of L-carnitine metabolism was enriched in cardiocascular diseases, including ventricular tachycardia. Experimentally, inhibition of carnitine synthesis has been shown to protect against ventricular dysfunction. In general, fatty acid oxidation inhibitors, such as mi…	9335406, 17204911	0	1	N/A	N/A	N/A	N/A	N/A	1	N/A
Cardiovascular	Melatonin	Up-regulation of the melatonin/serotonin synthesis pathway (these metabolites are separated by two enzymatic reactions) is enriched in cardiovascular diseases, including atrial fibrillation and myocardial infarction. There is ample evidence that up-regulation of this pathway could play a role in pathogenesis of these diseases. First, serotonin (5-hydroxytryptamine) has been shown to directly be a…	12693508, 11602490	0	1	N/A	N/A	N/A	N/A	N/A	1	N/A
Digestive	L-arginine	The arginine group contains the main nitrogen metabolites, including arginine, urea, and nitric oxide. Up-regulation of this pathway was observed in digestive disorders including dyspepsia. The nitric oxide synthase inhibitor nitroarginine has been shown to reduce ibuprofen-induced gastric mucosal injury, suggesting that over-active nitric oxide production may indeed be involved in digestive path…	16133962, 16093644, 21777142, 8200122, 8040367	0	1	N/A	N/A	N/A	N/A	N/A	1	N/A
Endocrine	Inositol	Myo-inositol, an inhibitor of PI3K signaling, which uses phosphotidylinositol phosphates, the primary products of inositol metabolism, as second messengers, has been shown to be an effective treatment in endocrine disorders such as polycystic ovary syndrome via effect on modulating hormone function.	19499845	0	1	N/A	N/A	N/A	N/A	N/A	1	N/A
Autoimmune and Allergies	Riboflavin	No significant links were found to indicate that inhibition of the pathway would be therapeutic	N/A	0	1	N/A	N/A	N/A	N/A	N/A	N/A	1
Autoimmune and Allergies	Taurine	No significant links were found to indicate that inhibition of the pathway would be therapeutic	N/A	0	1	N/A	N/A	N/A	N/A	N/A	N/A	1
Cancer	Vitamin C	No significant links were found to indicate that inhibition of the pathway would be therapeutic	N/A	0	1	N/A	N/A	N/A	N/A	N/A	N/A	1
Digestive	Methionine	No significant links were found to indicate that inhibition of the pathway would be therapeutic	N/A	0	1	N/A	N/A	N/A	N/A	N/A	N/A	1
Hematopoietic	Riboflavin	No significant links were found to indicate that inhibition of the pathway would be therapeutic	N/A	0	1	N/A	N/A	N/A	N/A	N/A	N/A	1

## Sheet: Blind Def. Search
Side Effect	Nutrient	Evidence (PMID)	Prediction	Notes
glaucoma	thiamine (vitamin b1)	485004	Negative	N/A
testicular atrophy	melatonin	630028	Negative	N/A
migraine headaches	steroids	3957657	Negative	N/A
testicular atrophy	arachodinate	6856750	Negative	N/A
epilepsy	biotin (vitamin h, vitamin b7, coenzyme R)	8327137	Negative	N/A
acute intermittent porphyria	melatonin	8350677	Negative	N/A
stomatitis	thiamine (vitamin b1)	8974135	Negative	N/A
thrombocytopenia	melatonin	9066251	Negative	N/A
renal failure	melatonin	11053052	Negative	N/A
epilepsy	vitamin a	11163018	Negative	N/A
spasms	melatonin	11580772	Negative	N/A
tardive dyskinesia	melatonin	11695951	Negative	N/A
nephritis interstitial	melatonin	12441307	Negative	N/A
rhinitis	niacin and niacinamide (vitamin b3)	14388416	Negative	N/A
hair loss	melatonin	14996107	Negative	N/A
aplastic anemia	vitamin a	16960172	Negative	N/A
restlessness	melatonin	17242627	Negative	N/A
hypertension	vitamin d	17372031	Negative	N/A
dyspepsia	melatonin	17426465	Negative	N/A
pruritus	steroids	17598030	Negative	N/A
glaucoma	coenzyme Q-10	17678974	Negative	N/A
angioedema	steroids	18220148	Negative	N/A
tardive dyskinesia	alpha-lipoic acid	19444377	Negative	N/A
tachycardia	biotin (vitamin h, vitamin b7, coenzyme R)	21010741	Negative	N/A
dysmenorrhea	vitamin d	22371927	Negative	N/A
epilepsy	melatonin	22378657	Negative	N/A
acute pancreatitis	melatonin	22606640	Negative	N/A
neuritis	vitamin d	22708027	Negative	N/A
anxiety	vitamin k	None	Negative	N/A
ataxia	potassium	None	Negative	N/A
bloating	vitamin a	None	Negative	N/A
breast enlargement	niacin and niacinamide (vitamin b3)	None	Negative	N/A
bronchitis	thiamine (vitamin b1)	None	Negative	N/A
cardiac failure	biotin (vitamin h, vitamin b7, coenzyme R)	None	Negative	N/A
cardiac ischemia	vitamin d	None	Negative	N/A
congenital anomaly	melatonin	None	Negative	N/A
congestive heart failure	arachodinate	None	Negative	N/A
drowsiness	melatonin	None	Negative	Melatonin induces drowsiness
eczema	coenzyme Q-10	None	Negative	N/A
fibrosarcomas	biotin (vitamin h, vitamin b7, coenzyme R)	None	Negative	N/A
gastritis	vitamin d	None	Negative	N/A
hepatic failure	ascorbic acid (vitamin c)	None	Negative	N/A
herpes simplex infection	vitamin d	None	Negative	N/A
lymphocytosis	l-arginine (+ urea cycle + creatine + NO)	None	Negative	N/A
nephritis interstitial	inositol	None	Negative	N/A
nocturia	choline	None	Negative	N/A
pancreatitis	niacin and niacinamide (vitamin b3)	None	Negative	N/A
pharyngitis	melatonin	None	Negative	N/A
photosensitivity	coenzyme Q-10	None	Negative	N/A
stomatitis	choline	None	Negative	N/A
tendonitis	alpha-lipoic acid	None	Negative	N/A
tendonitis	taurine	None	Negative	N/A
thrombocytopenia	arachodinate	None	Negative	N/A
thrombocytopenia	niacin and niacinamide (vitamin b3)	None	Negative	N/A
thrombophlebitis	l-arginine (+ urea cycle + creatine + NO)	None	Negative	N/A
testicular atrophy	ascorbic acid (vitamin c)	3681751	Positive	N/A
arthritis	ascorbic acid (vitamin c)	3880014	Positive	N/A
lymphocytosis	ascorbic acid (vitamin c)	7126425	Positive	N/A
renal disease	choline	7393377	Positive	N/A
skeletal pain	vitamin d	10604343	Positive	N/A
pulmonary edema	niacin and niacinamide (vitamin b3)	19874993	Positive	N/A
shock	melatonin	22264213	Positive	N/A
agranulocytosis	l-arginine (+ urea cycle + creatine + NO)	None	Positive	N/A
anxiety	thiamine (vitamin b1)	None	Positive	N/A
atrial fibrillation	melatonin	None	Positive	N/A
breast neoplasm	l-carnitine	None	Positive	N/A
cholecystitis	l-carnitine	None	Positive	N/A
colitis	lysine	None	Positive	N/A
erythema multiforme	riboflavin (vitamin b2)	None	Positive	N/A
excessive sweating	pyridoxine (vitamin b6)	None	Positive	N/A
folic acid deficiency	inositol	None	Positive	N/A
granulocytopenia	histidine	None	Positive	N/A
hair loss	histidine	None	Positive	N/A
hyperkalemia	iodine	None	Positive	N/A
insomnia	ascorbic acid (vitamin c)	None	Positive	N/A
jaundice	calcium	None	Positive	N/A
kidney stones	l-carnitine	None	Positive	N/A
macrocytosis	ascorbic acid (vitamin c)	None	Positive	N/A
malaise	vitamin a	None	Positive	N/A
melena	methionine	None	Positive	N/A
nausea	potassium	None	Positive	N/A
neuritis	lysine	None	Positive	N/A
pulmonary embolism	methionine	None	Positive	N/A
renal failure	histidine	None	Positive	N/A
salivation increase	steroids	None	Positive	N/A
skin rash	steroids	None	Positive	N/A
spasms	l-tryptophan	None	Positive	N/A
tachycardia	calcium	None	Positive	N/A
tardive dyskinesia	ascorbic acid (vitamin c)	None	Positive	N/A
tardive dyskinesia	iron	None	Positive	N/A
tendonitis	arachodinate	None	Positive	N/A
tendonitis	riboflavin (vitamin b2)	None	Positive	N/A
tendonitis	steroids	None	Positive	N/A
tendonitis	thiamine (vitamin b1)	None	Positive	N/A
testicular atrophy	pyridoxine (vitamin b6)	None	Positive	N/A
testicular atrophy	inositol	None	Positive	N/A
acne	vitamin a	153472	Random	N/A
nephritis interstitial	choline	627918	Random	N/A
tardive dyskinesia	choline	887103	Random	N/A
nephritis interstitial	histidine	1123426	Random	N/A
hypertension	l-arginine (+ urea cycle + creatine + NO)	1128276	Random	N/A
tendonitis	pyridoxine (vitamin b6)	2356988	Random	N/A
psoriasis	biotin (vitamin h, vitamin b7, coenzyme R)	2967591	Random	N/A
psoriasis	pyridoxine (vitamin b6)	2967591	Random	N/A
psoriasis	vitamin a	2967591	Random	N/A
thrombocytopenia	ascorbic acid (vitamin c)	3207627	Random	N/A
hepatic disorder	biotin (vitamin h, vitamin b7, coenzyme R)	3211626	Random	N/A
macrocytosis	arachodinate	3441481	Random	N/A
congenital malformations	arachodinate	3934670	Random	N/A
thrombocytopenia	thiamine (vitamin b1)	4046487	Random	N/A
thrombocytopenia	steroids	4114809	Random	N/A
skeletal pain	calcium	4279816	Random	N/A
malaise	ascorbic acid (vitamin c)	5057006	Random	N/A
thrombocytopenia	vitamin a	6385875	Random	N/A
migraine headaches	choline	6419890	Random	N/A
albuminuria	betaine hydrochloride	7850995	Random	N/A
testicular atrophy	l-arginine (+ urea cycle + creatine + NO)	8096718	Random	N/A
sepsis	branched-chain amino acids	8374505	Random	N/A
renal failure	l-arginine (+ urea cycle + creatine + NO)	8437332	Random	N/A
arrhythmia	l-carnitine	8681496	Random	N/A
aplastic anemia	cobalamin (vitamin b12)	8772327	Random	N/A
migraine headaches	taurine	8961243	Random	N/A
headaches	vitamin a	8990480	Random	N/A
tinnitus	iron	9040336	Random	N/A
headaches	iron	9044402	Random	N/A
cholecystitis	vitamin k	9128332	Random	N/A
dry eyes	biotin (vitamin h, vitamin b7, coenzyme R)	9433708	Random	N/A
tachycardia	aspartates	9604253	Random	N/A
nephritis interstitial	triacylglycerol	10528663	Random	N/A
delirium	cobalamin (vitamin b12)	10965378	Random	N/A
ataxia	tetrahydrobiopterin	11461169	Random	N/A
endocrine disorder	vitamin d	11493580	Random	N/A
back pain	cobalamin (vitamin b12)	11558625	Random	N/A
psychosis	melatonin	11812694	Random	N/A
anxiety	ascorbic acid (vitamin c)	11862365	Random	N/A
encephalopathy	ascorbic acid (vitamin c)	12180123	Random	N/A
hypertension	glycine	12444916	Random	N/A
dyspnea	l-carnitine	12751052	Random	"Carnitine resulted in improvements in 11 of 13 symptoms, including dyspnea on exertion"
tardive dyskinesia	branched-chain amino acids	12777270	Random	N/A
hematuria	vitamin a	13272150	Random	N/A
emesis	pantothenic acid (vitamin b5)	13673099	Random	N/A
amnesia	ascorbic acid (vitamin c)	14578579	Random	N/A
spasms	taurine	15235873	Random	N/A
testicular atrophy	l-carnitine	15292108	Random	N/A
malaise	iron	15671224	Random	N/A
gastritis	melatonin	15683461	Random	N/A
edema	cobalamin (vitamin b12)	15755562	Random	N/A
sepsis	taurine	16096712	Random	N/A
tachycardia	choline	16301817	Random	N/A
pruritus	melatonin	17598030	Random	N/A
cardiac arrest	vitamin d	17690157	Random	N/A
epilepsy	pyridoxine (vitamin b6)	18062169	Random	N/A
dysarthria	glutathione (and n-acetyl cysteine)	18256680	Random	N/A
dysphagia	thiamine (vitamin b1)	18379741	Random	N/A
discoid lupus erythematosis	pantothenic acid (vitamin b5)	18877035	Random	N/A
seizures	niacin and niacinamide (vitamin b3)	19018335	Random	N/A
sepsis	choline	19060783	Random	N/A
epilepsy	ascorbic acid (vitamin c)	20089420	Random	N/A
nocturia	melatonin	20488476	Random	N/A
seizures	biotin (vitamin h, vitamin b7, coenzyme R)	20508364	Random	N/A
anemia	l-arginine (+ urea cycle + creatine + NO)	20724948	Random	N/A
gastroenteritis	l-carnitine	21419279	Random	N/A
sleep disorders	l-tryptophan	21532101	Random	N/A
ecchymosis	ascorbic acid (vitamin c)	21686649	Random	N/A
sepsis	melatonin	22264213	Random	N/A
hyperlipidemia	vitamin d	22800875	Random	N/A
hepatitis	vitamin a	22806070	Random	N/A
atrial fibrillation	vitamin d	22826443	Random	N/A
acne	melatonin	None	Random	Patents describe topical melatonin for acne
acute intermittent porphyria	pantothenic acid (vitamin b5)	None	Random	N/A
acute renal failure	riboflavin (vitamin b2)	None	Random	N/A
agitation	vitamin d	None	Random	N/A
albuminuria	calcium	None	Random	N/A
alopecia	choline	None	Random	N/A
alopecia	iodine	None	Random	N/A
amblyopia	ascorbic acid (vitamin c)	None	Random	N/A
amblyopia	vitamin d	None	Random	N/A
anaphylactic reaction	cobalamin (vitamin b12)	None	Random	N/A
anaphylactic reaction	l-carnitine	None	Random	N/A
angina	choline	None	Random	12714147 indicates high choline levels is correlated with angina
angina pectoris	l-tryptophan	None	Random	N/A
angioedema and urticaria	alpha-lipoic acid	None	Random	N/A
angioneurotic edema	aspartates	None	Random	N/A
angioneurotic edema	vitamin a	None	Random	N/A
angioneurotic edema	vitamin d	None	Random	N/A
aplastic anemia	melatonin	None	Random	N/A
arthropathy	riboflavin (vitamin b2)	None	Random	N/A
arthropathy	taurine	None	Random	N/A
asthma	inositol	None	Random	N/A
asthma	thiamine (vitamin b1)	None	Random	N/A
atrioventricular heart block	l-arginine (+ urea cycle + creatine + NO)	None	Random	N/A
bilirubinemia	riboflavin (vitamin b2)	None	Random	N/A
birth defects	alpha-lipoic acid	None	Random	N/A
bone pain	vitamin k	None	Random	N/A
bradycardia	inositol	None	Random	N/A
bradycardia	vitamin a	None	Random	N/A
breast tenderness	folic acid (vitamin b9)	None	Random	N/A
bronchospasm	biotin (vitamin h, vitamin b7, coenzyme R)	None	Random	N/A
cardiac disorder	vitamin a	None	Random	N/A
cholecystitis	methionine	None	Random	N/A
cholelithiasis	branched-chain amino acids	None	Random	N/A
cholelithiasis	coenzyme Q-10	None	Random	N/A
cirrhosis	iodine	None	Random	N/A
colitis	arachodinate	None	Random	Higher arachodinate was found to be higher in phospholipid content in ulcerative colitis
congenital anomaly	tetrahydrobiopterin	None	Random	N/A
congestive heart failure	biotin (vitamin h, vitamin b7, coenzyme R)	None	Random	N/A
connective tissue disease	vitamin k	None	Random	N/A
cough	l-tryptophan	None	Random	Papers seem to indicate tryptophan may induce coughing associated with eosinophilia-myalgia syndrome
dementia	glutathione (and n-acetyl cysteine)	None	Random	N/A
diaphoresis	niacin and niacinamide (vitamin b3)	None	Random	N/A
diarrhea	glutathione (and n-acetyl cysteine)	None	Random	N/A
diarrhea	vitamin a	None	Random	"vitamin A supplementation has no consistent overall protective effect on the incidence of diarrhea"
drowsiness	histidine	None	Random	N/A
dysphagia	niacin and niacinamide (vitamin b3)	None	Random	N/A
ear ache	melatonin	None	Random	N/A
edema	glycine	None	Random	N/A
edema	thiamine (vitamin b1)	None	Random	N/A
epilepsy	iron	None	Random	Several papers mentioned 'iron-induced epilepsy', so iron deficiency may actually protect against epileptic seizures
erythema	taurine	None	Random	N/A
erythema multiforme	ascorbic acid (vitamin c)	None	Random	N/A
erythema nodosum	calcium	None	Random	N/A
erythema nodosum	thiamine (vitamin b1)	None	Random	N/A
esophagitis	vitamin k	None	Random	N/A
excessive sweating	vitamin k	None	Random	N/A
gait abnormality	steroids	None	Random	N/A
gastritis	betaine hydrochloride	None	Random	N/A
gastritis	vitamin k	None	Random	N/A
gastroenteritis	histidine	None	Random	N/A
gastroenteritis	riboflavin (vitamin b2)	None	Random	N/A
glycosuria	folic acid (vitamin b9)	None	Random	N/A
glycosuria	steroids	None	Random	N/A
hematoma	glycine	None	Random	N/A
hyperesthesia	choline	None	Random	N/A
hyperlipidemia	steroids	None	Random	N/A
hyperuricemia	melatonin	None	Random	N/A
hyponatremia	l-tryptophan	None	Random	N/A
hypotension	folic acid (vitamin b9)	None	Random	N/A
hypothermia	l-carnitine	None	Random	N/A
hypothermia	vitamin a	None	Random	N/A
hypoxia	folic acid (vitamin b9)	None	Random	N/A
insomnia	steroids	None	Random	Steroids probably induce insomnia
joint pain	niacin and niacinamide (vitamin b3)	None	Random	8841834: indicates osteoarthritic symptoms are reduced but pain levels are not
kidney stones	melatonin	None	Random	N/A
leucopenia	l-carnitine	None	Random	N/A
leukocytopenia	l-arginine (+ urea cycle + creatine + NO)	None	Random	N/A
libido decreased	biotin (vitamin h, vitamin b7, coenzyme R)	None	Random	N/A
melena	l-carnitine	None	Random	N/A
melena	l-tryptophan	None	Random	N/A
melena	taurine	None	Random	N/A
nausea	melatonin	None	Random	N/A
nausea	methionine	None	Random	N/A
nausea	niacin and niacinamide (vitamin b3)	None	Random	N/A
nausea	vitamin d	None	Random	N/A
neuralgia	folic acid (vitamin b9)	None	Random	N/A
neuritis	cobalamin (vitamin b12)	None	Random	N/A
neuritis	l-carnitine	None	Random	N/A
neuritis	vitamin a	None	Random	N/A
nocturia	vitamin a	None	Random	N/A
nocturia	vitamin d	None	Random	N/A
pancreatitis	histidine	None	Random	N/A
photosensitivity	thiamine (vitamin b1)	None	Random	N/A
polyuria	thiamine (vitamin b1)	None	Random	N/A
porphyria	coenzyme Q-10	None	Random	N/A
porphyria	iron	None	Random	N/A
psoriasis	ascorbic acid (vitamin c)	None	Random	N/A
pulmonary embolism	choline	None	Random	N/A
pulmonary embolism	vitamin d	None	Random	N/A
salivation increase	choline	None	Random	N/A
salivation increase	histidine	None	Random	N/A
sepsis	histidine	None	Random	N/A
skeletal pain	choline	None	Random	N/A
skin rash	glycine	None	Random	N/A
skin rash	inositol	None	Random	N/A
skin ulceration	lysine	None	Random	N/A
sleep disorders	pyridoxine (vitamin b6)	None	Random	N/A
stomatitis	biotin (vitamin h, vitamin b7, coenzyme R)	None	Random	N/A
tachycardia	glutathione (and n-acetyl cysteine)	None	Random	N/A
tachycardia	inositol	None	Random	N/A
tachycardia	iron	None	Random	N/A
tachycardia	methionine	None	Random	N/A
tardive dyskinesia	arachodinate	None	Random	N/A
tardive dyskinesia	biotin (vitamin h, vitamin b7, coenzyme R)	None	Random	N/A
tardive dyskinesia	folic acid (vitamin b9)	None	Random	N/A
tardive dyskinesia	histidine	None	Random	N/A
tardive dyskinesia	iodine	None	Random	N/A
tardive dyskinesia	l-arginine (+ urea cycle + creatine + NO)	None	Random	N/A
tardive dyskinesia	riboflavin (vitamin b2)	None	Random	N/A
tardive dyskinesia	steroids	None	Random	N/A
tardive dyskinesia	thiamine (vitamin b1)	None	Random	N/A
tardive dyskinesia	vitamin d	None	Random	N/A
tendonitis	biotin (vitamin h, vitamin b7, coenzyme R)	None	Random	N/A
tendonitis	branched-chain amino acids	None	Random	N/A
tendonitis	calcium	None	Random	N/A
tendonitis	choline	None	Random	N/A
tendonitis	coenzyme Q-10	None	Random	N/A
tendonitis	inositol	None	Random	N/A
tendonitis	iron	None	Random	N/A
tendonitis	vitamin a	None	Random	N/A
tendonitis	vitamin k	None	Random	N/A
testicular atrophy	niacin and niacinamide (vitamin b3)	None	Random	N/A
testicular atrophy	alpha-lipoic acid	None	Random	N/A
testicular atrophy	biotin (vitamin h, vitamin b7, coenzyme R)	None	Random	N/A
testicular atrophy	coenzyme Q-10	None	Random	N/A
testicular atrophy	iodine	None	Random	N/A
testicular atrophy	l-tryptophan	None	Random	N/A
thrombocytopenia	branched-chain amino acids	None	Random	N/A
thrombocytopenia	glycine	None	Random	N/A
thrombocytopenia	potassium	None	Random	N/A
thrombocytopenia	taurine	None	Random	N/A
thrombocytopenia	vitamin d	None	Random	N/A
thrombophlebitis	alpha-lipoic acid	None	Random	N/A
thrombophlebitis	methionine	None	Random	N/A
thrombophlebitis	pantothenic acid (vitamin b5)	None	Random	N/A
thrombophlebitis	pyridoxine (vitamin b6)	None	Random	N/A
thrombophlebitis	riboflavin (vitamin b2)	None	Random	N/A
thrombophlebitis	vitamin d	None	Random	N/A
tinnitus	choline	None	Random	N/A
tinnitus	biotin (vitamin h, vitamin b7, coenzyme R)	None	Random	N/A
tinnitus	glycine	None	Random	N/A
tinnitus	inositol	None	Random	N/A
tinnitus	iodine	None	Random	N/A
tinnitus	l-arginine (+ urea cycle + creatine + NO)	None	Random	N/A
tinnitus	l-carnitine	None	Random	N/A

[truncated: 4 more sheets: Curated Def. Search, Supplements, Pathway Alterations, Inhibitors]
